# Supplementary material for: KLF6-mediated recruitment of the p300 complex enhances H3K23su and cooperatively upregulates SEMA3C with FOSL2 to drive 5-FU resistance in colon cancer cells
Source: Exp Mol Med. 2025 Mar 13;57(3):667–85. doi: 10.1038/s12276-025-01424-1 (PMC11958781; doi:10.1038/s12276-025-01424-1)
Supplement: Supplementary file 2 — Supplementary Table 1 [file 12276_2025_1424_MOESM2_ESM.xlsx]

## Sheet: Sheet1
H3K23su_HCT15-Pa_1:
31101615 reads; of these:
31101615 (100.00%) were paired; of these:
701297 (2.25%) aligned concordantly 0 times
27417159 (88.15%) aligned concordantly exactly 1 time
2983159 (9.59%) aligned concordantly >1 times
----
701297 pairs aligned concordantly 0 times; of these:
43747 (6.24%) aligned discordantly 1 time
----
657550 pairs aligned 0 times concordantly or discordantly; of these:
1315100 mates make up the pairs; of these:
834829 (63.48%) aligned 0 times
341921 (26.00%) aligned exactly 1 time
138350 (10.52%) aligned >1 times
98.66% overall alignment rate
H3K23su_HCT15-Pa_2:
20807322 reads; of these:
20807322 (100.00%) were paired; of these:
394275 (1.89%) aligned concordantly 0 times
18409980 (88.48%) aligned concordantly exactly 1 time
2003067 (9.63%) aligned concordantly >1 times
----
394275 pairs aligned concordantly 0 times; of these:
31182 (7.91%) aligned discordantly 1 time
----
363093 pairs aligned 0 times concordantly or discordantly; of these:
726186 mates make up the pairs; of these:
465413 (64.09%) aligned 0 times
178100 (24.53%) aligned exactly 1 time
82673 (11.38%) aligned >1 times
98.88% overall alignment rate
H3K23su_HCT15-FR_1:
31153071 reads; of these:
31153071 (100.00%) were paired; of these:
732796 (2.35%) aligned concordantly 0 times
27691842 (88.89%) aligned concordantly exactly 1 time
2728433 (8.76%) aligned concordantly >1 times
----
732796 pairs aligned concordantly 0 times; of these:
91593 (12.50%) aligned discordantly 1 time
----
641203 pairs aligned 0 times concordantly or discordantly; of these:
1282406 mates make up the pairs; of these:
778564 (60.71%) aligned 0 times
366859 (28.61%) aligned exactly 1 time
136983 (10.68%) aligned >1 times
98.75% overall alignment rate
H3K23su_HCT15-FR_2:
27432490 reads; of these:
27432490 (100.00%) were paired; of these:
563282 (2.05%) aligned concordantly 0 times
24444181 (89.11%) aligned concordantly exactly 1 time
2425027 (8.84%) aligned concordantly >1 times
----
563282 pairs aligned concordantly 0 times; of these:
91561 (16.25%) aligned discordantly 1 time
----
471721 pairs aligned 0 times concordantly or discordantly; of these:
943442 mates make up the pairs; of these:
608439 (64.49%) aligned 0 times
230474 (24.43%) aligned exactly 1 time
104529 (11.08%) aligned >1 times
98.89% overall alignment rate
H3K27ac_HCT15-Pa_1:
32393831 reads; of these:
32393831 (100.00%) were paired; of these:
912869 (2.82%) aligned concordantly 0 times
27899341 (86.13%) aligned concordantly exactly 1 time
3581621 (11.06%) aligned concordantly >1 times
----
912869 pairs aligned concordantly 0 times; of these:
110820 (12.14%) aligned discordantly 1 time
----
802049 pairs aligned 0 times concordantly or discordantly; of these:
1604098 mates make up the pairs; of these:
1000695 (62.38%) aligned 0 times
416103 (25.94%) aligned exactly 1 time
187300 (11.68%) aligned >1 times
98.46% overall alignment rate
H3K27ac_HCT15-Pa_2:
25797725 reads; of these:
25797725 (100.00%) were paired; of these:
693480 (2.69%) aligned concordantly 0 times
22256354 (86.27%) aligned concordantly exactly 1 time
2847891 (11.04%) aligned concordantly >1 times
----
693480 pairs aligned concordantly 0 times; of these:
95331 (13.75%) aligned discordantly 1 time
----
598149 pairs aligned 0 times concordantly or discordantly; of these:
1196298 mates make up the pairs; of these:
773583 (64.66%) aligned 0 times
281899 (23.56%) aligned exactly 1 time
140816 (11.77%) aligned >1 times
98.50% overall alignment rate
H3K27ac_HCT15-FR_1:
27021036 reads; of these:
27021036 (100.00%) were paired; of these:
753408 (2.79%) aligned concordantly 0 times
23513455 (87.02%) aligned concordantly exactly 1 time
2754173 (10.19%) aligned concordantly >1 times
----
753408 pairs aligned concordantly 0 times; of these:
124079 (16.47%) aligned discordantly 1 time
----
629329 pairs aligned 0 times concordantly or discordantly; of these:
1258658 mates make up the pairs; of these:
799246 (63.50%) aligned 0 times
312179 (24.80%) aligned exactly 1 time
147233 (11.70%) aligned >1 times
98.52% overall alignment rate
H3K27ac_HCT15-FR_2:
27493180 reads; of these:
27493180 (100.00%) were paired; of these:
713138 (2.59%) aligned concordantly 0 times
23920702 (87.01%) aligned concordantly exactly 1 time
2859340 (10.40%) aligned concordantly >1 times
----
713138 pairs aligned concordantly 0 times; of these:
129048 (18.10%) aligned discordantly 1 time
----
584090 pairs aligned 0 times concordantly or discordantly; of these:
1168180 mates make up the pairs; of these:
768177 (65.76%) aligned 0 times
264504 (22.64%) aligned exactly 1 time
135499 (11.60%) aligned >1 times
98.60% overall alignment rate
