# Supplementary material for: KLF6-mediated recruitment of the p300 complex enhances H3K23su and cooperatively upregulates SEMA3C with FOSL2 to drive 5-FU resistance in colon cancer cells
Source: Exp Mol Med. 2025 Mar 13;57(3):667–85. doi: 10.1038/s12276-025-01424-1 (PMC11958781; doi:10.1038/s12276-025-01424-1)
Supplement: Supplementary file 3 — Supplementary Table 2 [file 12276_2025_1424_MOESM3_ESM.xlsx]

## Sheet: H3K23su_HCT15-Pa_1
Peak ID	Chr	Start	End	-log10P	Annotation	Distance to TSS	Entrez ID	Nearest Gene	Gene Description	Gene Type
H3K23su_HCT15-Pa_1_peak_3642	chr1	121484059	121485422	327.517	Intergenic	223830	647121	EMBP1	embigin pseudogene 1	pseudo
H3K23su_HCT15-Pa_1_peak_16100	chr12	133841498	133841901	171.864	Intergenic	-29277	647589	ANHX	anomalous homeobox	protein-coding
H3K23su_HCT15-Pa_1_peak_66715	chrY	59362831	59363417	158.342	Intergenic	-2270	727856	DDX11L16	DEAD/H-box helicase 11 like 16	pseudo
H3K23su_HCT15-Pa_1_peak_66543	chrX	155259843	155260410	150.702	Intergenic	-2278	727856	DDX11L16	DEAD/H-box helicase 11 like 16	pseudo
H3K23su_HCT15-Pa_1_peak_55744	chr6	170461208	170461714	128.64	Intergenic	-14405	102724511	LOC102724511	uncharacterized LOC102724511	ncRNA
H3K23su_HCT15-Pa_1_peak_1582	chr1	31904561	31905028	120.489	Intron (NM_178865, Intron 8 of 9)	18134	347735	SERINC2	serine incorporator 2	protein-coding
H3K23su_HCT15-Pa_1_peak_49222	chr5	10030	11781	108.527	Intergenic	-81378	153478	PLEKHG4B	pleckstrin homology and RhoGEF domain containing G4B	protein-coding
H3K23su_HCT15-Pa_1_peak_31374	chr19	27731919	27733454	103.366	Intergenic	-551653	101927151	LOC101927151	uncharacterized LOC101927151	ncRNA
H3K23su_HCT15-Pa_1_peak_6105	chr1	236260399	236260707	76.8044	Intergenic	-32163	4811	NID1	nidogen 1	protein-coding
H3K23su_HCT15-Pa_1_peak_7245	chr10	42527936	42528160	73.8713	Intergenic	335445	441666	LOC441666	zinc finger protein 91 pseudogene	pseudo
H3K23su_HCT15-Pa_1_peak_9727	chr11	585258	585650	53.8981	Intron (NM_001286582, Intron 3 of 17)	8984	57661	PHRF1	PHD and ring finger domains 1	protein-coding
H3K23su_HCT15-Pa_1_peak_10948	chr11	51579317	51579750	53.7624	Intergenic	64251	119749	OR4C46	olfactory receptor family 4 subfamily C member 46	protein-coding
H3K23su_HCT15-Pa_1_peak_63085	chr9	66970985	66971434	52.6211	Intron (NR_135597, Intron 4 of 4).2	48242	101928381	LOC101928381	uncharacterized LOC101928381	ncRNA
H3K23su_HCT15-Pa_1_peak_49200	chr4	191043613	191044267	51.8335	Intergenic	58283	100419743	DBET	D4Z4 binding element transcript	ncRNA
H3K23su_HCT15-Pa_1_peak_63130	chr9	69710849	69711332	51.3069	Intron (NR_160670, Intron 4 of 4)	46694	101928381	LOC101928381	uncharacterized LOC101928381	ncRNA
H3K23su_HCT15-Pa_1_peak_1	chr1	9984	10471	50.0069	Intergenic	-1642	102725121	LOC102725121	DEAD/H-box helicase 11 pseudogene	pseudo
H3K23su_HCT15-Pa_1_peak_63092	chr9	67320438	67320941	49.7051	Intron (NR_160665, Intron 3 of 3)	19476	728034	BMS1P14	BMS1 pseudogene 14	pseudo
H3K23su_HCT15-Pa_1_peak_9587	chr10	134177833	134178351	49.6303	Intron (NM_030626, Intron 9 of 10)	27248	80313	LRRC27	leucine rich repeat containing 27	protein-coding
H3K23su_HCT15-Pa_1_peak_7242	chr10	42400144	42400757	49.2027	Intergenic	463043	441666	LOC441666	zinc finger protein 91 pseudogene	pseudo
H3K23su_HCT15-Pa_1_peak_13139	chr12	95300	95739	43.6675	Intergenic	21794	100288778	WASH8P	WAS protein family homolog 8, pseudogene	pseudo
H3K23su_HCT15-Pa_1_peak_7246	chr10	42529244	42530262	43.3947	Intergenic	333740	441666	LOC441666	zinc finger protein 91 pseudogene	pseudo
H3K23su_HCT15-Pa_1_peak_22789	chr16	1075240	1075668	42.5445	Intergenic	43684	30812	SOX8	SRY-box transcription factor 8	protein-coding
H3K23su_HCT15-Pa_1_peak_49247	chr5	344519	344857	42.4117	Intron (NM_001242412, Intron 2 of 10)	40397	57491	AHRR	aryl-hydrocarbon receptor repressor	protein-coding
H3K23su_HCT15-Pa_1_peak_9821	chr11	1691721	1692262	38.9126	Intergenic	5162	387742	FAM99A	family with sequence similarity 99 member A	ncRNA
H3K23su_HCT15-Pa_1_peak_9679	chr10	135524481	135524784	38.6552	Intergenic	-84333	441581	FRG2B	FSHD region gene 2 family member B	protein-coding
H3K23su_HCT15-Pa_1_peak_52215	chr5	178012426	178012795	38.4984	Intron (NM_173465, Intron 1 of 28)	4784	91522	COL23A1	collagen type XXIII alpha 1 chain	protein-coding
H3K23su_HCT15-Pa_1_peak_57418	chr7	61968763	61969635	35.8279	Intergenic	795235	643955	ZNF733P	zinc finger protein 733, pseudogene	pseudo
H3K23su_HCT15-Pa_1_peak_13227	chr12	2364935	2365255	35.3211	Intron (NM_001167623, Intron 3 of 46)	-13847	100874370	CACNA1C-IT3	CACNA1C Intronic transcript 3	ncRNA
H3K23su_HCT15-Pa_1_peak_49178	chr4	190155000	190155642	34.1159	Intergenic	-425439	101928971	LINC01262	long intergenic non-protein coding RNA 1262	ncRNA
H3K23su_HCT15-Pa_1_peak_30095	chr18	77444858	77445115	33.6686	Intron (NM_001202504, Intron 1 of 12)	3556	9150	CTDP1	CTD phosphatase subunit 1	protein-coding
H3K23su_HCT15-Pa_1_peak_40906	chr22	18717979	18718205	31.2317	Intergenic	-3335	642643	FAM230E	family with sequence similarity 230 member E	ncRNA
H3K23su_HCT15-Pa_1_peak_62398	chr9	4713884	4714204	31.2036	Intron (NM_001199852, Intron 3 of 3)	12183	50808	AK3	adenylate kinase 3	protein-coding
H3K23su_HCT15-Pa_1_peak_47628	chr4	68264689	68264924	30.5369	Intergenic	22912	101927237	LOC101927237	uncharacterized LOC101927237	ncRNA
H3K23su_HCT15-Pa_1_peak_10953	chr11	51588260	51589189	30.5032	Intergenic	73442	119749	OR4C46	olfactory receptor family 4 subfamily C member 46	protein-coding
H3K23su_HCT15-Pa_1_peak_47629	chr4	68265399	68266668	30.4353	Intergenic	21685	101927237	LOC101927237	uncharacterized LOC101927237	ncRNA
H3K23su_HCT15-Pa_1_peak_31377	chr19	27738370	27738957	29.5537	Intergenic	-545676	101927151	LOC101927151	uncharacterized LOC101927151	ncRNA
H3K23su_HCT15-Pa_1_peak_6316	chr1	249239572	249240619	29.4089	Intergenic	39653	267002	PGBD2	piggyBac transposable element derived 2	protein-coding
H3K23su_HCT15-Pa_1_peak_7241	chr10	42398178	42399565	28.7921	Intergenic	464622	441666	LOC441666	zinc finger protein 91 pseudogene	pseudo
H3K23su_HCT15-Pa_1_peak_28756	chr18	107869	109359	27.8916	Promoter-TSS (NR_033770)	-451	727758	ROCK1P1	Rho associated coiled-coil containing protein kinase 1 pseudogene 1	pseudo
H3K23su_HCT15-Pa_1_peak_10952	chr11	51586275	51587093	27.2814	Intergenic	71402	119749	OR4C46	olfactory receptor family 4 subfamily C member 46	protein-coding
H3K23su_HCT15-Pa_1_peak_9734	chr11	642545	642936	27.1396	Intergenic	5471	1815	DRD4	dopamine receptor D4	protein-coding
H3K23su_HCT15-Pa_1_peak_49320	chr5	1539673	1540357	26.1818	Intergenic	-15940	79888	LPCAT1	lysophosphatidylcholine acyltransferase 1	protein-coding
H3K23su_HCT15-Pa_1_peak_34930	chr2	92315313	92315905	26.1681	Intergenic	186450	440888	ACTR3BP2	ACTR3B pseudogene 2	pseudo
H3K23su_HCT15-Pa_1_peak_55758	chr6	170707470	170709358	25.3773	Intron (NM_032448, Intron 9 of 10)	68565	100616430	MIR4644	microRNA 4644	ncRNA
H3K23su_HCT15-Pa_1_peak_22783	chr16	1002764	1003385	25.0601	Intron (NM_001352017, Intron 2 of 11)	17910	64788	LMF1	lipase maturation factor 1	protein-coding
H3K23su_HCT15-Pa_1_peak_28750	chr18	10002	10622	24.6563	Intergenic	-1248	102724130	LINC02564	long intergenic non-protein coding RNA 2564	ncRNA
H3K23su_HCT15-Pa_1_peak_38139	chr2	243152426	243152798	24.2693	Intergenic	121828	728323	LINC01881	long intergenic non-protein coding RNA 1881	ncRNA
H3K23su_HCT15-Pa_1_peak_10950	chr11	51582594	51583040	23.5583	Intergenic	67535	119749	OR4C46	olfactory receptor family 4 subfamily C member 46	protein-coding
H3K23su_HCT15-Pa_1_peak_22736	chr16	544760	545048	23.2378	Intron (NM_001370401, Intron 6 of 14)	19980	9727	RAB11FIP3	RAB11 family interacting protein 3	protein-coding
H3K23su_HCT15-Pa_1_peak_9503	chr10	130262647	130262904	22.8858	Intergenic	178561	101927381	LINC01163	long intergenic non-protein coding RNA 1163	ncRNA
H3K23su_HCT15-Pa_1_peak_31375	chr19	27733779	27734160	22.8375	Intergenic	-550370	101927151	LOC101927151	uncharacterized LOC101927151	ncRNA
H3K23su_HCT15-Pa_1_peak_22688	chr15	102521128	102521402	22.7595	Intergenic	-1964	102725121	LOC102725121	DEAD/H-box helicase 11 pseudogene	pseudo
H3K23su_HCT15-Pa_1_peak_40919	chr22	18883695	18884065	22.658	Intergenic	-1936	100996432	FAM230F	family with sequence similarity 230 member F	ncRNA
H3K23su_HCT15-Pa_1_peak_10954	chr11	51590306	51591410	22.5102	Intergenic	75576	119749	OR4C46	olfactory receptor family 4 subfamily C member 46	protein-coding
H3K23su_HCT15-Pa_1_peak_26251	chr17	22020677	22020862	22.4351	Intergenic	-1668	100462977	MTRNR2L1	MT-RNR2 like 1	protein-coding
H3K23su_HCT15-Pa_1_peak_54024	chr6	58776273	58779503	22.4023	Intergenic	-490164	106660612	LINC00680	long intergenic non-protein coding RNA 680	ncRNA
H3K23su_HCT15-Pa_1_peak_18105	chr13	113527163	113527709	22.4005	Intron (NM_015205, Intron 26 of 29)	95516	100289410	MCF2L-AS1	MCF2L antisense RNA 1	ncRNA
H3K23su_HCT15-Pa_1_peak_55695	chr6	169241057	169241327	21.4542	Intergenic	123285	105378146	LOC105378146	uncharacterized LOC105378146	ncRNA
H3K23su_HCT15-Pa_1_peak_31378	chr19	27740110	27740262	20.9535	Intergenic	-544153	101927151	LOC101927151	uncharacterized LOC101927151	ncRNA
H3K23su_HCT15-Pa_1_peak_32891	chr2	9546173	9546656	20.7859	TTS (NM_003887)	16306	9270	ITGB1BP1	integrin subunit beta 1 binding protein 1	protein-coding
H3K23su_HCT15-Pa_1_peak_27996	chr17	71220914	71221201	20.4223	Intron (NM_001098832, Intron 2 of 3)	2799	84923	FAM104A	family with sequence similarity 104 member A	protein-coding
H3K23su_HCT15-Pa_1_peak_34822	chr2	87623749	87624034	20.1998	Intergenic	-131055	112597	CYTOR	cytoskeleton regulator RNA	ncRNA
H3K23su_HCT15-Pa_1_peak_56064	chr7	215341	216260	19.4733	Intron (NM_020223, Intron 3 of 9)	23229	56975	FAM20C	FAM20C golgi associated secretory pathway kinase	protein-coding
H3K23su_HCT15-Pa_1_peak_57411	chr7	56438197	56440778	19.4343	Intergenic	76581	650226	LOC650226	ankyrin repeat domain 26 pseudogene	pseudo
H3K23su_HCT15-Pa_1_peak_49309	chr5	1333142	1333908	19.1429	Intron (NM_030782, Intron 7 of 16)	11689	81037	CLPTM1L	CLPTM1 like	protein-coding
H3K23su_HCT15-Pa_1_peak_32758	chr2	3224901	3225167	19.0095	Intron (NM_001330531, Intron 3 of 7)	-95236	101927554	LINC01250	long intergenic non-protein coding RNA 1250	ncRNA
H3K23su_HCT15-Pa_1_peak_34934	chr2	92324092	92325589	18.8034	Intergenic	195681	440888	ACTR3BP2	ACTR3B pseudogene 2	pseudo
H3K23su_HCT15-Pa_1_peak_55384	chr6	157731447	157733211	18.5326	Intron (NM_018452, Intron 3 of 3)	12962	729515	TMEM242	transmembrane protein 242	protein-coding
H3K23su_HCT15-Pa_1_peak_46783	chr4	3816607	3817383	18.3246	Intergenic	48883	152	ADRA2C	adrenoceptor alpha 2C	protein-coding
H3K23su_HCT15-Pa_1_peak_55566	chr6	166032449	166033256	18.1268	Intron (NM_006661, Intron 1 of 22)	42736	10846	PDE10A	phosphodiesterase 10A	protein-coding
H3K23su_HCT15-Pa_1_peak_54253	chr6	88299492	88300108	18.0712	Promoter-TSS (NM_001350505)	15	23595	ORC3	origin recognition complex subunit 3	protein-coding
H3K23su_HCT15-Pa_1_peak_57419	chr7	61970267	61970489	17.9117	Intergenic	794056	643955	ZNF733P	zinc finger protein 733, pseudogene	pseudo
H3K23su_HCT15-Pa_1_peak_13136	chr12	73729	75072	17.8778	Intron (NR_130745, Intron 1 of 10)	675	100288778	WASH8P	WAS protein family homolog 8, pseudogene	pseudo
H3K23su_HCT15-Pa_1_peak_18367	chr14	23475901	23476529	17.588	Intron (NM_001130706, Intron 1 of 7)	3137	60686	C14orf93	chromosome 14 open reading frame 93	protein-coding
H3K23su_HCT15-Pa_1_peak_22731	chr16	508408	508647	17.428	Intron (NM_001370401, Intron 1 of 14)	-16397	9727	RAB11FIP3	RAB11 family interacting protein 3	protein-coding
H3K23su_HCT15-Pa_1_peak_26255	chr17	22253040	22253327	17.3757	Intergenic	230746	100462977	MTRNR2L1	MT-RNR2 like 1	protein-coding
H3K23su_HCT15-Pa_1_peak_29115	chr18	18518478	18520341	17.3688	Intergenic	172365	6093	ROCK1	Rho associated coiled-coil containing protein kinase 1	protein-coding
H3K23su_HCT15-Pa_1_peak_19631	chr14	89029256	89029935	17.28	Promoter-TSS (NM_207661)	-96	79882	ZC3H14	zinc finger CCCH-type containing 14	protein-coding
H3K23su_HCT15-Pa_1_peak_55386	chr6	157734968	157735375	17.0661	Intron (NM_018452, Intron 3 of 3)	10120	729515	TMEM242	transmembrane protein 242	protein-coding
H3K23su_HCT15-Pa_1_peak_36203	chr2	159887279	159887952	16.9178	Intron (NM_033394, Intron 2 of 26)	62463	85461	TANC1	tetratricopeptide repeat, ankyrin repeat and coiled-coil containing 1	protein-coding
H3K23su_HCT15-Pa_1_peak_56053	chr7	9995	10206	16.8144	Intergenic	139338	102723672	LOC102723672	uncharacterized LOC102723672	ncRNA
H3K23su_HCT15-Pa_1_peak_181	chr1	2454127	2454430	16.4586	Intron (NM_018216, Intron 1 of 18)	3757	55229	PANK4	pantothenate kinase 4	protein-coding
H3K23su_HCT15-Pa_1_peak_18243	chr13	115000360	115000910	16.4356	Intron (NM_001330104, Intron 1 of 16)	263	8881	CDC16	cell division cycle 16	protein-coding
H3K23su_HCT15-Pa_1_peak_16882	chr13	42534509	42535522	16.3357	Promoter-TSS (NR_039974)	206	23078	VWA8	von Willebrand factor A domain containing 8	protein-coding
H3K23su_HCT15-Pa_1_peak_38127	chr2	242838637	242838859	16.3154	Intron (NR_135766, Intron 2 of 2)	2543	285095	LOC285095	uncharacterized LOC285095	ncRNA
H3K23su_HCT15-Pa_1_peak_43306	chr3	33839842	33840846	16.2695	Exon (NM_001162429, Exon 1 of 18)	222	10015	PDCD6IP	programmed cell death 6 interacting protein	protein-coding
H3K23su_HCT15-Pa_1_peak_61086	chr8	92082239	92082943	16.1411	Promoter-TSS (NM_016023)	19	51633	OTUD6B	OTU domain containing 6B	protein-coding
H3K23su_HCT15-Pa_1_peak_58419	chr7	105172495	105173202	16.1062	Intron (NR_144478, Intron 1 of 13)	200	60561	RINT1	RAD50 interactor 1	protein-coding
H3K23su_HCT15-Pa_1_peak_47110	chr4	15682929	15683848	16.056	Promoter-TSS (NM_001145191)	-62	285550	FAM200B	family with sequence similarity 200 member B	protein-coding
H3K23su_HCT15-Pa_1_peak_49312	chr5	1422514	1423268	16.0392	Intron (NM_001044, Intron 4 of 14)	22664	6531	SLC6A3	solute carrier family 6 member 3	protein-coding
H3K23su_HCT15-Pa_1_peak_2	chr1	28743	29386	15.9058	Intron (NR_024540, Intron 1 of 10)	306	653635	WASH7P	WASP family homolog 7, pseudogene	pseudo
H3K23su_HCT15-Pa_1_peak_30492	chr19	4035727	4035918	15.8755	Intron (NM_015897, Intron 9 of 10)	28088	51588	PIAS4	protein inhibitor of activated STAT 4	protein-coding
H3K23su_HCT15-Pa_1_peak_59618	chr8	2329274	2329507	15.7409	Intergenic	151063	101927815	LOC101927815	uncharacterized LOC101927815	ncRNA
H3K23su_HCT15-Pa_1_peak_26935	chr17	41399967	41401193	15.651	Intergenic	-19518	100874261	CCDC200	coiled-coil domain containing 200	protein-coding
H3K23su_HCT15-Pa_1_peak_58482	chr7	107531489	107532197	15.6488	Intron (NM_001289752, Intron 1 of 12)	215	1738	DLD	dihydrolipoamide dehydrogenase	protein-coding
H3K23su_HCT15-Pa_1_peak_22684	chr15	102501376	102502410	15.5075	Intron (NR_003659, Intron 1 of 10)	877	374666	WASH3P	WASP family homolog 3, pseudogene	pseudo
H3K23su_HCT15-Pa_1_peak_43126	chr3	25831453	25831987	15.5072	Promoter-TSS (NM_001145294)	139	54995	OXSM	3-oxoacyl-ACP synthase, mitochondrial	protein-coding
H3K23su_HCT15-Pa_1_peak_17319	chr13	60737700	60738761	15.4681	Promoter-TSS (NM_001258367)	-111	81624	DIAPH3	diaphanous related formin 3	protein-coding
H3K23su_HCT15-Pa_1_peak_12464	chr11	108337883	108338358	15.3586	Intron (NR_147053, Intron 1 of 12)	136	160140	C11orf65	chromosome 11 open reading frame 65	protein-coding
H3K23su_HCT15-Pa_1_peak_17337	chr13	73300991	73302404	15.3456	Promoter-TSS (NM_001286747)	70	440145	MZT1	mitotic spindle organizing protein 1	protein-coding
H3K23su_HCT15-Pa_1_peak_62280	chr8	145992967	145993909	15.3071	Intergenic	-12522	90987	ZNF251	zinc finger protein 251	protein-coding
H3K23su_HCT15-Pa_1_peak_7256	chr10	42545985	42546158	15.2635	Intergenic	317422	441666	LOC441666	zinc finger protein 91 pseudogene	pseudo
H3K23su_HCT15-Pa_1_peak_34918	chr2	92290047	92291578	15.173	Intergenic	161653	440888	ACTR3BP2	ACTR3B pseudogene 2	pseudo
H3K23su_HCT15-Pa_1_peak_45478	chr3	141943792	141944555	15.148	Non-coding (NR_033289, Exon 1 of 17)	254	256356	GK5	glycerol kinase 5	protein-coding
H3K23su_HCT15-Pa_1_peak_66628	chrY	13460965	13461327	15.144	Intergenic	1072243	352887	GYG2P1	glycogenin 2 pseudogene 1	pseudo
H3K23su_HCT15-Pa_1_peak_28840	chr18	4510630	4511094	15.1003	Intergenic	-55555	9229	DLGAP1	DLG associated protein 1	protein-coding
H3K23su_HCT15-Pa_1_peak_15976	chr12	131130590	131131015	15.0528	Intron (NM_001351226, Intron 1 of 21)	-12337	23504	RIMBP2	RIMS binding protein 2	protein-coding
H3K23su_HCT15-Pa_1_peak_37602	chr2	233561788	233562868	15.0478	Intron (NM_001103148, Intron 1 of 27)	287	26058	GIGYF2	GRB10 interacting GYF protein 2	protein-coding
H3K23su_HCT15-Pa_1_peak_61000	chr8	82598069	82598678	15.0013	Intron (NM_001144878, Intron 1 of 9)	187	3612	IMPA1	inositol monophosphatase 1	protein-coding
H3K23su_HCT15-Pa_1_peak_7248	chr10	42533406	42533970	14.9677	Intergenic	329805	441666	LOC441666	zinc finger protein 91 pseudogene	pseudo
H3K23su_HCT15-Pa_1_peak_17558	chr13	95247455	95248663	14.8943	Intron (NM_014305, Intron 1 of 11)	347	23483	TGDS	TDP-glucose 4,6-dehydratase	protein-coding
H3K23su_HCT15-Pa_1_peak_56977	chr7	37960341	37961171	14.8911	Promoter-TSS (NM_001242948)	-165	54749	EPDR1	ependymin related 1	protein-coding
H3K23su_HCT15-Pa_1_peak_59569	chr8	619381	619604	14.784	Intron (NM_001303100, Intron 4 of 5)	61732	157697	ERICH1	glutamate rich 1	protein-coding
H3K23su_HCT15-Pa_1_peak_49495	chr5	14634238	14634695	14.7278	Intergenic	18025	106635684	SNORD141B	small nucleolar RNA, C/D box 141B	snoRNA
H3K23su_HCT15-Pa_1_peak_50917	chr5	130500166	130501068	14.7252	Intron (NM_005340, Intron 1 of 2)	332	3094	HINT1	histidine triad nucleotide binding protein 1	protein-coding
H3K23su_HCT15-Pa_1_peak_2876	chr1	78245300	78246010	14.7134	5' UTR (NM_001363584, Exon 1 of 16)	165	374986	MIGA1	mitoguardin 1	protein-coding
H3K23su_HCT15-Pa_1_peak_35285	chr2	109402838	109403656	14.7104	Promoter-TSS (NM_001351555)	20	165055	CCDC138	coiled-coil domain containing 138	protein-coding
H3K23su_HCT15-Pa_1_peak_25839	chr17	10600421	10601327	14.6829	Promoter-TSS (NM_004589)	-24	6341	SCO1	SCO cytochrome c oxidase assembly protein 1	protein-coding
H3K23su_HCT15-Pa_1_peak_18498	chr14	31926145	31926824	14.6121	Intron (NM_080664, Intron 1 of 2)	228	112487	DTD2	D-aminoacyl-tRNA deacylase 2	protein-coding
H3K23su_HCT15-Pa_1_peak_57952	chr7	87229545	87230345	14.6093	Intron (NM_001348946, Intron 1 of 27)	255	5243	ABCB1	ATP binding cassette subfamily B member 1	protein-coding
H3K23su_HCT15-Pa_1_peak_7630	chr10	62538021	62538918	14.6056	Intron (NM_001170407, Intron 1 of 3)	233	983	CDK1	cyclin dependent kinase 1	protein-coding
H3K23su_HCT15-Pa_1_peak_16578	chr13	31039809	31040450	14.6034	Promoter-TSS (NM_001363661)	-15	3146	HMGB1	high mobility group box 1	protein-coding
H3K23su_HCT15-Pa_1_peak_49295	chr5	1098991	1099642	14.5198	Intron (NM_006598, Intron 1 of 23)	12862	10723	SLC12A7	solute carrier family 12 member 7	protein-coding
H3K23su_HCT15-Pa_1_peak_16511	chr13	29283833	29284852	14.4882	Intron (NM_001347960, Intron 4 of 5)	8765	283537	SLC46A3	solute carrier family 46 member 3	protein-coding
H3K23su_HCT15-Pa_1_peak_26312	chr17	26683808	26684909	14.484	Promoter-TSS (NM_152464)	192	26073	POLDIP2	DNA polymerase delta interacting protein 2	protein-coding
H3K23su_HCT15-Pa_1_peak_35523	chr2	114341250	114342465	14.3888	Intron (NR_024077, Intron 1 of 10)	627	375260	WASH2P	WASP family homolog 2, pseudogene	pseudo
H3K23su_HCT15-Pa_1_peak_22784	chr16	1003777	1004045	14.378	Intron (NM_001352017, Intron 2 of 11)	17073	64788	LMF1	lipase maturation factor 1	protein-coding
H3K23su_HCT15-Pa_1_peak_40880	chr22	18359308	18360334	14.3613	Intron (NM_001136004, Intron 17 of 21)	29831	57553	MICAL3	microtubule associated monooxygenase, calponin and LIM domain containing 3	protein-coding
H3K23su_HCT15-Pa_1_peak_7253	chr10	42542929	42543102	14.2631	Intergenic	320478	441666	LOC441666	zinc finger protein 91 pseudogene	pseudo
H3K23su_HCT15-Pa_1_peak_18921	chr14	57046219	57047133	14.2593	Exon (NM_017799, Exon 1 of 16)	160	54916	TMEM260	transmembrane protein 260	protein-coding
H3K23su_HCT15-Pa_1_peak_4096	chr1	155161235	155161586	14.2431	Intron (NM_001204285, Intron 3 of 8)	1290	4582	MUC1	mucin 1, cell surface associated	protein-coding
H3K23su_HCT15-Pa_1_peak_37985	chr2	240628335	240629433	14.2327	Intergenic	-55670	150935	LOC150935	uncharacterized LOC150935	ncRNA
H3K23su_HCT15-Pa_1_peak_34920	chr2	92296054	92297574	14.2287	Intergenic	167655	440888	ACTR3BP2	ACTR3B pseudogene 2	pseudo
H3K23su_HCT15-Pa_1_peak_808	chr1	16939264	16940395	14.179	Intron (NM_017940, Intron 1 of 28)	271	55672	NBPF1	NBPF member 1	protein-coding
H3K23su_HCT15-Pa_1_peak_16765	chr13	38923614	38924531	14.1032	Promoter-TSS (NM_001286705)	84	51569	UFM1	ubiquitin fold modifier 1	protein-coding
H3K23su_HCT15-Pa_1_peak_16880	chr13	42516754	42517014	14.0799	Intron (NM_001009814, Intron 2 of 25)	18337	23078	VWA8	von Willebrand factor A domain containing 8	protein-coding
H3K23su_HCT15-Pa_1_peak_34929	chr2	92313742	92314022	14.0208	Intergenic	184723	440888	ACTR3BP2	ACTR3B pseudogene 2	pseudo
H3K23su_HCT15-Pa_1_peak_66633	chrY	13485423	13485743	14.0089	Intergenic	1047806	352887	GYG2P1	glycogenin 2 pseudogene 1	pseudo
H3K23su_HCT15-Pa_1_peak_55385	chr6	157733874	157734403	14.0074	Intron (NM_018452, Intron 3 of 3)	11153	729515	TMEM242	transmembrane protein 242	protein-coding
H3K23su_HCT15-Pa_1_peak_64002	chr9	108320373	108320823	13.9577	Intron (NM_001351498, Intron 1 of 9)	186	2218	FKTN	fukutin	protein-coding
H3K23su_HCT15-Pa_1_peak_17175	chr13	50782411	50783400	13.9179	Intron (NR_109974, Intron 2 of 6)	36751	145165	ST13P4	ST13, Hsp70 interacting protein pseudogene 4	pseudo
H3K23su_HCT15-Pa_1_peak_53965	chr6	56407285	56408244	13.8706	Intron (NM_001144769, Intron 55 of 96)	99923	667	DST	dystonin	protein-coding
H3K23su_HCT15-Pa_1_peak_13264	chr12	3306756	3307939	13.8569	Intron (NM_006675, Intron 2 of 8)	120802	10867	TSPAN9	tetraspanin 9	protein-coding
H3K23su_HCT15-Pa_1_peak_52667	chr6	7389594	7390471	13.8381	Promoter-TSS (NM_031480)	-9	83732	RIOK1	RIO kinase 1	protein-coding
H3K23su_HCT15-Pa_1_peak_18784	chr14	53173516	53174481	13.798	Promoter-TSS (NM_001366414)	80	5706	PSMC6	proteasome 26S subunit, ATPase 6	protein-coding
H3K23su_HCT15-Pa_1_peak_26939	chr17	41465718	41466813	13.793	Promoter-TSS (NR_027412)	1	100130581	LINC00910	long intergenic non-protein coding RNA 910	ncRNA
H3K23su_HCT15-Pa_1_peak_40825	chr21	48119327	48119939	13.7781	Intergenic	64047	3275	PRMT2	protein arginine methyltransferase 2	protein-coding
H3K23su_HCT15-Pa_1_peak_7249	chr10	42534597	42535902	13.7753	Intergenic	328244	441666	LOC441666	zinc finger protein 91 pseudogene	pseudo
H3K23su_HCT15-Pa_1_peak_34916	chr2	92284203	92284482	13.7669	Intergenic	155183	440888	ACTR3BP2	ACTR3B pseudogene 2	pseudo
H3K23su_HCT15-Pa_1_peak_21245	chr15	59949409	59949857	13.7285	Promoter-TSS (NM_001320930)	81	2958	GTF2A2	general transcription factor IIA subunit 2	protein-coding
H3K23su_HCT15-Pa_1_peak_4428	chr1	166844996	166845648	13.727	Intron (NM_053053, Intron 1 of 7)	179	117143	TADA1	transcriptional adaptor 1	protein-coding
H3K23su_HCT15-Pa_1_peak_40431	chr21	40554814	40556053	13.726	Promoter-TSS (NM_001261824)	7	8624	PSMG1	proteasome assembly chaperone 1	protein-coding
H3K23su_HCT15-Pa_1_peak_21449	chr15	65809539	65810300	13.7099	Promoter-TSS (NR_135486)	108	54878	DPP8	dipeptidyl peptidase 8	protein-coding
H3K23su_HCT15-Pa_1_peak_40269	chr21	35287346	35288262	13.7079	Intron (NM_001697, Intron 1 of 6)	304	539	ATP5PO	ATP synthase peripheral stalk subunit OSCP	protein-coding
H3K23su_HCT15-Pa_1_peak_2856	chr1	76251644	76252117	13.6801	Promoter-TSS (NR_073562)	1	5876	RABGGTB	Rab geranylgeranyltransferase subunit beta	protein-coding
H3K23su_HCT15-Pa_1_peak_391	chr1	8021214	8022028	13.6792	Promoter-TSS (NM_001123377)	-93	11315	PARK7	Parkinsonism associated deglycase	protein-coding
H3K23su_HCT15-Pa_1_peak_17411	chr13	75959193	75959697	13.6722	Intron (NM_014832, Intron 1 of 20)	96859	9882	TBC1D4	TBC1 domain family member 4	protein-coding
H3K23su_HCT15-Pa_1_peak_63078	chr9	66833721	66833957	13.6648	Intergenic	-89128	101928381	LOC101928381	uncharacterized LOC101928381	ncRNA
H3K23su_HCT15-Pa_1_peak_34919	chr2	92295522	92295679	13.6569	Intergenic	166441	440888	ACTR3BP2	ACTR3B pseudogene 2	pseudo
H3K23su_HCT15-Pa_1_peak_43338	chr3	37217014	37218297	13.6435	Promoter-TSS (NM_001282691)	196	9209	LRRFIP2	LRR binding FLII interacting protein 2	protein-coding
H3K23su_HCT15-Pa_1_peak_21911	chr15	76195770	76196911	13.6317	Non-coding (NR_037623, Exon 1 of 6)	121	26263	FBXO22	F-box protein 22	protein-coding
H3K23su_HCT15-Pa_1_peak_29059	chr18	12991107	12991790	13.6257	Promoter-TSS (NM_032142)	87	55125	CEP192	centrosomal protein 192	protein-coding
H3K23su_HCT15-Pa_1_peak_18074	chr13	113241654	113242637	13.6139	Intron (NM_006322, Intron 1 of 21)	322	10426	TUBGCP3	tubulin gamma complex associated protein 3	protein-coding
H3K23su_HCT15-Pa_1_peak_46545	chr4	10007	10210	13.561	Intergenic	-43071	152687	ZNF595	zinc finger protein 595	protein-coding
H3K23su_HCT15-Pa_1_peak_594	chr1	11582589	11582982	13.5561	Intron (NM_020780, Intron 10 of 20)	43573	57540	DISP3	dispatched RND transporter family member 3	protein-coding
H3K23su_HCT15-Pa_1_peak_17396	chr13	74621470	74622412	13.5353	Intron (NM_007249, Intron 1 of 7)	86125	11278	KLF12	Kruppel like factor 12	protein-coding
H3K23su_HCT15-Pa_1_peak_21328	chr15	63449073	63450194	13.507	Promoter-TSS (NM_015920)	43	51065	RPS27L	ribosomal protein S27 like	protein-coding
H3K23su_HCT15-Pa_1_peak_18552	chr14	35008478	35009045	13.4734	Exon (NM_018453, Exon 1 of 6)	146	55837	EAPP	E2F associated phosphoprotein	protein-coding
H3K23su_HCT15-Pa_1_peak_54027	chr6	61912896	61913551	13.4348	Intergenic	-370812	100463487	MTRNR2L9	MT-RNR2 like 9	protein-coding
H3K23su_HCT15-Pa_1_peak_2956	chr1	86094568	86095275	13.4038	Intergenic	48477	3491	CCN1	cellular communication network factor 1	protein-coding
H3K23su_HCT15-Pa_1_peak_53027	chr6	24403055	24404145	13.4003	Intron (NR_104423, Intron 1 of 9)	436	57380	MRS2	magnesium transporter MRS2	protein-coding
H3K23su_HCT15-Pa_1_peak_48813	chr4	164415378	164416479	13.3847	Promoter-TSS (NM_018352)	86	55319	TMA16	translation machinery associated 16 homolog	protein-coding
H3K23su_HCT15-Pa_1_peak_17421	chr13	76123384	76124502	13.3611	Promoter-TSS (NM_006002)	57	7347	UCHL3	ubiquitin C-terminal hydrolase L3	protein-coding
H3K23su_HCT15-Pa_1_peak_48234	chr4	110650583	110651406	13.3404	5' UTR (NM_030821, Exon 1 of 4)	232	81579	PLA2G12A	phospholipase A2 group XIIA	protein-coding
H3K23su_HCT15-Pa_1_peak_31358	chr19	21324739	21325298	13.322	Intron (NR_138053, Intron 1 of 5)	175	170959	ZNF431	zinc finger protein 431	protein-coding
H3K23su_HCT15-Pa_1_peak_5415	chr1	213188330	213189276	13.3158	Promoter-TSS (NM_001300755)	48	90806	ANGEL2	angel homolog 2	protein-coding
H3K23su_HCT15-Pa_1_peak_17705	chr13	99224006	99224812	13.306	Intron (NM_001032296, Intron 1 of 10)	4996	8428	STK24	serine/threonine kinase 24	protein-coding
H3K23su_HCT15-Pa_1_peak_4281	chr1	160312490	160313353	13.2915	Promoter-TSS (NM_015331)	119	1314	COPA	coatomer protein complex subunit alpha	protein-coding
H3K23su_HCT15-Pa_1_peak_13077	chr11	131550267	131550619	13.277	Intron (NM_001352007, Intron 2 of 8)	-16993	101929637	NTM-AS1	NTM antisense RNA 1	ncRNA
H3K23su_HCT15-Pa_1_peak_63613	chr9	95055901	95056369	13.2735	Promoter-TSS (NR_073446)	-97	3376	IARS	isoleucyl-tRNA synthetase	protein-coding
H3K23su_HCT15-Pa_1_peak_20632	chr15	35261377	35262165	13.2149	Exon (NM_014691, Exon 1 of 35)	172	9716	AQR	aquarius Intron-binding spliceosomal factor	protein-coding
H3K23su_HCT15-Pa_1_peak_57885	chr7	77325398	77326794	13.2035	Promoter-TSS (NR_134251)	320	222194	RSBN1L	round spermatid basic protein 1 like	protein-coding
H3K23su_HCT15-Pa_1_peak_33284	chr2	24163300	24163887	13.1932	Intron (NM_181713, Intron 1 of 6)	260	165324	UBXN2A	UBX domain protein 2A	protein-coding
H3K23su_HCT15-Pa_1_peak_16124	chr13	20207451	20208932	13.1892	Intron (NM_017520, Intron 1 of 13)	392	54737	MPHOSPH8	M-phase phosphoprotein 8	protein-coding
H3K23su_HCT15-Pa_1_peak_40358	chr21	38352917	38353432	13.1696	Promoter-TSS (NM_001352516)	23	3141	HLCS	holocarboxylase synthetase	protein-coding
H3K23su_HCT15-Pa_1_peak_12164	chr11	86013187	86013791	13.1555	Non-coding (NR_024597, Exon 1 of 5)	207	51501	HIKESHI	heat shock protein nuclear import factor hikeshi	protein-coding
H3K23su_HCT15-Pa_1_peak_47680	chr4	73934559	73935712	13.1531	Exon (NM_173827, Exon 1 of 6)	298	285521	COX18	cytochrome c oxidase assembly factor COX18	protein-coding
H3K23su_HCT15-Pa_1_peak_3320	chr1	110091020	110091934	13.1216	Intron (NM_006496, Intron 1 of 8)	240	2773	GNAI3	G protein subunit alpha i3	protein-coding
H3K23su_HCT15-Pa_1_peak_16383	chr13	26828028	26829293	13.1006	5' UTR (NM_001346501, Exon 1 of 12)	394	1024	CDK8	cyclin dependent kinase 8	protein-coding
H3K23su_HCT15-Pa_1_peak_17029	chr13	46626161	46627036	13.0455	Promoter-TSS (NR_046226)	283	23091	ZC3H13	zinc finger CCCH-type containing 13	protein-coding
H3K23su_HCT15-Pa_1_peak_3389	chr1	111682114	111683368	13.0229	Promoter-TSS (NM_001349882)	97	128338	DRAM2	DNA damage regulated autophagy modulator 2	protein-coding
H3K23su_HCT15-Pa_1_peak_50449	chr5	81267573	81268341	12.9997	5' UTR (NM_001131028, Exon 1 of 9)	115	83734	ATG10	autophagy related 10	protein-coding
H3K23su_HCT15-Pa_1_peak_26086	chr17	18684405	18684843	12.9838	Promoter-TSS (NM_001316919)	-3	51030	TVP23B	trans-golgi network vesicle protein 23 homolog B	protein-coding
H3K23su_HCT15-Pa_1_peak_4465	chr1	167690911	167691812	12.9811	5' UTR (NM_001146191, Exon 1 of 3)	142	9019	MPZL1	myelin protein zero like 1	protein-coding
H3K23su_HCT15-Pa_1_peak_34894	chr2	91743977	91746205	12.9743	Intergenic	102884	654342	LSP1P4	LSP1 pseudogene 4	pseudo
H3K23su_HCT15-Pa_1_peak_47433	chr4	44680181	44681022	12.9696	5' UTR (NM_001345867, Exon 1 of 17)	164	60558	GUF1	GUF1 homolog, GTPase	protein-coding
H3K23su_HCT15-Pa_1_peak_49478	chr5	14347164	14347411	12.9597	Intron (NR_134469, Intron 11 of 56)	-116805	109623458	SNORD170	small nucleolar RNA, C/D box 170	snoRNA
H3K23su_HCT15-Pa_1_peak_3219	chr1	100315518	100316215	12.9575	Promoter-TSS (NM_000644)	-51	178	AGL	amylo-alpha-1, 6-glucosidase, 4-alpha-glucanotransferase	protein-coding
H3K23su_HCT15-Pa_1_peak_56475	chr7	12250181	12251393	12.9545	Promoter-TSS (NM_018374)	-133	54664	TMEM106B	transmembrane protein 106B	protein-coding
H3K23su_HCT15-Pa_1_peak_48167	chr4	106629455	106630571	12.9369	Promoter-TSS (NM_001142471)	72	79807	GSTCD	glutathione S-transferase C-terminal domain containing	protein-coding
H3K23su_HCT15-Pa_1_peak_65323	chr9	140615585	140615779	12.9095	Intron (NM_001354611, Intron 3 of 9)	67176	651337	LOC651337	uncharacterized LOC651337	ncRNA
H3K23su_HCT15-Pa_1_peak_57420	chr7	61975007	61975499	12.9074	Intergenic	789181	643955	ZNF733P	zinc finger protein 733, pseudogene	pseudo
H3K23su_HCT15-Pa_1_peak_45322	chr3	135969100	135969665	12.8957	Exon (NM_000532, Exon 1 of 15)	200	5096	PCCB	propionyl-CoA carboxylase subunit beta	protein-coding
H3K23su_HCT15-Pa_1_peak_60562	chr8	46852409	46852906	12.8948	Intergenic	676608	389652	ASNSP1	asparagine synthetase pseudogene 1	pseudo
H3K23su_HCT15-Pa_1_peak_4643	chr1	178995395	178995846	12.8805	Intron (NM_001324311, Intron 1 of 7)	361	9917	FAM20B	FAM20B glycosaminoglycan xylosylkinase	protein-coding
H3K23su_HCT15-Pa_1_peak_19791	chr14	93673082	93674071	12.8798	Promoter-TSS (NM_032490)	-25	55148	UBR7	ubiquitin protein ligase E3 component n-recognin 7 (putative)	protein-coding
H3K23su_HCT15-Pa_1_peak_20334	chr14	106175835	106177387	12.8624	Intergenic	-37467	2003	ELK2AP	ETS transcription factor ELK2A, pseudogene	pseudo
H3K23su_HCT15-Pa_1_peak_3233	chr1	100731595	100732632	12.8586	Promoter-TSS (NR_110434)	-383	100506007	RTCA-AS1	RTCA antisense RNA 1	ncRNA
H3K23su_HCT15-Pa_1_peak_9844	chr11	1961075	1961370	12.8195	Intergenic	-7340	6150	MRPL23	mitochondrial ribosomal protein L23	protein-coding
H3K23su_HCT15-Pa_1_peak_50489	chr5	87563812	87564978	12.7991	Promoter-TSS (NR_039993)	267	153396	TMEM161B	transmembrane protein 161B	protein-coding
H3K23su_HCT15-Pa_1_peak_54357	chr6	100015818	100016805	12.7904	Intron (NM_001013399, Intron 1 of 11)	225	892	CCNC	cyclin C	protein-coding
H3K23su_HCT15-Pa_1_peak_64358	chr9	123962952	123964431	12.7872	Promoter-TSS (NM_001353053)	-70	2934	GSN	gelsolin	protein-coding
H3K23su_HCT15-Pa_1_peak_34160	chr2	60983225	60984099	12.7846	Intron (NM_022894, Intron 1 of 21)	259	64895	PAPOLG	poly(A) polymerase gamma	protein-coding
H3K23su_HCT15-Pa_1_peak_13023	chr11	129764647	129765779	12.783	Intron (NM_001143835, Intron 1 of 26)	260	4798	NFRKB	nuclear factor related to kappaB binding protein	protein-coding
H3K23su_HCT15-Pa_1_peak_9374	chr10	126490215	126491120	12.7512	Intron (NM_032182, Intron 1 of 8)	279	23172	ABRAXAS2	abraxas 2, BRISC complex subunit	protein-coding
H3K23su_HCT15-Pa_1_peak_8096	chr10	79279732	79280190	12.7486	Intron (NM_001322832, Intron 1 of 27)	117605	3778	KCNMA1	potassium calcium-activated channel subfamily M alpha 1	protein-coding
H3K23su_HCT15-Pa_1_peak_10537	chr11	30344550	30345568	12.7248	Intron (NM_152316, Intron 1 of 3)	408	120534	ARL14EP	ADP ribosylation factor like GTPase 14 effector protein	protein-coding
H3K23su_HCT15-Pa_1_peak_58392	chr7	104624177	104625393	12.7224	Non-coding (NR_039981, Exon 1 of 1)	6827	100216546	LINC01004	long intergenic non-protein coding RNA 1004	ncRNA
H3K23su_HCT15-Pa_1_peak_57018	chr7	40173633	40174658	12.7041	Promoter-TSS (NM_138701)	76	136647	MPLKIP	M-phase specific PLK1 interacting protein	protein-coding
H3K23su_HCT15-Pa_1_peak_43654	chr3	46036646	46037484	12.6937	Intron (NM_024513, Intron 1 of 17)	251	79443	FYCO1	FYVE and coiled-coil domain containing 1	protein-coding
H3K23su_HCT15-Pa_1_peak_18165	chr13	114102987	114104104	12.6908	Promoter-TSS (NM_199162)	-72	113622	ADPRHL1	ADP-ribosylhydrolase like 1	protein-coding
H3K23su_HCT15-Pa_1_peak_18756	chr14	51706903	51707506	12.6726	Intron (NM_030755, Intron 1 of 7)	239	81542	TMX1	thioredoxin related transmembrane protein 1	protein-coding
H3K23su_HCT15-Pa_1_peak_28447	chr17	78539304	78539514	12.6663	Intron (NM_001163034, Intron 1 of 29)	20771	57521	RPTOR	regulatory associated protein of MTOR complex 1	protein-coding
H3K23su_HCT15-Pa_1_peak_62296	chr8	146172130	146172710	12.6499	Intron (NM_006958, Intron 1 of 2)	3846	7564	ZNF16	zinc finger protein 16	protein-coding
H3K23su_HCT15-Pa_1_peak_35458	chr2	113012115	113012690	12.6342	Intron (NM_032494, Intron 1 of 8)	217	84524	ZC3H8	zinc finger CCCH-type containing 8	protein-coding
H3K23su_HCT15-Pa_1_peak_22957	chr16	2827354	2827506	12.6173	Promoter-TSS (NM_207013)	-149	6923	ELOB	elongin B	protein-coding
H3K23su_HCT15-Pa_1_peak_34818	chr2	87580531	87582830	12.6125	Intergenic	159771	100616370	MIR4771-1	microRNA 4771-1	ncRNA
H3K23su_HCT15-Pa_1_peak_36271	chr2	163174511	163175610	12.5873	Promoter-TSS (NM_001330268)	134	64135	IFIH1	interferon induced with helicase C domain 1	protein-coding
H3K23su_HCT15-Pa_1_peak_52682	chr6	7590314	7591139	12.5798	Intron (NM_152551, Intron 1 of 8)	295	154007	SNRNP48	small nuclear ribonucleoprotein U11/U12 subunit 48	protein-coding
H3K23su_HCT15-Pa_1_peak_17852	chr13	103452584	103453136	12.5361	Intron (NM_001159596, Intron 1 of 8)	1391	54841	BIVM	basic, immunoglobulin-like variable motif containing	protein-coding
H3K23su_HCT15-Pa_1_peak_56410	chr7	6865189	6865991	12.5213	Intron (NM_198097, Intron 1 of 14)	336	221960	CCZ1B	CCZ1 homolog B, vacuolar protein trafficking and biogenesis associated	protein-coding
H3K23su_HCT15-Pa_1_peak_10949	chr11	51580114	51581117	12.5177	Intergenic	65333	119749	OR4C46	olfactory receptor family 4 subfamily C member 46	protein-coding
H3K23su_HCT15-Pa_1_peak_46515	chr3	197353752	197354893	12.4871	Intron (NR_003266, Intron 1 of 7)	430	220729	LOC220729	succinate dehydrogenase complex flavoprotein subunit A pseudogene	pseudo
H3K23su_HCT15-Pa_1_peak_46741	chr4	3228847	3229652	12.4821	Intron (NM_002111, Intron 57 of 66)	-16847	345222	MSANTD1	Myb/SANT DNA binding domain containing 1	protein-coding
H3K23su_HCT15-Pa_1_peak_22224	chr15	85473177	85473474	12.4453	Intron (NM_001287761, Intron 11 of 14)	45432	9154	SLC28A1	solute carrier family 28 member 1	protein-coding
H3K23su_HCT15-Pa_1_peak_33156	chr2	19547228	19548097	12.4391	Promoter-TSS (NR_039914)	-528	100616307	MIR4757	microRNA 4757	ncRNA
H3K23su_HCT15-Pa_1_peak_53165	chr6	28109498	28109895	12.4363	Promoter-TSS (NM_006298)	35	7745	ZKSCAN8	zinc finger with KRAB and SCAN domains 8	protein-coding
H3K23su_HCT15-Pa_1_peak_28902	chr18	9102505	9103112	12.4359	Intron (NM_021074, Intron 1 of 7)	111	4729	NDUFV2	NADH:ubiquinone oxidoreductase core subunit V2	protein-coding
H3K23su_HCT15-Pa_1_peak_18603	chr14	36277695	36278477	12.4279	5' UTR (NM_001346246, Exon 1 of 40)	415	253959	RALGAPA1	Ral GTPase activating protein catalytic alpha subunit 1	protein-coding
H3K23su_HCT15-Pa_1_peak_55204	chr6	150038459	150039522	12.4163	Non-coding (NR_134652, Exon 1 of 1)	233	645967	LOC645967	uncharacterized LOC645967	ncRNA
H3K23su_HCT15-Pa_1_peak_16218	chr13	21750274	21751314	12.4051	Promoter-TSS (NM_024026)	-3	78988	MRPL57	mitochondrial ribosomal protein L57	protein-coding
H3K23su_HCT15-Pa_1_peak_11851	chr11	73471120	73472265	12.3976	Promoter-TSS (NM_001243719)	427	5870	RAB6A	RAB6A, member RAS oncogene family	protein-coding
H3K23su_HCT15-Pa_1_peak_40805	chr21	47819138	47819372	12.3935	Intron (NM_001315529, Intron 24 of 46)	-59549	23181	DIP2A	disco interacting protein 2 homolog A	protein-coding
H3K23su_HCT15-Pa_1_peak_54342	chr6	99395041	99395856	12.3789	Intron (NM_001278716, Intron 1 of 9)	374	26235	FBXL4	F-box and leucine rich repeat protein 4	protein-coding
H3K23su_HCT15-Pa_1_peak_9097	chr10	116581502	116582565	12.3625	Intron (NM_001135051, Intron 1 of 16)	494	57700	FAM160B1	family with sequence similarity 160 member B1	protein-coding
H3K23su_HCT15-Pa_1_peak_36091	chr2	152266262	152267228	12.3612	5' UTR (NM_001177665, Exon 1 of 34)	329	55183	RIF1	replication timing regulatory factor 1	protein-coding
H3K23su_HCT15-Pa_1_peak_21764	chr15	72978193	72978961	12.3599	Promoter-TSS (NM_033028)	29	585	BBS4	Bardet-Biedl syndrome 4	protein-coding
H3K23su_HCT15-Pa_1_peak_49388	chr5	7868851	7869798	12.3484	Promoter-TSS (NM_001364442)	63	4552	MTRR	5-methyltetrahydrofolate-homocysteine methyltransferase reductase	protein-coding
H3K23su_HCT15-Pa_1_peak_17061	chr13	47370658	47371576	12.3469	Intron (NM_001984, Intron 1 of 9)	179	2098	ESD	esterase D	protein-coding
H3K23su_HCT15-Pa_1_peak_36508	chr2	176045549	176046447	12.3199	Intron (NM_001002258, Intron 1 of 3)	440	518	ATP5MC3	ATP synthase membrane subunit c locus 3	protein-coding
H3K23su_HCT15-Pa_1_peak_3070	chr1	92764139	92765588	12.3169	Promoter-TSS (NM_001319683)	247	79871	RPAP2	RNA polymerase II associated protein 2	protein-coding
H3K23su_HCT15-Pa_1_peak_17986	chr13	111277175	111278688	12.3138	Intron (NM_001242882, Intron 4 of 9)	10000	55739	NAXD	NAD(P)HX dehydratase	protein-coding
H3K23su_HCT15-Pa_1_peak_17993	chr13	111358018	111359318	12.2935	Promoter-TSS (NM_024537)	194	79587	CARS2	cysteinyl-tRNA synthetase 2, mitochondrial	protein-coding
H3K23su_HCT15-Pa_1_peak_49192	chr4	190861699	190862679	12.2846	Promoter-TSS (NR_149039)	162	2483	FRG1	FSHD region gene 1	protein-coding
H3K23su_HCT15-Pa_1_peak_18785	chr14	53196608	53197463	12.2829	5' UTR (NM_145251, Exon 1 of 11)	151	6815	STYX	serine/threonine/tyrosine interacting protein	protein-coding
H3K23su_HCT15-Pa_1_peak_34277	chr2	64245736	64246743	12.2821	5' UTR (NM_001005739, Exon 1 of 23)	323	51542	VPS54	VPS54 subunit of GARP complex	protein-coding
H3K23su_HCT15-Pa_1_peak_60211	chr8	28559202	28559978	12.2801	Promoter-TSS (NR_126027)	572	2137	EXTL3	exostosin like glycosyltransferase 3	protein-coding
H3K23su_HCT15-Pa_1_peak_17132	chr13	50018115	50019388	12.271	Promoter-TSS (NM_001287337)	341	83852	SETDB2	SET domain bifurcated histone lysine methyltransferase 2	protein-coding
H3K23su_HCT15-Pa_1_peak_35089	chr2	99953592	99954831	12.2623	Intron (NM_015904, Intron 1 of 23)	359	9669	EIF5B	eukaryotic translation initiation factor 5B	protein-coding
H3K23su_HCT15-Pa_1_peak_50011	chr5	64858587	64859617	12.2596	Promoter-TSS (NM_001278927)	-21	23398	PPWD1	peptidylprolyl isomerase domain and WD repeat containing 1	protein-coding
H3K23su_HCT15-Pa_1_peak_16220	chr13	21872186	21873240	12.2558	Promoter-TSS (NM_001365454)	449	650794	MIPEPP3	mitochondrial intermediate peptidase pseudogene 3	pseudo
H3K23su_HCT15-Pa_1_peak_50344	chr5	77589780	77590749	12.2433	5' UTR (NM_001271769, Exon 1 of 27)	258	8546	AP3B1	adaptor related protein complex 3 subunit beta 1	protein-coding
H3K23su_HCT15-Pa_1_peak_9784	chr11	1092853	1093487	12.2407	Exon (NM_002457, Exon 31 of 50)	18295	4583	MUC2	mucin 2, oligomeric mucus/gel-forming	protein-coding
H3K23su_HCT15-Pa_1_peak_18012	chr13	111805587	111806716	12.2236	Promoter-TSS (NR_120398)	138	8874	ARHGEF7	Rho guanine nucleotide exchange factor 7	protein-coding
H3K23su_HCT15-Pa_1_peak_57417	chr7	61967545	61967700	12.2186	Intergenic	796812	643955	ZNF733P	zinc finger protein 733, pseudogene	pseudo
H3K23su_HCT15-Pa_1_peak_26154	chr17	19551461	19552603	12.2154	Promoter-TSS (NM_000382)	-32	224	ALDH3A2	aldehyde dehydrogenase 3 family member A2	protein-coding
H3K23su_HCT15-Pa_1_peak_34928	chr2	92312108	92313412	12.2152	Intergenic	183601	440888	ACTR3BP2	ACTR3B pseudogene 2	pseudo
H3K23su_HCT15-Pa_1_peak_1431	chr1	28414481	28415573	12.2072	Promoter-TSS (NM_001282560)	94	2140	EYA3	EYA transcriptional coactivator and phosphatase 3	protein-coding
H3K23su_HCT15-Pa_1_peak_50197	chr5	71603572	71604463	12.2023	Intron (NM_015084, Intron 2 of 10)	12050	23107	MRPS27	mitochondrial ribosomal protein S27	protein-coding
H3K23su_HCT15-Pa_1_peak_4661	chr1	179923690	179924699	12.1846	5' UTR (NM_014810, Exon 1 of 38)	249	9857	CEP350	centrosomal protein 350	protein-coding
H3K23su_HCT15-Pa_1_peak_5946	chr1	231663945	231664680	12.1608	Promoter-TSS (NR_028399)	-87	100303453	TSNAX-DISC1	TSNAX-DISC1 readthrough (NMD candidate)	ncRNA
H3K23su_HCT15-Pa_1_peak_43787	chr3	48646574	48647235	12.1434	Intron (NM_003365, Intron 1 of 12)	175	7384	UQCRC1	ubiquinol-cytochrome c reductase core protein 1	protein-coding
H3K23su_HCT15-Pa_1_peak_57037	chr7	42927851	42928656	12.1397	Intergenic	23189	79020	C7orf25	chromosome 7 open reading frame 25	protein-coding
H3K23su_HCT15-Pa_1_peak_50107	chr5	68664951	68665904	12.1356	Promoter-TSS (NM_001278622)	-80	102157402	AK6	adenylate kinase 6	protein-coding
H3K23su_HCT15-Pa_1_peak_54443	chr6	108616018	108616959	12.1098	Intron (NR_136553, Intron 1 of 8)	230	246269	AFG1L	AFG1 like ATPase	protein-coding
H3K23su_HCT15-Pa_1_peak_44742	chr3	119041203	119042265	12.1025	Promoter-TSS (NR_046748)	-127	100874246	ARHGAP31-AS1	ARHGAP31 antisense RNA 1	ncRNA
H3K23su_HCT15-Pa_1_peak_46340	chr3	194664054	194664385	12.0887	Intergenic	-151098	100874528	XXYLT1-AS1	XXYLT1 antisense RNA 1	ncRNA
H3K23su_HCT15-Pa_1_peak_55202	chr6	149969405	149970036	12.0863	5' UTR (NM_007044, Exon 1 of 11)	130	11104	KATNA1	katanin catalytic subunit A1	protein-coding
H3K23su_HCT15-Pa_1_peak_39294	chr20	42998931	42999814	12.0654	Intron (NM_175914, Intron 1 of 9)	14931	3172	HNF4A	hepatocyte nuclear factor 4 alpha	protein-coding
H3K23su_HCT15-Pa_1_peak_17420	chr13	76111591	76112425	12.0643	Promoter-TSS (NM_203497)	0	170622	COMMD6	COMM domain containing 6	protein-coding
H3K23su_HCT15-Pa_1_peak_26499	chr17	30771357	30772489	12.0628	Intron (NM_002815, Intron 1 of 13)	395	5717	PSMD11	proteasome 26S subunit, non-ATPase 11	protein-coding
H3K23su_HCT15-Pa_1_peak_56402	chr7	6745656	6746661	12.0442	5' UTR (NM_016265, Exon 1 of 5)	420	7559	ZNF12	zinc finger protein 12	protein-coding
H3K23su_HCT15-Pa_1_peak_54028	chr6	61914149	61914361	12.0435	Intergenic	-369780	100463487	MTRNR2L9	MT-RNR2 like 9	protein-coding
H3K23su_HCT15-Pa_1_peak_63998	chr9	108210174	108210983	12.0319	Intron (NM_001287191, Intron 1 of 13)	263	83856	FSD1L	fibronectin type III and SPRY domain containing 1 like	protein-coding
H3K23su_HCT15-Pa_1_peak_14063	chr12	49075337	49076192	12.0226	Intron (NM_017822, Intron 1 of 9)	257	54934	KANSL2	KAT8 regulatory NSL complex subunit 2	protein-coding
H3K23su_HCT15-Pa_1_peak_13460	chr12	10516243	10517630	12.0194	Intron (NR_120430, Intron 1 of 3)	568	101928100	LOC101928100	uncharacterized LOC101928100	ncRNA
H3K23su_HCT15-Pa_1_peak_6395	chr10	1102261	1103408	12.0098	Promoter-TSS (NR_134300)	-190	3422	IDI1	isopentenyl-diphosphate delta isomerase 1	protein-coding
H3K23su_HCT15-Pa_1_peak_3725	chr1	145208575	145210330	12.006	Intron (NM_001364013, Intron 3 of 6)	292	100996717	NOTCH2NLC	notch 2 N-terminal like C	protein-coding
H3K23su_HCT15-Pa_1_peak_3626	chr1	120611121	120612635	12.0055	Intron (NM_024408, Intron 1 of 33)	372	101929796	NOTCH2NLR	notch 2 N-terminal like R	pseudo
H3K23su_HCT15-Pa_1_peak_10544	chr11	31530761	31531916	11.9937	Promoter-TSS (NM_019040)	24	26610	ELP4	elongator acetyltransferase complex subunit 4	protein-coding
H3K23su_HCT15-Pa_1_peak_62059	chr8	142955212	142955773	11.9878	Intergenic	-87818	100302147	MIR1302-7	microRNA 1302-7	ncRNA
H3K23su_HCT15-Pa_1_peak_14340	chr12	54069578	54070093	11.9813	Promoter-TSS (NM_005176)	32	517	ATP5MC2	ATP synthase membrane subunit c locus 2	protein-coding
H3K23su_HCT15-Pa_1_peak_61962	chr8	141467010	141467900	11.9731	Intron (NM_031466, Intron 1 of 22)	388	83696	TRAPPC9	trafficking protein particle complex 9	protein-coding
H3K23su_HCT15-Pa_1_peak_54606	chr6	116381012	116382088	11.963	5' UTR (NM_002031, Exon 1 of 8)	504	2444	FRK	fyn related Src family tyrosine kinase	protein-coding
H3K23su_HCT15-Pa_1_peak_17985	chr13	111267775	111269303	11.9541	Intron (NM_018210, Intron 1 of 9)	608	55739	NAXD	NAD(P)HX dehydratase	protein-coding
H3K23su_HCT15-Pa_1_peak_55091	chr6	146055862	146056890	11.9529	Exon (NM_001368130, Exon 1 of 3)	280	7957	EPM2A	EPM2A glucan phosphatase, laforin	protein-coding
H3K23su_HCT15-Pa_1_peak_6018	chr1	234508988	234509787	11.9448	Promoter-TSS (NR_125962)	-42	388753	COA6	cytochrome c oxidase assembly factor 6	protein-coding
H3K23su_HCT15-Pa_1_peak_50223	chr5	72793949	72794815	11.9444	5' UTR (NM_001207, Exon 1 of 6)	132	689	BTF3	basic transcription factor 3	protein-coding
H3K23su_HCT15-Pa_1_peak_26979	chr17	42143012	42143879	11.9437	Intron (NM_001371445, Intron 1 of 4)	594	124801	LSM12	LSM12 homolog	protein-coding
H3K23su_HCT15-Pa_1_peak_66537	chrX	154842051	154842673	11.9402	Intron (NM_001304990, Intron 1 of 2)	136	10251	SPRY3	sprouty RTK signaling antagonist 3	protein-coding
H3K23su_HCT15-Pa_1_peak_13977	chr12	46383602	46384815	11.927	5' UTR (NM_004719, Exon 1 of 15)	149	9169	SCAF11	SR-related CTD associated factor 11	protein-coding
H3K23su_HCT15-Pa_1_peak_54050	chr6	71377295	71378333	11.9258	Promoter-TSS (NM_001281440)	228	60682	SMAP1	small ArfGAP 1	protein-coding
H3K23su_HCT15-Pa_1_peak_24732	chr16	74734234	74735066	11.9242	5' UTR (NM_001142497, Exon 1 of 6)	110	197259	MLKL	mixed lineage kinase domain like pseudokinase	protein-coding
H3K23su_HCT15-Pa_1_peak_10737	chr11	43702036	43702910	11.924	Exon (NM_016142, Exon 1 of 11)	185	51144	HSD17B12	hydroxysteroid 17-beta dehydrogenase 12	protein-coding
H3K23su_HCT15-Pa_1_peak_63423	chr9	88555885	88556803	11.918	Promoter-TSS (NM_001321882)	-100	60560	NAA35	N(alpha)-acetyltransferase 35, NatC auxiliary subunit	protein-coding
H3K23su_HCT15-Pa_1_peak_17795	chr13	100740812	100742037	11.9138	Promoter-TSS (NM_001352609)	77	5095	PCCA	propionyl-CoA carboxylase subunit alpha	protein-coding
H3K23su_HCT15-Pa_1_peak_45299	chr3	134204527	134205642	11.8997	Promoter-TSS (NM_001353119)	69	80254	CEP63	centrosomal protein 63	protein-coding
H3K23su_HCT15-Pa_1_peak_60170	chr8	27629966	27630197	11.8966	Promoter-TSS (NM_018246)	76	55246	CCDC25	coiled-coil domain containing 25	protein-coding
H3K23su_HCT15-Pa_1_peak_1771	chr1	36396025	36397328	11.8883	Promoter-TSS (NM_177422)	-30	192669	AGO3	argonaute RISC catalytic component 3	protein-coding
H3K23su_HCT15-Pa_1_peak_47980	chr4	88140760	88141843	11.8854	5' UTR (NM_001292003, Exon 1 of 10)	119	57563	KLHL8	kelch like family member 8	protein-coding
H3K23su_HCT15-Pa_1_peak_23180	chr16	10479844	10480261	11.8783	Intron (NR_045816, Intron 1 of 9)	134	80063	ATF7IP2	activating transcription factor 7 interacting protein 2	protein-coding
H3K23su_HCT15-Pa_1_peak_33109	chr2	16830688	16831182	11.871	Intron (NM_030797, Intron 1 of 11)	16167	81553	FAM49A	family with sequence similarity 49 member A	protein-coding
H3K23su_HCT15-Pa_1_peak_48429	chr4	128801736	128803132	11.8621	Promoter-TSS (NM_001190801)	35	10733	PLK4	polo like kinase 4	protein-coding
H3K23su_HCT15-Pa_1_peak_15978	chr12	131266588	131267109	11.8611	Intergenic	56947	2054	STX2	syntaxin 2	protein-coding
H3K23su_HCT15-Pa_1_peak_62946	chr9	38392556	38393642	11.8569	Intron (NM_000692, Intron 1 of 1)	400	219	ALDH1B1	aldehyde dehydrogenase 1 family member B1	protein-coding
H3K23su_HCT15-Pa_1_peak_20975	chr15	49912975	49913593	11.8558	Promoter-TSS (NM_001144955)	39	56986	DTWD1	DTW domain containing 1	protein-coding
H3K23su_HCT15-Pa_1_peak_47960	chr4	87813010	87813862	11.8485	5' UTR (NM_144645, Exon 1 of 5)	139	132989	C4orf36	chromosome 4 open reading frame 36	protein-coding
H3K23su_HCT15-Pa_1_peak_8134	chr10	79793500	79794070	11.8248	Intron (NM_033022, Intron 1 of 5)	164	6229	RPS24	ribosomal protein S24	protein-coding
H3K23su_HCT15-Pa_1_peak_4680	chr1	180471260	180472312	11.8236	Promoter-TSS (NM_032360)	-74	84320	ACBD6	acyl-CoA binding domain containing 6	protein-coding
H3K23su_HCT15-Pa_1_peak_10155	chr11	10562109	10562795	11.8017	Promoter-TSS (NR_034093)	282	50862	RNF141	ring finger protein 141	protein-coding
H3K23su_HCT15-Pa_1_peak_57863	chr7	76626284	76627437	11.7975	Intron (NR_023383, Intron 2 of 10)	16721	441263	DTX2P1-UPK3BP1-PMS2P11	DTX2P1-UPK3BP1-PMS2P11 readthrough, transcribed pseudogene	pseudo
H3K23su_HCT15-Pa_1_peak_5701	chr1	226373845	226374679	11.795	Exon (NM_022735, Exon 1 of 8)	180	64746	ACBD3	acyl-CoA binding domain containing 3	protein-coding
H3K23su_HCT15-Pa_1_peak_12755	chr11	119232046	119232426	11.7949	Intron (NM_001243759, Intron 1 of 11)	2682	9099	USP2	ubiquitin specific peptidase 2	protein-coding
H3K23su_HCT15-Pa_1_peak_57762	chr7	75071504	75072012	11.7942	Intron (NM_001099415, Intron 3 of 14)	32153	155400	NSUN5P1	NSUN5 pseudogene 1	pseudo
H3K23su_HCT15-Pa_1_peak_52088	chr5	175394486	175395346	11.7909	Intron (NM_032361, Intron 1 of 5)	402	84321	THOC3	THO complex 3	protein-coding
H3K23su_HCT15-Pa_1_peak_59624	chr8	6263317	6264221	11.786	Promoter-TSS (NM_001363979)	300	100287015	LOC100287015	uncharacterized LOC100287015	ncRNA
H3K23su_HCT15-Pa_1_peak_55013	chr6	142468334	142468739	11.7855	Promoter-TSS (NM_001324308)	136	51534	VTA1	vesicle trafficking 1	protein-coding
H3K23su_HCT15-Pa_1_peak_59102	chr7	144052070	144053556	11.7846	Promoter-TSS (NR_126023).2	-2	101928492	OR2A1-AS1	OR2A1 antisense RNA 1	ncRNA
H3K23su_HCT15-Pa_1_peak_2932	chr1	85724654	85725493	11.7775	Exon (NM_198077, Exon 1 of 3)	272	148423	C1orf52	chromosome 1 open reading frame 52	protein-coding
H3K23su_HCT15-Pa_1_peak_18182	chr13	114247144	114248930	11.7775	Intron (NM_007111, Intron 2 of 11)	8969	7027	TFDP1	transcription factor Dp-1	protein-coding
H3K23su_HCT15-Pa_1_peak_64421	chr9	125666725	125667816	11.7727	Intron (NM_001354479, Intron 1 of 19)	368	54542	RC3H2	ring finger and CCCH-type domains 2	protein-coding
H3K23su_HCT15-Pa_1_peak_36644	chr2	187454236	187455306	11.7706	Promoter-TSS (NM_002210)	-12	3685	ITGAV	integrin subunit alpha V	protein-coding
H3K23su_HCT15-Pa_1_peak_17283	chr13	53029336	53030098	11.7681	Promoter-TSS (NM_001286686)	104	26586	CKAP2	cytoskeleton associated protein 2	protein-coding
H3K23su_HCT15-Pa_1_peak_33608	chr2	32502871	32503540	11.7658	5' UTR (NM_032312, Exon 1 of 6)	232	84272	YIPF4	Yip1 domain family member 4	protein-coding
H3K23su_HCT15-Pa_1_peak_46422	chr3	195716240	195717397	11.7644	Intron (NR_003264, Intron 1 of 16)	332	255812	SDHAP1	succinate dehydrogenase complex flavoprotein subunit A pseudogene 1	pseudo
H3K23su_HCT15-Pa_1_peak_34884	chr2	90518783	90519606	11.7622	Intergenic	1328781	654342	LSP1P4	LSP1 pseudogene 4	pseudo
H3K23su_HCT15-Pa_1_peak_51757	chr5	157158307	157159039	11.7492	Promoter-TSS (NM_001317826)	-134	54974	THG1L	tRNA-histidine guanylyltransferase 1 like	protein-coding
H3K23su_HCT15-Pa_1_peak_34922	chr2	92300806	92300974	11.7463	Intergenic	171731	440888	ACTR3BP2	ACTR3B pseudogene 2	pseudo
H3K23su_HCT15-Pa_1_peak_56061	chr7	159786	160014	11.7412	Intergenic	10182	100507642	LOC100507642	uncharacterized LOC100507642	ncRNA
H3K23su_HCT15-Pa_1_peak_44218	chr3	61622774	61623630	11.7325	Intron (NM_002841, Intron 1 of 29)	75957	5793	PTPRG	protein tyrosine phosphatase receptor type G	protein-coding
H3K23su_HCT15-Pa_1_peak_60513	chr8	42249042	42250088	11.7237	Intron (NM_001135694, Intron 1 of 9)	167	7419	VDAC3	voltage dependent anion channel 3	protein-coding
H3K23su_HCT15-Pa_1_peak_19395	chr14	74416734	74417381	11.7199	Promoter-TSS (NM_182476)	52	51004	COQ6	coenzyme Q6, monooxygenase	protein-coding
H3K23su_HCT15-Pa_1_peak_34197	chr2	61763349	61764083	11.7168	Intron (NM_003400, Intron 1 of 24)	1775	7514	XPO1	exportin 1	protein-coding
H3K23su_HCT15-Pa_1_peak_9349	chr10	126298889	126299412	11.7124	Intron (NM_022126, Intron 6 of 6)	-93447	101927944	FAM53B-AS1	FAM53B antisense RNA 1	ncRNA
H3K23su_HCT15-Pa_1_peak_34931	chr2	92318800	92319460	11.7091	Intergenic	189971	440888	ACTR3BP2	ACTR3B pseudogene 2	pseudo
H3K23su_HCT15-Pa_1_peak_17109	chr13	49549617	49550963	11.7066	Promoter-TSS (NM_001278438)	242	22862	FNDC3A	fibronectin type III domain containing 3A	protein-coding
H3K23su_HCT15-Pa_1_peak_12578	chr11	113643858	113644538	11.7058	Intron (NM_004724, Intron 1 of 15)	216	9183	ZW10	zw10 kinetochore protein	protein-coding
H3K23su_HCT15-Pa_1_peak_15428	chr12	112563206	112563780	11.7057	5' UTR (NM_001143906, Exon 1 of 12)	129	10906	TRAFD1	TRAF-type zinc finger domain containing 1	protein-coding
H3K23su_HCT15-Pa_1_peak_17864	chr13	106631560	106632245	11.6991	Intergenic	272723	144920	LINC00343	long intergenic non-protein coding RNA 343	ncRNA
H3K23su_HCT15-Pa_1_peak_51336	chr5	140026648	140027760	11.6935	Promoter-TSS (NM_006083)	166	4695	NDUFA2	NADH:ubiquinone oxidoreductase subunit A2	protein-coding
H3K23su_HCT15-Pa_1_peak_56300	chr7	5085430	5086425	11.6909	5' UTR (NM_021163, Exon 1 of 5)	436	57786	RBAK	RB associated KRAB zinc finger	protein-coding
H3K23su_HCT15-Pa_1_peak_40917	chr22	18879961	18880132	11.6747	Intron (NR_136571, Intron 1 of 11)	1898	100996432	FAM230F	family with sequence similarity 230 member F	ncRNA
H3K23su_HCT15-Pa_1_peak_53991	chr6	56954803	56955785	11.674	Intron (NM_001031623, Intron 1 of 14)	308	26036	ZNF451	zinc finger protein 451	protein-coding
H3K23su_HCT15-Pa_1_peak_8765	chr10	103453609	103455037	11.6694	Exon (NM_022039, Exon 1 of 9)	604	6468	FBXW4	F-box and WD repeat domain containing 4	protein-coding
H3K23su_HCT15-Pa_1_peak_17011	chr13	46038850	46039813	11.6668	Exon (NM_031431, Exon 1 of 23)	257	83548	COG3	component of oligomeric golgi complex 3	protein-coding
H3K23su_HCT15-Pa_1_peak_44655	chr3	111697730	111698485	11.6542	Intron (NR_073571, Intron 1 of 2)	234	55347	ABHD10	abhydrolase domain containing 10	protein-coding
H3K23su_HCT15-Pa_1_peak_22703	chr16	188240	188883	11.6508	5' UTR (NM_001243249, Exon 1 of 13)	111	8131	NPRL3	NPR3 like, GATOR1 complex subunit	protein-coding
H3K23su_HCT15-Pa_1_peak_2820	chr1	70686991	70687896	11.6468	Exon (NM_001350608, Exon 2 of 13)	380	9295	SRSF11	serine and arginine rich splicing factor 11	protein-coding
H3K23su_HCT15-Pa_1_peak_12587	chr11	114310076	114311125	11.6464	Intron (NM_015523, Intron 1 of 6)	411	25996	REXO2	RNA Exonuclease 2	protein-coding
H3K23su_HCT15-Pa_1_peak_41614	chr22	31795269	31796239	11.6351	Intron (NM_004147, Intron 1 of 8)	164	4733	DRG1	developmentally regulated GTP binding protein 1	protein-coding
H3K23su_HCT15-Pa_1_peak_58453	chr7	105752195	105753220	11.6303	Promoter-TSS (NM_182715)	51	6856	SYPL1	synaptophysin like 1	protein-coding
H3K23su_HCT15-Pa_1_peak_55039	chr6	143832506	143833063	11.6267	Promoter-TSS (NM_032020)	73	2519	FUCA2	alpha-L-fucosidase 2	protein-coding
H3K23su_HCT15-Pa_1_peak_29486	chr18	43677792	43678316	11.6176	5' UTR (NM_001257335, Exon 1 of 12)	208	498	ATP5F1A	ATP synthase F1 subunit alpha	protein-coding
H3K23su_HCT15-Pa_1_peak_63110	chr9	69064951	69066132	11.6174	Promoter-TSS (NR_034006).2	51	100132352	FRG1HP	FSHD region gene 1 family member H, pseudogene	pseudo
H3K23su_HCT15-Pa_1_peak_51111	chr5	134181488	134182353	11.6138	Intron (NM_001135586, Intron 1 of 1)	262	134553	C5orf24	chromosome 5 open reading frame 24	protein-coding
H3K23su_HCT15-Pa_1_peak_33139	chr2	18741100	18742111	11.6097	Exon (NM_020905, Exon 1 of 2)	314	57665	RDH14	retinol dehydrogenase 14	protein-coding
H3K23su_HCT15-Pa_1_peak_48594	chr4	147096839	147097538	11.5982	Intron (NM_007080, Intron 1 of 3)	318	11157	LSM6	LSM6 homolog, U6 small nuclear RNA and mRNA degradation associated	protein-coding
H3K23su_HCT15-Pa_1_peak_13645	chr12	16034830	16035947	11.5972	Promoter-TSS (NM_007178)	67	11171	STRAP	serine/threonine kinase receptor associated protein	protein-coding
H3K23su_HCT15-Pa_1_peak_45575	chr3	150320789	150321958	11.5809	Intron (NM_016275, Intron 1 of 5)	265	51714	SELENOT	selenoprotein T	protein-coding
H3K23su_HCT15-Pa_1_peak_16437	chr13	27825063	27826271	11.5784	Promoter-TSS (NM_000982).2	-25	6144	RPL21	ribosomal protein L21	protein-coding
H3K23su_HCT15-Pa_1_peak_2862	chr1	77684633	77685250	11.576	Intron (NM_005482, Intron 1 of 10)	174	10026	PIGK	phosphatidylinositol glycan anchor biosynthesis class K	protein-coding
H3K23su_HCT15-Pa_1_peak_58915	chr7	135193861	135195203	11.5701	Intron (NM_001190847, Intron 1 of 10)	318	4850	CNOT4	CCR4-NOT transcription complex subunit 4	protein-coding
H3K23su_HCT15-Pa_1_peak_16228	chr13	21951168	21951868	11.5667	Intron (NM_001286638, Intron 10 of 10)	-32520	100652865	LINC00539	long intergenic non-protein coding RNA 539	ncRNA
H3K23su_HCT15-Pa_1_peak_10506	chr11	27527700	27528669	11.5495	Promoter-TSS (NR_033312)	132	55327	LIN7C	lin-7 homolog C, crumbs cell polarity complex component	protein-coding
H3K23su_HCT15-Pa_1_peak_63969	chr9	104160681	104161525	11.5456	Promoter-TSS (NM_019051)	-30	7743	ZNF189	zinc finger protein 189	protein-coding
H3K23su_HCT15-Pa_1_peak_36076	chr2	150443543	150444429	11.5451	Non-coding (NR_110240, Exon 1 of 3)	114	101929231	LOC101929231	uncharacterized LOC101929231	ncRNA
H3K23su_HCT15-Pa_1_peak_7725	chr10	69834041	69835047	11.5445	Intron (NM_001278186, Intron 1 of 22)	496	26091	HERC4	HECT and RLD domain containing E3 ubiquitin protein ligase 4	protein-coding
H3K23su_HCT15-Pa_1_peak_8956	chr10	112327041	112328228	11.5434	Intron (NM_005445, Intron 1 of 28)	185	9126	SMC3	structural maintenance of chromosomes 3	protein-coding
H3K23su_HCT15-Pa_1_peak_16382	chr13	26795642	26796828	11.5426	Promoter-TSS (NM_183044)	-207	6049	RNF6	ring finger protein 6	protein-coding
H3K23su_HCT15-Pa_1_peak_60563	chr8	46854201	46854363	11.5383	Intergenic	674983	389652	ASNSP1	asparagine synthetase pseudogene 1	pseudo
H3K23su_HCT15-Pa_1_peak_10727	chr11	43380393	43381353	11.532	Intron (NM_001307943, Intron 1 of 19)	403	55761	TTC17	tetratricopeptide repeat domain 17	protein-coding
H3K23su_HCT15-Pa_1_peak_51528	chr5	148985716	148986014	11.5253	Intron (NM_001001669, Intron 3 of 12)	24804	389337	ARHGEF37	Rho guanine nucleotide exchange factor 37	protein-coding
H3K23su_HCT15-Pa_1_peak_4564	chr1	173684021	173684900	11.5087	Intron (NM_014458, Intron 1 of 11)	340	27252	KLHL20	kelch like family member 20	protein-coding
H3K23su_HCT15-Pa_1_peak_7590	chr10	60144766	60145746	11.5052	Promoter-TSS (NM_003201)	86	7019	TFAM	transcription factor A, mitochondrial	protein-coding
H3K23su_HCT15-Pa_1_peak_787	chr1	16678501	16679487	11.4929	Promoter-TSS (NM_018994)	-19	54455	FBXO42	F-box protein 42	protein-coding
H3K23su_HCT15-Pa_1_peak_62663	chr9	26946702	26947716	11.4866	Promoter-TSS (NM_001031689)	31	9373	PLAA	phospholipase A2 activating protein	protein-coding
H3K23su_HCT15-Pa_1_peak_8445	chr10	93683263	93684174	11.4697	5' UTR (NM_003972, Exon 1 of 38)	191	9044	BTAF1	B-TFIID TATA-box binding protein associated factor 1	protein-coding
H3K23su_HCT15-Pa_1_peak_43495	chr3	42200757	42201839	11.4581	Promoter-TSS (NM_014965)	-387	22906	TRAK1	trafficking kinesin protein 1	protein-coding
H3K23su_HCT15-Pa_1_peak_57436	chr7	64838662	64839240	11.4579	Intron (NM_001287534, Intron 1 of 1)	183	168374	ZNF92	zinc finger protein 92	protein-coding
H3K23su_HCT15-Pa_1_peak_47015	chr4	9270141	9270304	11.4507	Exon (NM_001256863, Exon 1 of 1)	877	100287513	USP17L22	ubiquitin specific peptidase 17 like family member 22	protein-coding
H3K23su_HCT15-Pa_1_peak_45481	chr3	142166291	142167054	11.4437	Intron (NM_001282859, Intron 1 of 11)	207	54464	XRN1	5'-3' exoribonuclease 1	protein-coding
H3K23su_HCT15-Pa_1_peak_47642	chr4	68566010	68567126	11.4323	Promoter-TSS (NR_015439)	305	55236	UBA6	ubiquitin like modifier activating enzyme 6	protein-coding
H3K23su_HCT15-Pa_1_peak_58760	chr7	129844683	129845307	11.4272	5' UTR (NM_001363478, Exon 1 of 15)	251	84928	TMEM209	transmembrane protein 209	protein-coding
H3K23su_HCT15-Pa_1_peak_41843	chr22	38245068	38246040	11.4161	Promoter-TSS (NM_001349853)	128	51386	EIF3L	eukaryotic translation initiation factor 3 subunit L	protein-coding
H3K23su_HCT15-Pa_1_peak_1657	chr1	33182168	33182592	11.4052	Intergenic	-14009	81493	SYNC	syncoilin, intermediate filament protein	protein-coding
H3K23su_HCT15-Pa_1_peak_8369	chr10	89577409	89578641	11.3961	Promoter-TSS (NR_028492)	-37	84896	ATAD1	ATPase family AAA domain containing 1	protein-coding
H3K23su_HCT15-Pa_1_peak_10329	chr11	14541282	14542205	11.3711	Intron (NM_148976, Intron 2 of 10)	248	5682	PSMA1	proteasome subunit alpha 1	protein-coding
H3K23su_HCT15-Pa_1_peak_36818	chr2	198299227	198300278	11.371	Promoter-TSS (NM_001308824)	65	23451	SF3B1	splicing factor 3b subunit 1	protein-coding
H3K23su_HCT15-Pa_1_peak_4277	chr1	160231755	160232447	11.365	Non-coding (NR_028106, Exon 1 of 4)	176	50717	DCAF8	DDB1 and CUL4 associated factor 8	protein-coding
H3K23su_HCT15-Pa_1_peak_12185	chr11	86382984	86383698	11.3622	Promoter-TSS (NR_147831)	86	10873	ME3	malic enzyme 3	protein-coding
H3K23su_HCT15-Pa_1_peak_19245	chr14	69658151	69658786	11.3621	Promoter-TSS (NM_001193362)	-15	55218	EXD2	Exonuclease 3'-5' domain containing 2	protein-coding
H3K23su_HCT15-Pa_1_peak_26933	chr17	41381656	41382303	11.3579	Promoter-TSS (NR_047479)	-917	100874261	CCDC200	coiled-coil domain containing 200	protein-coding
H3K23su_HCT15-Pa_1_peak_44545	chr3	100119349	100120362	11.3502	Promoter-TSS (NM_014820)	78	9868	TOMM70	translocase of outer mitochondrial membrane 70	protein-coding
H3K23su_HCT15-Pa_1_peak_21009	chr15	51057440	51058200	11.3443	Promoter-TSS (NM_032802)	83	84888	SPPL2A	signal peptide peptidase like 2A	protein-coding
H3K23su_HCT15-Pa_1_peak_46393	chr3	195437558	195438097	11.3392	Intron (NR_122105, Intron 4 of 4)	-9926	200958	MUC20	mucin 20, cell surface associated	protein-coding
H3K23su_HCT15-Pa_1_peak_14683	chr12	69864026	69864927	11.3374	Intron (NM_001278357, Intron 1 of 6)	308	10818	FRS2	fibroblast growth factor receptor substrate 2	protein-coding
H3K23su_HCT15-Pa_1_peak_12055	chr11	77348453	77348940	11.3316	Exon (NM_001311202, Exon 1 of 5)	143	1207	CLNS1A	chloride nucleotide-sensitive channel 1A	protein-coding
H3K23su_HCT15-Pa_1_peak_64271	chr9	117349567	117350938	11.3311	Intron (NM_004888, Intron 1 of 2)	203	9550	ATP6V1G1	ATPase H+ transporting V1 subunit G1	protein-coding
H3K23su_HCT15-Pa_1_peak_2442	chr1	54303042	54304349	11.3275	Intron (NM_001168551, Intron 1 of 17)	274	55706	NDC1	NDC1 transmembrane nucleoporin	protein-coding
H3K23su_HCT15-Pa_1_peak_56898	chr7	33101792	33102786	11.3266	Promoter-TSS (NM_001002010)	99	51251	NT5C3A	5'-nucleotidase, cytosolic IIIA	protein-coding
H3K23su_HCT15-Pa_1_peak_24335	chr16	58766903	58768355	11.3223	Intron (NM_001286220, Intron 1 of 8)	591	2806	GOT2	glutamic-oxaloacetic transaminase 2	protein-coding
H3K23su_HCT15-Pa_1_peak_46548	chr4	466810	468144	11.3182	Intron (NM_133474, Intron 1 of 2)	521	79963	ABCA11P	ATP binding cassette subfamily A member 11, pseudogene	pseudo
H3K23su_HCT15-Pa_1_peak_57141	chr7	44925123	44925779	11.3143	Promoter-TSS (NM_033224)	-322	5814	PURB	purine rich element binding protein B	protein-coding
H3K23su_HCT15-Pa_1_peak_48607	chr4	148538433	148539354	11.3118	5' UTR (NM_018241, Exon 1 of 10)	345	55751	TMEM184C	transmembrane protein 184C	protein-coding
H3K23su_HCT15-Pa_1_peak_49999	chr5	64235259	64236347	11.3098	Intron (NM_005869, Intron 11 of 13)	171046	10283	CWC27	CWC27 spliceosome associated cyclophilin	protein-coding
H3K23su_HCT15-Pa_1_peak_26419	chr17	28804376	28805027	11.291	Intron (NM_001007024, Intron 1 of 8)	275	9527	GOSR1	golgi SNAP receptor complex member 1	protein-coding
H3K23su_HCT15-Pa_1_peak_3010	chr1	90308680	90309786	11.2818	5' UTR (NM_018103, Exon 2 of 3)	21735	55144	LRRC8D	leucine rich repeat containing 8 VRAC subunit D	protein-coding
H3K23su_HCT15-Pa_1_peak_8892	chr10	105667957	105668450	11.2717	Intron (NM_024928, Intron 3 of 9)	9739	79991	STN1	STN1 subunit of CST complex	protein-coding
H3K23su_HCT15-Pa_1_peak_38348	chr20	5093403	5094258	11.2652	Promoter-TSS (NM_014145)	-97	29058	TMEM230	transmembrane protein 230	protein-coding
H3K23su_HCT15-Pa_1_peak_8853	chr10	105127711	105128631	11.2585	Exon (NM_006951, Exon 1 of 11)	438	6877	TAF5	TATA-box binding protein associated factor 5	protein-coding
H3K23su_HCT15-Pa_1_peak_62396	chr9	4679372	4680429	11.2551	Promoter-TSS (NR_121597)	331	55664	CDC37L1	cell division cycle 37 like 1	protein-coding
H3K23su_HCT15-Pa_1_peak_32899	chr2	9695397	9696537	11.2535	Promoter-TSS (NM_003183)	-8	6868	ADAM17	ADAM metallopeptidase domain 17	protein-coding
H3K23su_HCT15-Pa_1_peak_47137	chr4	17811822	17813140	11.2517	Promoter-TSS (NM_017741)	-101	54876	DCAF16	DDB1 and CUL4 associated factor 16	protein-coding
H3K23su_HCT15-Pa_1_peak_48013	chr4	89444164	89445355	11.2482	Promoter-TSS (NR_134662)	168	100996939	PYURF	PIGY upstream reading frame	protein-coding
H3K23su_HCT15-Pa_1_peak_60815	chr8	66546105	66546627	11.248	Promoter-TSS (NM_018120)	46	55156	ARMC1	armadillo repeat containing 1	protein-coding
H3K23su_HCT15-Pa_1_peak_17736	chr13	99698292	99699157	11.2427	Intron (NM_015296, Intron 1 of 55)	-30685	23348	DOCK9	dedicator of cytokinesis 9	protein-coding
H3K23su_HCT15-Pa_1_peak_30905	chr19	11708075	11708817	11.2336	Intron (NM_145295, Intron 1 of 3)	148	199692	ZNF627	zinc finger protein 627	protein-coding
H3K23su_HCT15-Pa_1_peak_36613	chr2	183988967	183989801	11.2292	Intron (NM_138285, Intron 1 of 8)	213	129401	NUP35	nucleoporin 35	protein-coding
H3K23su_HCT15-Pa_1_peak_2184	chr1	46016357	46016924	11.2277	5' UTR (NM_001202413, Exon 2 of 10)	142	10327	AKR1A1	aldo-keto reductase family 1 member A1	protein-coding
H3K23su_HCT15-Pa_1_peak_586	chr1	11159272	11159927	11.2243	Promoter-TSS (NR_135061)	-133	105376736	EXOSC10-AS1	EXOSC10 antisense RNA 1	ncRNA
H3K23su_HCT15-Pa_1_peak_64423	chr9	125693332	125694413	11.2204	Promoter-TSS (NM_001304363)	-81	57684	ZBTB26	zinc finger and BTB domain containing 26	protein-coding
H3K23su_HCT15-Pa_1_peak_13406	chr12	7260602	7261434	11.2085	Exon (NM_001297642, Exon 2 of 6)	114	283314	C1RL-AS1	C1RL antisense RNA 1	ncRNA
H3K23su_HCT15-Pa_1_peak_3489	chr1	115322578	115323421	11.2033	Intron (NM_025073, Intron 1 of 4)	307	80143	SIKE1	suppressor of IKBKE 1	protein-coding
H3K23su_HCT15-Pa_1_peak_18387	chr14	23754791	23755883	11.2033	Promoter-TSS (NM_020834)	4	57594	HOMEZ	homeobox and leucine zipper encoding	protein-coding
H3K23su_HCT15-Pa_1_peak_64143	chr9	114393076	114394059	11.1911	Promoter-TSS (NR_037148)	-47	548645	DNAJC25	DnaJ heat shock protein family (Hsp40) member C25	protein-coding
H3K23su_HCT15-Pa_1_peak_48533	chr4	142142018	142142667	11.1877	Intron (NM_001292002, Intron 1 of 8)	293	27309	ZNF330	zinc finger protein 330	protein-coding
H3K23su_HCT15-Pa_1_peak_48548	chr4	144105578	144107193	11.1873	Promoter-TSS (NR_136203)	315	84640	USP38	ubiquitin specific peptidase 38	protein-coding
H3K23su_HCT15-Pa_1_peak_18946	chr14	58765754	58766627	11.1852	Intron (NM_002892, Intron 1 of 23)	917	5926	ARID4A	AT-rich interaction domain 4A	protein-coding
H3K23su_HCT15-Pa_1_peak_4748	chr1	183118501	183119385	11.1824	Intergenic	-8538	110841583	LAMC1-AS1	LAMC1 antisense RNA 1	ncRNA
H3K23su_HCT15-Pa_1_peak_37655	chr2	234305642	234306435	11.1801	Intron (NM_152879, Intron 3 of 29)	9238	8527	DGKD	diacylglycerol kinase delta	protein-coding
H3K23su_HCT15-Pa_1_peak_44348	chr3	67704500	67705250	11.1751	Promoter-TSS (NR_109993)	163	8801	SUCLG2	succinate-CoA ligase GDP-forming beta subunit	protein-coding
H3K23su_HCT15-Pa_1_peak_27850	chr17	65361593	65362817	11.173	Intron (NM_001316341, Intron 1 of 12)	488	5718	PSMD12	proteasome 26S subunit, non-ATPase 12	protein-coding
H3K23su_HCT15-Pa_1_peak_12450	chr11	107992169	107992750	11.1645	Intron (NM_000019, Intron 1 of 11)	165	38	ACAT1	acetyl-CoA acetyltransferase 1	protein-coding
H3K23su_HCT15-Pa_1_peak_18315	chr14	21905093	21905974	11.1594	Promoter-TSS (NM_020920)	-99	57680	CHD8	chromodomain helicase DNA binding protein 8	protein-coding
H3K23su_HCT15-Pa_1_peak_20451	chr15	28833952	28834641	11.1586	Promoter-TSS (NR_145479)	90	100996738	HERC2P11	hect domain and RLD 2 pseudogene 11	pseudo
H3K23su_HCT15-Pa_1_peak_50682	chr5	110074513	110075274	11.1552	Exon (NM_001303249, Exon 1 of 8)	185	91137	SLC25A46	solute carrier family 25 member 46	protein-coding
H3K23su_HCT15-Pa_1_peak_34423	chr2	69663890	69665096	11.1501	Promoter-TSS (NM_015700)	74	27247	NFU1	NFU1 iron-sulfur cluster scaffold	protein-coding
H3K23su_HCT15-Pa_1_peak_51657	chr5	153417845	153419058	11.1454	Promoter-TSS (NM_001317994)	19	10827	FAM114A2	family with sequence similarity 114 member A2	protein-coding
H3K23su_HCT15-Pa_1_peak_43051	chr3	20226936	20227999	11.1454	Non-coding (NR_132785, Exon 4 of 4)	231	151648	SGO1	shugoshin 1	protein-coding
H3K23su_HCT15-Pa_1_peak_7972	chr10	75006544	75007193	11.1412	Promoter-TSS (NR_038373)	145	23234	DNAJC9	DnaJ heat shock protein family (Hsp40) member C9	protein-coding
H3K23su_HCT15-Pa_1_peak_28103	chr17	73389660	73390972	11.1412	Intron (NM_203506, Intron 1 of 4)	11443	2885	GRB2	growth factor receptor bound protein 2	protein-coding
H3K23su_HCT15-Pa_1_peak_21547	chr15	67546421	67547308	11.1352	Promoter-TSS (NM_001322471)	135	79719	AAGAB	alpha and gamma adaptin binding protein	protein-coding
H3K23su_HCT15-Pa_1_peak_34855	chr2	88354903	88355572	11.1306	Promoter-TSS (NM_001304526)	65	51315	KRCC1	lysine rich coiled-coil 1	protein-coding
H3K23su_HCT15-Pa_1_peak_57412	chr7	56441117	56442330	11.1237	Intergenic	74345	650226	LOC650226	ankyrin repeat domain 26 pseudogene	pseudo
H3K23su_HCT15-Pa_1_peak_50686	chr5	110847327	110848743	11.1224	Non-coding (NR_040093, Exon 1 of 7)	111	100505678	STARD4-AS1	STARD4 antisense RNA 1	ncRNA
H3K23su_HCT15-Pa_1_peak_1413	chr1	28099682	28100585	11.1204	Intron (NM_177424, Intron 1 of 8)	403	23673	STX12	syntaxin 12	protein-coding
H3K23su_HCT15-Pa_1_peak_64185	chr9	115248377	115249067	11.1197	Promoter-TSS (NM_001287036)	-385	158405	KIAA1958	KIAA1958	protein-coding
H3K23su_HCT15-Pa_1_peak_13122	chr11	134526508	134527426	11.1195	Intergenic	-78872	729305	LINC02714	long intergenic non-protein coding RNA 2714	ncRNA
H3K23su_HCT15-Pa_1_peak_54785	chr6	128840355	128841576	11.1171	Intron (NM_001291981, Intron 1 of 32)	779	5796	PTPRK	protein tyrosine phosphatase receptor type K	protein-coding
H3K23su_HCT15-Pa_1_peak_7522	chr10	51572154	51572622	11.1149	Promoter-TSS (NM_005437)	24	8031	NCOA4	nuclear receptor coactivator 4	protein-coding
H3K23su_HCT15-Pa_1_peak_49981	chr5	61699277	61700260	11.1148	Promoter-TSS (NM_014473)	-36	27292	DIMT1	DIMT1 rRNA methyltransferase and ribosome maturation factor	protein-coding
H3K23su_HCT15-Pa_1_peak_34504	chr2	71558821	71559620	11.1106	Intron (NM_001252613, Intron 1 of 27)	308	27332	ZNF638	zinc finger protein 638	protein-coding
H3K23su_HCT15-Pa_1_peak_24492	chr16	68344470	68345392	11.1038	Promoter-TSS (NM_001351144)	9	54496	PRMT7	protein arginine methyltransferase 7	protein-coding
H3K23su_HCT15-Pa_1_peak_49083	chr4	186346661	186347569	11.0974	Promoter-TSS (NM_018359)	3	55325	UFSP2	UFM1 specific peptidase 2	protein-coding
H3K23su_HCT15-Pa_1_peak_59768	chr8	11142063	11142791	11.0941	Exon (NM_015458, Exon 1 of 10)	102	66036	MTMR9	myotubularin related protein 9	protein-coding
H3K23su_HCT15-Pa_1_peak_58497	chr7	108209753	108211022	11.0937	Promoter-TSS (NM_012328)	69	4189	DNAJB9	DnaJ heat shock protein family (Hsp40) member B9	protein-coding
H3K23su_HCT15-Pa_1_peak_10485	chr11	22850976	22851461	11.0934	Promoter-TSS (NR_135213)	-101	258010	SVIP	small VCP interacting protein	protein-coding
H3K23su_HCT15-Pa_1_peak_32511	chr19	54984079	54984654	11.0928	Promoter-TSS (NM_145057)	77	148170	CDC42EP5	CDC42 effector protein 5	protein-coding
H3K23su_HCT15-Pa_1_peak_16190	chr13	21346990	21348176	11.092	Intron (NM_001318939, Intron 1 of 4)	514	221143	EEF1AKMT1	EEF1A lysine methyltransferase 1	protein-coding
H3K23su_HCT15-Pa_1_peak_17491	chr13	80055120	80056102	11.0916	Promoter-TSS (NR_046685)	-245	100874208	NDFIP2-AS1	NDFIP2 antisense RNA 1	ncRNA
H3K23su_HCT15-Pa_1_peak_18943	chr14	58711263	58712021	11.0899	Promoter-TSS (NM_002788)	81	5684	PSMA3	proteasome subunit alpha 3	protein-coding
H3K23su_HCT15-Pa_1_peak_59503	chr7	158621092	158622796	11.0889	Exon (NM_020728, Exon 1 of 22)	256	57488	ESYT2	extended synaptotagmin 2	protein-coding
H3K23su_HCT15-Pa_1_peak_39982	chr21	9825687	9826337	11.0821	Promoter-TSS (NR_162111)	180	103504731	MIR3648-2	microRNA 3648-2	ncRNA
H3K23su_HCT15-Pa_1_peak_62732	chr9	33473365	33474102	11.0777	Intron (NM_022917, Intron 1 of 25)	189	65083	NOL6	nucleolar protein 6	protein-coding
H3K23su_HCT15-Pa_1_peak_10157	chr11	10679417	10680927	11.0693	Intron (NM_001206880, Intron 1 of 19)	-6324	10335	MRVI1	murine retrovirus integration site 1 homolog	protein-coding
H3K23su_HCT15-Pa_1_peak_4687	chr1	180601056	180601875	11.0632	Intron (NR_137330, Intron 1 of 12)	307	9213	XPR1	xenotropic and polytropic retrovirus receptor 1	protein-coding
H3K23su_HCT15-Pa_1_peak_19393	chr14	74353272	74354154	11.0565	Intron (NR_040251, Intron 1 of 11)	151	57862	ZNF410	zinc finger protein 410	protein-coding
H3K23su_HCT15-Pa_1_peak_54758	chr6	127587807	127589267	11.0544	Intron (NM_001242849, Intron 1 of 2)	554	81847	RNF146	ring finger protein 146	protein-coding
H3K23su_HCT15-Pa_1_peak_33283	chr2	24148822	24150319	11.0536	Exon (NM_001354107, Exon 1 of 29)	423	54454	ATAD2B	ATPase family AAA domain containing 2B	protein-coding
H3K23su_HCT15-Pa_1_peak_12317	chr11	96122546	96123438	11.0525	Promoter-TSS (NM_001363594)	-12	79780	CCDC82	coiled-coil domain containing 82	protein-coding
H3K23su_HCT15-Pa_1_peak_48354	chr4	120987457	120988650	11.051	Promoter-TSS (NM_002358)	-50	4085	MAD2L1	mitotic arrest deficient 2 like 1	protein-coding
H3K23su_HCT15-Pa_1_peak_2837	chr1	71546042	71547101	11.05	Promoter-TSS (NR_046217)	147	9406	ZRANB2	zinc finger RANBP2-type containing 2	protein-coding
H3K23su_HCT15-Pa_1_peak_53705	chr6	43395248	43395849	11.0483	Promoter-TSS (NR_146762)	-53	89845	ABCC10	ATP binding cassette subfamily C member 10	protein-coding
H3K23su_HCT15-Pa_1_peak_46074	chr3	184429339	184430059	11.0416	Promoter-TSS (NR_160768)	153	64110	MAGEF1	MAGE family member F1	protein-coding
H3K23su_HCT15-Pa_1_peak_36226	chr2	160471762	160472974	11.0351	Promoter-TSS (NM_001329858)	-292	29994	BAZ2B	bromodomain adjacent to zinc finger domain 2B	protein-coding
H3K23su_HCT15-Pa_1_peak_56284	chr7	4722753	4724082	11.0349	Intron (NM_001037165, Intron 1 of 8)	1491	221937	FOXK1	forkhead box K1	protein-coding
H3K23su_HCT15-Pa_1_peak_57430	chr7	64498454	64499696	11.0337	Intron (NR_033416, Intron 1 of 10)	343	643180	CCT6P3	chaperonin containing TCP1 subunit 6 pseudogene 3	pseudo
H3K23su_HCT15-Pa_1_peak_38301	chr20	3996241	3996402	11.033	Promoter-TSS (NM_001321749)	-116	11237	RNF24	ring finger protein 24	protein-coding
H3K23su_HCT15-Pa_1_peak_50293	chr5	74991553	74992207	11.023	Intron (NM_001099271, Intron 5 of 11)	16400	134359	POC5	POC5 centriolar protein	protein-coding
H3K23su_HCT15-Pa_1_peak_31283	chr19	18943298	18944050	11.0097	Intron (NM_001297549, Intron 1 of 23)	906	5976	UPF1	UPF1 RNA helicase and ATPase	protein-coding
H3K23su_HCT15-Pa_1_peak_36338	chr2	170429597	170430499	11.0086	5' UTR (NM_001322046, Exon 1 of 15)	327	79675	FASTKD1	FAST kinase domains 1	protein-coding
H3K23su_HCT15-Pa_1_peak_7024	chr10	29698297	29699379	11.0061	Promoter-TSS (NR_110928)	-334	102724316	SVIL-AS1	SVIL antisense RNA 1	ncRNA
H3K23su_HCT15-Pa_1_peak_16846	chr13	41885169	41886556	11.004	5' UTR (NM_001354076, Exon 1 of 13)	312	9617	MTRF1	mitochondrial translation release factor 1	protein-coding
H3K23su_HCT15-Pa_1_peak_63211	chr9	72873507	72874421	11.0025	Promoter-TSS (NM_015110)	70	23137	SMC5	structural maintenance of chromosomes 5	protein-coding
H3K23su_HCT15-Pa_1_peak_47831	chr4	78783814	78784850	11.0007	Intron (NM_020236, Intron 1 of 8)	348	65008	MRPL1	mitochondrial ribosomal protein L1	protein-coding
H3K23su_HCT15-Pa_1_peak_34880	chr2	90481644	90482501	11.0001	Intergenic	1365903	654342	LSP1P4	LSP1 pseudogene 4	pseudo
H3K23su_HCT15-Pa_1_peak_4783	chr1	183604292	183604981	10.9988	Promoter-TSS (NM_001297669)	282	10092	ARPC5	actin related protein 2/3 complex subunit 5	protein-coding
H3K23su_HCT15-Pa_1_peak_2853	chr1	76189789	76190678	10.9973	5' UTR (NM_001286042, Exon 1 of 11)	201	34	ACADM	acyl-CoA dehydrogenase medium chain	protein-coding
H3K23su_HCT15-Pa_1_peak_23975	chr16	33309915	33312510	10.9952	Intergenic	-12510	390705	LOC390705	protein phosphatase 2 regulatory subunit B'', beta pseudogene	pseudo
H3K23su_HCT15-Pa_1_peak_15047	chr12	96428556	96429407	10.9773	Intron (NM_001256643, Intron 1 of 18)	384	4048	LTA4H	leukotriene A4 hydrolase	protein-coding
H3K23su_HCT15-Pa_1_peak_47637	chr4	68410740	68411453	10.9761	Non-coding (NR_155754, Exon 1 of 19)	125	1060	CENPC	centromere protein C	protein-coding
H3K23su_HCT15-Pa_1_peak_26208	chr17	20934672	20935409	10.9748	Intron (NM_015276, Intron 1 of 12)	11284	23326	USP22	ubiquitin specific peptidase 22	protein-coding
H3K23su_HCT15-Pa_1_peak_34926	chr2	92310023	92310187	10.9728	Intergenic	180946	440888	ACTR3BP2	ACTR3B pseudogene 2	pseudo
H3K23su_HCT15-Pa_1_peak_62413	chr9	4984397	4985613	10.9712	Promoter-TSS (NM_004972)	-81	3717	JAK2	Janus kinase 2	protein-coding
H3K23su_HCT15-Pa_1_peak_50207	chr5	72111970	72113176	10.9662	Promoter-TSS (NM_001364295)	85	3842	TNPO1	transportin 1	protein-coding
H3K23su_HCT15-Pa_1_peak_33131	chr2	17934496	17935957	10.9656	Promoter-TSS (NM_001142286)	90	348654	GEN1	GEN1 Holliday junction 5' flap endonuclease	protein-coding
H3K23su_HCT15-Pa_1_peak_45794	chr3	167451982	167453106	10.9571	Promoter-TSS (NM_001122752)	86	11235	PDCD10	programmed cell death 10	protein-coding
H3K23su_HCT15-Pa_1_peak_60667	chr8	54755186	54756098	10.9529	Promoter-TSS (NM_213620)	-40	51606	ATP6V1H	ATPase H+ transporting V1 subunit H	protein-coding
H3K23su_HCT15-Pa_1_peak_30062	chr18	76960700	76960855	10.9516	Intron (NR_148360, Intron 9 of 31)	131383	374868	ATP9B	ATPase phospholipid transporting 9B (putative)	protein-coding
H3K23su_HCT15-Pa_1_peak_62619	chr9	20683973	20684764	10.9493	Intron (NR_121601, Intron 1 of 1)	381	101929548	FOCAD-AS1	FOCAD antisense RNA 1	ncRNA
H3K23su_HCT15-Pa_1_peak_5119	chr1	204419644	204420444	10.9362	Intron (NM_002646, Intron 13 of 33)	-39099	84919	PPP1R15B	protein phosphatase 1 regulatory subunit 15B	protein-coding
H3K23su_HCT15-Pa_1_peak_15081	chr12	98987070	98988094	10.9314	5' UTR (NM_213611, Exon 1 of 7)	118	5250	SLC25A3	solute carrier family 25 member 3	protein-coding
H3K23su_HCT15-Pa_1_peak_48934	chr4	175442949	175444397	10.9306	Promoter-TSS (NM_000860)	-34	3248	HPGD	15-hydroxyprostaglandin dehydrogenase	protein-coding
H3K23su_HCT15-Pa_1_peak_32775	chr2	3373040	3373612	10.9287	Intron (NM_003310, Intron 1 of 8)	8263	7260	EIPR1	EARP complex and GARP complex interacting protein 1	protein-coding
H3K23su_HCT15-Pa_1_peak_50477	chr5	86563459	86564770	10.9202	Promoter-TSS (NM_022650)	414	5921	RASA1	RAS p21 protein activator 1	protein-coding
H3K23su_HCT15-Pa_1_peak_19810	chr14	94532065	94533196	10.9159	Intron (NM_020414, Intron 2 of 8)	14918	57062	DDX24	DEAD-box helicase 24	protein-coding
H3K23su_HCT15-Pa_1_peak_16138	chr13	20356029	20357198	10.9131	Exon (NM_001042414, Exon 2 of 10)	472	55269	PSPC1	paraspeckle component 1	protein-coding
H3K23su_HCT15-Pa_1_peak_61226	chr8	99305807	99306755	10.9079	Exon (NM_001321636, Exon 1 of 10)	182	79815	NIPAL2	NIPA like domain containing 2	protein-coding
H3K23su_HCT15-Pa_1_peak_44745	chr3	119182075	119182775	10.9047	Promoter-TSS (NR_073506)	37	55254	TMEM39A	transmembrane protein 39A	protein-coding
H3K23su_HCT15-Pa_1_peak_52098	chr5	175788027	175788849	10.903	Intron (NR_109800, Intron 1 of 4)	329	57179	KIAA1191	KIAA1191	protein-coding
H3K23su_HCT15-Pa_1_peak_42024	chr22	41214751	41215527	10.8958	Intron (NR_104235, Intron 1 of 10)	211	10478	SLC25A17	solute carrier family 25 member 17	protein-coding
H3K23su_HCT15-Pa_1_peak_35791	chr2	128568162	128568986	10.8934	Intron (NM_001006622, Intron 1 of 5)	171	55339	WDR33	WD repeat domain 33	protein-coding
H3K23su_HCT15-Pa_1_peak_44828	chr3	122282982	122283697	10.8927	Promoter-TSS (NM_001146104)	154	151636	DTX3L	deltex E3 ubiquitin ligase 3L	protein-coding
H3K23su_HCT15-Pa_1_peak_12549	chr11	111895502	111896786	10.8915	5' UTR (NM_001931, Exon 1 of 14)	606	1737	DLAT	dihydrolipoamide S-acetyltransferase	protein-coding
H3K23su_HCT15-Pa_1_peak_41366	chr22	25843799	25844203	10.8875	Promoter-TSS (NR_033733)	-53	1416	CRYBB2P1	crystallin beta B2 pseudogene 1	pseudo
H3K23su_HCT15-Pa_1_peak_53468	chr6	37225338	37226257	10.8844	Promoter-TSS (NM_145316)	123	221468	TMEM217	transmembrane protein 217	protein-coding
H3K23su_HCT15-Pa_1_peak_7097	chr10	32344354	32345467	10.8837	5' UTR (NM_004521, Exon 1 of 26)	443	3799	KIF5B	kinesin family member 5B	protein-coding
H3K23su_HCT15-Pa_1_peak_50280	chr5	74632728	74633607	10.8821	Intron (NM_001130996, Intron 1 of 18)	122	3156	HMGCR	3-hydroxy-3-methylglutaryl-CoA reductase	protein-coding
H3K23su_HCT15-Pa_1_peak_59944	chr8	21867622	21868450	10.881	Intergenic	-13609	10361	NPM2	nucleophosmin/nucleoplasmin 2	protein-coding
H3K23su_HCT15-Pa_1_peak_21688	chr15	71054906	71056136	10.8757	Intron (NM_018003, Intron 1 of 18)	376	55075	UACA	uveal autoantigen with coiled-coil domains and ankyrin repeats	protein-coding
H3K23su_HCT15-Pa_1_peak_17339	chr13	73355495	73356488	10.8749	Promoter-TSS (NM_001322349)	47	22894	DIS3	DIS3 homolog, exosome endoribonuclease and 3'-5' exoribonuclease	protein-coding
H3K23su_HCT15-Pa_1_peak_62987	chr9	42018891	42019745	10.8745	Non-coding (NR_003670, Exon 1 of 3)	266	654466	FGF7P3	fibroblast growth factor 7 pseudogene 3	pseudo
H3K23su_HCT15-Pa_1_peak_61007	chr8	82753745	82754514	10.8676	Intron (NM_022133, Intron 1 of 8)	291	64089	SNX16	sorting nexin 16	protein-coding
H3K23su_HCT15-Pa_1_peak_63045	chr9	46687241	46688165	10.8656	Non-coding (NR_003674, Exon 1 of 3)	146	387628	FGF7P6	fibroblast growth factor 7 pseudogene 6	pseudo
H3K23su_HCT15-Pa_1_peak_35439	chr2	112641266	112642178	10.8625	Promoter-TSS (NM_022662)	48	64682	ANAPC1	anaphase promoting complex subunit 1	protein-coding
H3K23su_HCT15-Pa_1_peak_49996	chr5	64063899	64064963	10.8527	Promoter-TSS (NM_001364478)	87	285672	SREK1IP1	SREK1 interacting protein 1	protein-coding
H3K23su_HCT15-Pa_1_peak_7656	chr10	63808763	63809185	10.8506	Promoter-TSS (NM_001244638)	-142	84159	ARID5B	AT-rich interaction domain 5B	protein-coding
H3K23su_HCT15-Pa_1_peak_29343	chr18	32820492	32821408	10.8496	Promoter-TSS (NM_001135178)	-48	84307	ZNF397	zinc finger protein 397	protein-coding
H3K23su_HCT15-Pa_1_peak_63400	chr9	86571102	86572009	10.8483	5' UTR (NM_032307, Exon 1 of 4)	102	84267	C9orf64	chromosome 9 open reading frame 64	protein-coding
H3K23su_HCT15-Pa_1_peak_35205	chr2	106014835	106015756	10.8457	Intron (NM_001039492, Intron 1 of 6)	213	2274	FHL2	four and a half LIM domains 2	protein-coding
H3K23su_HCT15-Pa_1_peak_39983	chr21	9826909	9827251	10.8312	TTS (NR_162111)	630	113218501	MIR10396A	microRNA 10396a	ncRNA
H3K23su_HCT15-Pa_1_peak_48597	chr4	147207248	147208236	10.8224	Intron (NR_133924, Intron 7 of 9)	72052	345051	REELD1	reeler domain containing 1	protein-coding
H3K23su_HCT15-Pa_1_peak_34672	chr2	75873860	75874489	10.8223	Intron (NM_014763, Intron 1 of 5)	265	9801	MRPL19	mitochondrial ribosomal protein L19	protein-coding
H3K23su_HCT15-Pa_1_peak_40001	chr21	11186165	11186826	10.8195	Intergenic	-87558	574	BAGE	B melanoma antigen	protein-coding
H3K23su_HCT15-Pa_1_peak_63398	chr9	86535861	86536634	10.8163	Promoter-TSS (NM_001354069)	100	55582	KIF27	kinesin family member 27	protein-coding
H3K23su_HCT15-Pa_1_peak_34925	chr2	92308474	92308716	10.8145	Intergenic	179436	440888	ACTR3BP2	ACTR3B pseudogene 2	pseudo
H3K23su_HCT15-Pa_1_peak_62426	chr9	5650012	5651222	10.8129	Intron (NM_001206557, Intron 1 of 24)	21498	57589	RIC1	RIC1 homolog, RAB6A GEF complex partner 1	protein-coding
H3K23su_HCT15-Pa_1_peak_49182	chr4	190235608	190235993	10.7972	Intergenic	-344960	101928971	LINC01262	long intergenic non-protein coding RNA 1262	ncRNA
H3K23su_HCT15-Pa_1_peak_47478	chr4	48832932	48833736	10.7883	Promoter-TSS (NM_001079842)	11	54940	OCIAD1	OCIA domain containing 1	protein-coding
H3K23su_HCT15-Pa_1_peak_9260	chr10	123313423	123313885	10.7864	Intron (NR_073009, Intron 2 of 16)	-22826	2263	FGFR2	fibroblast growth factor receptor 2	protein-coding
H3K23su_HCT15-Pa_1_peak_56460	chr7	10979320	10980344	10.7812	Promoter-TSS (NM_002489)	-52	4697	NDUFA4	NDUFA4 mitochondrial complex associated	protein-coding
H3K23su_HCT15-Pa_1_peak_48491	chr4	140216178	140217103	10.7803	Intron (NM_001184989, Intron 3 of 5)	5724	4717	NDUFC1	NADH:ubiquinone oxidoreductase subunit C1	protein-coding
H3K23su_HCT15-Pa_1_peak_32658	chr19	59118817	59119028	10.7797	Intergenic	32156	65996	CENPBD1P1	CENPB DNA-binding domains containing 1 pseudogene 1	pseudo
H3K23su_HCT15-Pa_1_peak_49701	chr5	37249030	37250074	10.778	Promoter-TSS (NM_023073)	-22	65250	CPLANE1	ciliogenesis and planar polarity effector 1	protein-coding
H3K23su_HCT15-Pa_1_peak_65543	chrX	284081	284742	10.7777	Intergenic	3026	283981	LINC00685	long intergenic non-protein coding RNA 685	ncRNA
H3K23su_HCT15-Pa_1_peak_6560	chr10	7829446	7830960	10.7658	Promoter-TSS (NR_045609)	63	509	ATP5F1C	ATP synthase F1 subunit gamma	protein-coding
H3K23su_HCT15-Pa_1_peak_21999	chr15	78441543	78442523	10.7653	Intron (NM_005530, Intron 1 of 10)	329	3419	IDH3A	isocitrate dehydrogenase (NAD(+)) 3 alpha	protein-coding
H3K23su_HCT15-Pa_1_peak_45553	chr3	149530366	149531896	10.7629	5' UTR (NM_007282, Exon 1 of 11)	656	11342	RNF13	ring finger protein 13	protein-coding
H3K23su_HCT15-Pa_1_peak_31354	chr19	19886824	19887669	10.761	Promoter-TSS (NR_026956)	-24	284440	LINC00663	long intergenic non-protein coding RNA 663	ncRNA
H3K23su_HCT15-Pa_1_peak_5938	chr1	231376398	231377629	10.7602	Promoter-TSS (NM_152379)	55	8443	GNPAT	glyceronephosphate O-acyltransferase	protein-coding
H3K23su_HCT15-Pa_1_peak_29137	chr18	19192114	19192884	10.7379	Intron (NM_001291916, Intron 1 of 3)	224	6632	SNRPD1	small nuclear ribonucleoprotein D1 polypeptide	protein-coding
H3K23su_HCT15-Pa_1_peak_8755	chr10	103113835	103114692	10.7361	Intron (NM_003939, Intron 1 of 13)	341	8945	BTRC	beta-transducin repeat containing E3 ubiquitin protein ligase	protein-coding
H3K23su_HCT15-Pa_1_peak_13435	chr12	9436646	9437502	10.7361	Intron (NR_024374, Intron 1 of 21)	821	642846	LOC642846	DEAD/H (Asp-Glu-Ala-Asp/His) box polypeptide 11-like	ncRNA
H3K23su_HCT15-Pa_1_peak_64404	chr9	124921318	124922102	10.7348	Promoter-TSS (NM_198469)	348	4702	NDUFA8	NADH:ubiquinone oxidoreductase subunit A8	protein-coding
H3K23su_HCT15-Pa_1_peak_42027	chr22	41252076	41253374	10.7343	Promoter-TSS (NM_001204827)	-82	6767	ST13	ST13 Hsp70 interacting protein	protein-coding
H3K23su_HCT15-Pa_1_peak_59132	chr7	148822810	148824268	10.7337	Promoter-TSS (NM_020781)	39	57541	ZNF398	zinc finger protein 398	protein-coding
H3K23su_HCT15-Pa_1_peak_60942	chr8	77912215	77913279	10.7295	Promoter-TSS (NM_000318)	-223	5828	PEX2	peroxisomal biogenesis factor 2	protein-coding
H3K23su_HCT15-Pa_1_peak_64179	chr9	115095135	115096224	10.729	Promoter-TSS (NM_001244898)	220	9991	PTBP3	polypyrimidine tract binding protein 3	protein-coding
H3K23su_HCT15-Pa_1_peak_26658	chr17	36442505	36443021	10.7265	Intergenic	-10226	84311	MRPL45	mitochondrial ribosomal protein L45	protein-coding
H3K23su_HCT15-Pa_1_peak_31768	chr19	40596178	40597160	10.7208	Intron (NM_001142578, Intron 1 of 5)	141	284323	ZNF780A	zinc finger protein 780A	protein-coding
H3K23su_HCT15-Pa_1_peak_19547	chr14	77842788	77843598	10.7184	Promoter-TSS (NM_001010860)	244	283578	TMED8	transmembrane p24 trafficking protein family member 8	protein-coding
H3K23su_HCT15-Pa_1_peak_12274	chr11	94226588	94227468	10.7172	Promoter-TSS (NM_005591)	12	4361	MRE11	MRE11 homolog, double strand break repair nuclease	protein-coding
H3K23su_HCT15-Pa_1_peak_17009	chr13	45991855	45992677	10.7136	Promoter-TSS (NR_047031)	-31	100874259	SLC25A30-AS1	SLC25A30 antisense RNA 1	ncRNA
H3K23su_HCT15-Pa_1_peak_28709	chr17	81194935	81195159	10.7058	Intergenic	20381	388574	RPL23AP87	ribosomal protein L23a pseudogene 87	pseudo
H3K23su_HCT15-Pa_1_peak_50696	chr5	112043084	112043808	10.7053	Exon (NM_001354897, Exon 1 of 15)	251	324	APC	APC regulator of WNT signaling pathway	protein-coding
H3K23su_HCT15-Pa_1_peak_59799	chr8	12051019	12052641	10.7029	Promoter-TSS (NR_148876)	-188	653333	FAM86B2	family with sequence similarity 86 member B2	protein-coding
H3K23su_HCT15-Pa_1_peak_10640	chr11	34937254	34938723	10.6964	Promoter-TSS (NM_015957)	-62	51074	APIP	APAF1 interacting protein	protein-coding
H3K23su_HCT15-Pa_1_peak_57765	chr7	75114264	75115710	10.6952	Intron (NR_160303, Intron 1 of 4)	589	100101267	POM121C	POM121 transmembrane nucleoporin C	protein-coding
H3K23su_HCT15-Pa_1_peak_63281	chr9	77702643	77703645	10.6941	Promoter-TSS (NM_012383)	-73	54981	NMRK1	nicotinamide riboside kinase 1	protein-coding
H3K23su_HCT15-Pa_1_peak_45698	chr3	157827935	157828577	10.693	Intron (NM_001271838, Intron 1 of 9)	378	51319	RSRC1	arginine and serine rich coiled-coil 1	protein-coding
H3K23su_HCT15-Pa_1_peak_51826	chr5	162886609	162887722	10.6926	Promoter-TSS (NR_138426)	-57	134492	NUDCD2	NudC domain containing 2	protein-coding
H3K23su_HCT15-Pa_1_peak_46155	chr3	186904675	186905240	10.6837	Intergenic	-10317	132112	RTP1	receptor transporter protein 1	protein-coding
H3K23su_HCT15-Pa_1_peak_5620	chr1	224622464	224623314	10.6787	Promoter-TSS (NM_025160)	338	149111	CNIH3	cornichon family AMPA receptor auxiliary protein 3	protein-coding
H3K23su_HCT15-Pa_1_peak_27128	chr17	45265705	45266947	10.6776	Intron (NM_001256, Intron 1 of 18)	335	996	CDC27	cell division cycle 27	protein-coding
H3K23su_HCT15-Pa_1_peak_48180	chr4	107236716	107237887	10.6775	Promoter-TSS (NM_001163437)	65	93627	TBCK	TBC1 domain containing kinase	protein-coding
H3K23su_HCT15-Pa_1_peak_16364	chr13	25860807	25861690	10.6755	Intron (NM_004685, Intron 1 of 13)	378	9107	MTMR6	myotubularin related protein 6	protein-coding
H3K23su_HCT15-Pa_1_peak_7227	chr10	38265084	38265755	10.6744	Promoter-TSS (NR_138069)	156	219749	ZNF25	zinc finger protein 25	protein-coding
H3K23su_HCT15-Pa_1_peak_2783	chr1	67895803	67896816	10.653	Promoter-TSS (NM_015640)	-224	26135	SERBP1	SERPINE1 mRNA binding protein 1	protein-coding
H3K23su_HCT15-Pa_1_peak_54108	chr6	79577007	79577661	10.6518	Promoter-TSS (NM_001010844)	66	134728	IRAK1BP1	interleukin 1 receptor associated kinase 1 binding protein 1	protein-coding
H3K23su_HCT15-Pa_1_peak_56868	chr7	32534759	32535733	10.6459	Promoter-TSS (NM_001130710)	145	23080	AVL9	AVL9 cell migration associated	protein-coding
H3K23su_HCT15-Pa_1_peak_17290	chr13	53191266	53192577	10.6433	Intron (NM_001011725, Intron 1 of 5)	261	144983	HNRNPA1L2	heterogeneous nuclear ribonucleoprotein A1 like 2	protein-coding
H3K23su_HCT15-Pa_1_peak_21924	chr15	76603021	76604106	10.6335	Intron (NM_000126, Intron 1 of 11)	247	2108	ETFA	electron transfer flavoprotein subunit alpha	protein-coding
H3K23su_HCT15-Pa_1_peak_27118	chr17	45000062	45001090	10.6236	Promoter-TSS (NR_148350)	50	9570	GOSR2	golgi SNAP receptor complex member 2	protein-coding
H3K23su_HCT15-Pa_1_peak_52697	chr6	8435216	8436008	10.6232	Promoter-TSS (NR_038979)	166	51000	SLC35B3	solute carrier family 35 member B3	protein-coding
H3K23su_HCT15-Pa_1_peak_32693	chr2	740028	740917	10.6219	Intergenic	-63066	129787	TMEM18	transmembrane protein 18	protein-coding
H3K23su_HCT15-Pa_1_peak_1448	chr1	28696057	28696717	10.6201	Intron (NM_001048183, Intron 1 of 13)	136	65979	PHACTR4	phosphatase and actin regulator 4	protein-coding
H3K23su_HCT15-Pa_1_peak_14512	chr12	59313205	59314364	10.6156	Promoter-TSS (NM_001136051)	-457	121227	LRIG3	leucine rich repeats and immunoglobulin like domains 3	protein-coding
H3K23su_HCT15-Pa_1_peak_52373	chr6	1053928	1054151	10.6051	Intron (NR_027116, Intron 1 of 3)	47528	285768	LINC01622	long intergenic non-protein coding RNA 1622	ncRNA
H3K23su_HCT15-Pa_1_peak_21207	chr15	59063097	59064500	10.605	Promoter-TSS (NR_135474)	297	54629	MINDY2	MINDY lysine 48 deubiquitinase 2	protein-coding
H3K23su_HCT15-Pa_1_peak_25778	chr17	8339015	8340131	10.6039	Intron (NM_030808, Intron 1 of 8)	371	81565	NDEL1	nudE neurodevelopment protein 1 like 1	protein-coding
H3K23su_HCT15-Pa_1_peak_59780	chr8	11659655	11660463	10.5989	Promoter-TSS (NM_001287747)	-61	2222	FDFT1	farnesyl-diphosphate farnesyltransferase 1	protein-coding
H3K23su_HCT15-Pa_1_peak_36519	chr2	177133897	177135140	10.5979	Intron (NM_006554, Intron 1 of 9)	348	10651	MTX2	metaxin 2	protein-coding
H3K23su_HCT15-Pa_1_peak_21099	chr15	52970341	52971689	10.5966	Promoter-TSS (NR_104457)	-184	56204	FAM214A	family with sequence similarity 214 member A	protein-coding
H3K23su_HCT15-Pa_1_peak_19734	chr14	92572366	92573001	10.5954	Intron (NR_028468, Intron 1 of 8)	243	4287	ATXN3	ataxin 3	protein-coding
H3K23su_HCT15-Pa_1_peak_49179	chr4	190156083	190156582	10.5927	Intergenic	-424428	101928971	LINC01262	long intergenic non-protein coding RNA 1262	ncRNA
H3K23su_HCT15-Pa_1_peak_57985	chr7	91569588	91570733	10.5896	Promoter-TSS (NM_005751)	-16	10142	AKAP9	A-kinase anchoring protein 9	protein-coding
H3K23su_HCT15-Pa_1_peak_66629	chrY	13467882	13468365	10.589	Intergenic	1065266	352887	GYG2P1	glycogenin 2 pseudogene 1	pseudo
H3K23su_HCT15-Pa_1_peak_38954	chr20	32951005	32951534	10.5864	Intron (NM_031483, Intron 1 of 24)	190	83737	ITCH	itchy E3 ubiquitin protein ligase	protein-coding
H3K23su_HCT15-Pa_1_peak_36552	chr2	178977119	178978442	10.5832	Intron (NM_152945, Intron 1 of 9)	616	129831	RBM45	RNA binding motif protein 45	protein-coding
H3K23su_HCT15-Pa_1_peak_33212	chr2	20527417	20527596	10.5811	Promoter-TSS (NM_001282790)	-359	23369	PUM2	pumilio RNA binding family member 2	protein-coding
H3K23su_HCT15-Pa_1_peak_59096	chr7	143891640	143893097	10.581	Promoter-TSS (NR_126022)	-46	101928605	LOC101928605	uncharacterized LOC101928605	ncRNA
H3K23su_HCT15-Pa_1_peak_53059	chr6	25992642	25993396	10.577	Intergenic	25021	3024	HIST1H1A	histone cluster 1 H1 family member a	protein-coding
H3K23su_HCT15-Pa_1_peak_55768	chr6	170893225	170894043	10.5734	Promoter-TSS (NM_002598)	91	5134	PDCD2	programmed cell death 2	protein-coding
H3K23su_HCT15-Pa_1_peak_61137	chr8	95486603	95487533	10.5734	Intron (NM_012415, Intron 1 of 14)	275	25788	RAD54B	RAD54 homolog B	protein-coding
H3K23su_HCT15-Pa_1_peak_55725	chr6	170151264	170152534	10.5706	Promoter-TSS (NM_174910)	181	55780	ERMARD	ER membrane associated RNA degradation	protein-coding
H3K23su_HCT15-Pa_1_peak_14013	chr12	48098925	48099879	10.5705	Intron (NM_024604, Intron 1 of 16)	411	79657	RPAP3	RNA polymerase II associated protein 3	protein-coding
H3K23su_HCT15-Pa_1_peak_57756	chr7	74987944	74988863	10.5704	Promoter-TSS (NR_027775).3	-44	54441	STAG3L1	stromal antigen 3-like 1 (pseudogene)	pseudo
H3K23su_HCT15-Pa_1_peak_34468	chr2	70475265	70475891	10.5641	Non-coding (NR_147221, Exon 1 of 13)	182	7072	TIA1	TIA1 cytotoxic granule associated RNA binding protein	protein-coding
H3K23su_HCT15-Pa_1_peak_20902	chr15	45003464	45004392	10.5611	Intron (NM_004048, Intron 1 of 3)	213	567	B2M	beta-2-microglobulin	protein-coding
H3K23su_HCT15-Pa_1_peak_74	chr1	1317125	1318176	10.5568	Intergenic	-7063	54998	AURKAIP1	aurora kinase A interacting protein 1	protein-coding
H3K23su_HCT15-Pa_1_peak_16199	chr13	21476171	21477443	10.5558	Intron (NM_022459, Intron 1 of 22)	106	64328	XPO4	exportin 4	protein-coding
H3K23su_HCT15-Pa_1_peak_6418	chr10	3126891	3127187	10.5547	Intron (NM_001323071, Intron 3 of 22)	15658	5214	PFKP	phosphofructokinase, platelet	protein-coding
H3K23su_HCT15-Pa_1_peak_57404	chr7	56118926	56119712	10.5505	Promoter-TSS (NM_004577)	-139	908	CCT6A	chaperonin containing TCP1 subunit 6A	protein-coding
H3K23su_HCT15-Pa_1_peak_16365	chr13	25875601	25876353	10.5397	Exon (NM_001008564, Exon 1 of 15)	214	9818	NUP58	nucleoporin 58	protein-coding
H3K23su_HCT15-Pa_1_peak_49671	chr5	36240927	36241677	10.537	Intron (NM_153013, Intron 1 of 11)	191	133686	NADK2	NAD kinase 2, mitochondrial	protein-coding
H3K23su_HCT15-Pa_1_peak_21058	chr15	52263306	52264419	10.535	Intron (NM_001323904, Intron 1 of 11)	113	123169	LEO1	LEO1 homolog, Paf1/RNA polymerase II complex component	protein-coding
H3K23su_HCT15-Pa_1_peak_16935	chr13	44855898	44856137	10.534	Intergenic	-85681	102465876	MIR8079	microRNA 8079	ncRNA
H3K23su_HCT15-Pa_1_peak_45448	chr3	141120670	141121814	10.5263	Promoter-TSS (NM_001350100)	51	253461	ZBTB38	zinc finger and BTB domain containing 38	protein-coding
H3K23su_HCT15-Pa_1_peak_30090	chr18	77379297	77380094	10.5217	Intergenic	40413	284240	LOC284240	uncharacterized LOC284240	ncRNA
H3K23su_HCT15-Pa_1_peak_45809	chr3	169490602	169491686	10.5215	Promoter-TSS (NM_018657)	-40	55892	MYNN	myoneurin	protein-coding
H3K23su_HCT15-Pa_1_peak_14569	chr12	64845531	64846321	10.5078	Promoter-TSS (NM_013254)	26	29110	TBK1	TANK binding kinase 1	protein-coding
H3K23su_HCT15-Pa_1_peak_27152	chr17	45887722	45888224	10.5048	Exon (NM_145798, Exon 18 of 23)	11187	114881	OSBPL7	oxysterol binding protein like 7	protein-coding
H3K23su_HCT15-Pa_1_peak_45972	chr3	180706937	180707672	10.4997	Promoter-TSS (NM_001190233)	2	131118	DNAJC19	DnaJ heat shock protein family (Hsp40) member C19	protein-coding
H3K23su_HCT15-Pa_1_peak_15017	chr12	95397026	95397597	10.4995	Intron (NM_018838, Intron 1 of 3)	162	55967	NDUFA12	NADH:ubiquinone oxidoreductase subunit A12	protein-coding
H3K23su_HCT15-Pa_1_peak_18641	chr14	39583343	39583749	10.499	Promoter-TSS (NM_003616)	58	8487	GEMIN2	gem nuclear organelle associated protein 2	protein-coding
H3K23su_HCT15-Pa_1_peak_50622	chr5	102455404	102456687	10.4987	Promoter-TSS (NM_001345877)	40	23262	PPIP5K2	diphosphoinositol pentakisphosphate kinase 2	protein-coding
H3K23su_HCT15-Pa_1_peak_6792	chr10	18916453	18917061	10.4979	Intron (NM_001351118, Intron 1 of 8)	23759	221078	NSUN6	NOP2/Sun RNA methyltransferase 6	protein-coding
H3K23su_HCT15-Pa_1_peak_4804	chr1	185125438	185126788	10.4931	Promoter-TSS (NM_001105518)	-28	81627	TRMT1L	tRNA methyltransferase 1 like	protein-coding
H3K23su_HCT15-Pa_1_peak_15723	chr12	121789717	121790556	10.4914	Promoter-TSS (NM_001330489)	78	51433	ANAPC5	anaphase promoting complex subunit 5	protein-coding
H3K23su_HCT15-Pa_1_peak_58563	chr7	116502589	116503498	10.4894	Intron (NM_006136, Intron 1 of 9)	402	830	CAPZA2	capping actin protein of muscle Z-line subunit alpha 2	protein-coding
H3K23su_HCT15-Pa_1_peak_49748	chr5	41904044	41904823	10.488	Promoter-TSS (NM_175921)	-13	285636	C5orf51	chromosome 5 open reading frame 51	protein-coding
H3K23su_HCT15-Pa_1_peak_43526	chr3	42844998	42846301	10.4868	Intron (NM_001099669, Intron 1 of 3)	285	25994	HIGD1A	HIG1 hypoxia inducible domain family member 1A	protein-coding
H3K23su_HCT15-Pa_1_peak_17626	chr13	97793915	97794115	10.4838	Intergenic	37861	103625683	LINC00456	long intergenic non-protein coding RNA 456	ncRNA
H3K23su_HCT15-Pa_1_peak_26214	chr17	21030167	21030941	10.4815	Intron (NM_015510, Intron 1 of 6)	313	25979	DHRS7B	dehydrogenase/reductase 7B	protein-coding
H3K23su_HCT15-Pa_1_peak_58815	chr7	130848998	130849165	10.4814	Intron (NM_001145354, Intron 2 of 18)	54228	4289	MKLN1	muskelin 1	protein-coding
H3K23su_HCT15-Pa_1_peak_40114	chr21	30364411	30365410	10.4805	Intron (NM_015565, Intron 1 of 29)	288	26046	LTN1	listerin E3 ubiquitin protein ligase 1	protein-coding
H3K23su_HCT15-Pa_1_peak_12206	chr11	86748245	86749287	10.48	Promoter-TSS (NM_022918)	-210	65084	TMEM135	transmembrane protein 135	protein-coding
H3K23su_HCT15-Pa_1_peak_51767	chr5	157285311	157286105	10.4738	Intron (NM_001195556, Intron 1 of 11)	445	9685	CLINT1	clathrin interactor 1	protein-coding
H3K23su_HCT15-Pa_1_peak_21196	chr15	58904187	58905366	10.4727	Intron (NM_001320570, Intron 10 of 14)	81030	664618	HSP90AB4P	heat shock protein 90 alpha family class B member 4, pseudogene	pseudo
H3K23su_HCT15-Pa_1_peak_41906	chr22	39077813	39078535	10.4718	Intron (NM_020243, Intron 1 of 3)	212	56993	TOMM22	translocase of outer mitochondrial membrane 22	protein-coding
H3K23su_HCT15-Pa_1_peak_17886	chr13	107219313	107220512	10.4653	Intron (NM_018011, Intron 1 of 3)	573	55082	ARGLU1	arginine and glutamate rich 1	protein-coding
H3K23su_HCT15-Pa_1_peak_47830	chr4	78741035	78741842	10.464	Promoter-TSS (NM_144571)	-15	246175	CNOT6L	CCR4-NOT transcription complex subunit 6 like	protein-coding
H3K23su_HCT15-Pa_1_peak_49234	chr5	218125	219449	10.4631	Promoter-TSS (NM_145265)	352	6389	SDHA	succinate dehydrogenase complex flavoprotein subunit A	protein-coding
H3K23su_HCT15-Pa_1_peak_14166	chr12	50794414	50795156	10.4619	Promoter-TSS (NM_001352318)	117	113251	LARP4	La ribonucleoprotein domain family member 4	protein-coding
H3K23su_HCT15-Pa_1_peak_57427	chr7	64254680	64255305	10.4619	Intron (NR_160268, Intron 1 of 2)	186	7697	ZNF138	zinc finger protein 138	protein-coding
H3K23su_HCT15-Pa_1_peak_7339	chr10	45406683	45406991	10.4506	Promoter-TSS (NM_001345926)	52	643236	TMEM72	transmembrane protein 72	protein-coding
H3K23su_HCT15-Pa_1_peak_35530	chr2	114513367	114514460	10.4489	Non-coding (NR_104470, Exon 1 of 17)	306	80255	SLC35F5	solute carrier family 35 member F5	protein-coding
H3K23su_HCT15-Pa_1_peak_65111	chr9	138307136	138307406	10.4489	Intergenic	56824	100506599	PPP1R26-AS1	PPP1R26 antisense RNA 1	ncRNA
H3K23su_HCT15-Pa_1_peak_2795	chr1	68201748	68202501	10.441	Intron (NM_018841, Intron 2 of 3)	51240	1647	GADD45A	growth arrest and DNA damage inducible alpha	protein-coding
H3K23su_HCT15-Pa_1_peak_48942	chr4	178230954	178231453	10.441	Exon (NM_018248, Exon 1 of 10)	175	55247	NEIL3	nei like DNA glycosylase 3	protein-coding
H3K23su_HCT15-Pa_1_peak_36621	chr2	184050111	184050671	10.4387	Intergenic	61220	129401	NUP35	nucleoporin 35	protein-coding
H3K23su_HCT15-Pa_1_peak_61390	chr8	104311093	104311999	10.4366	Promoter-TSS (NR_148213)	420	8323	FZD6	frizzled class receptor 6	protein-coding
H3K23su_HCT15-Pa_1_peak_10419	chr11	18547918	18549217	10.4254	Promoter-TSS (NM_006292)	-78	7251	TSG101	tumor susceptibility 101	protein-coding
H3K23su_HCT15-Pa_1_peak_43802	chr3	48884557	48885532	10.4249	Promoter-TSS (NR_109996)	263	5576	PRKAR2A	protein kinase cAMP-dependent type II regulatory subunit alpha	protein-coding
H3K23su_HCT15-Pa_1_peak_43567	chr3	44379557	44380435	10.4115	Promoter-TSS (NM_173826)	52	285343	TCAIM	T cell activation inhibitor, mitochondrial	protein-coding
H3K23su_HCT15-Pa_1_peak_14144	chr12	50418673	50419348	10.4089	Intron (NM_013277, Intron 1 of 18)	267	29127	RACGAP1	Rac GTPase activating protein 1	protein-coding
H3K23su_HCT15-Pa_1_peak_51515	chr5	148835318	148835881	10.4065	Intergenic	25390	406937	MIR145	microRNA 145	ncRNA
H3K23su_HCT15-Pa_1_peak_65960	chrX	49821988	49822340	10.4049	Intron (NM_001127899, Intron 4 of 14)	-10079	1184	CLCN5	chloride voltage-gated channel 5	protein-coding
H3K23su_HCT15-Pa_1_peak_47783	chr4	77507146	77507611	10.4018	Intron (NM_020859, Intron 2 of 10)	10674	100616254	MIR548AH	microRNA 548ah	ncRNA
H3K23su_HCT15-Pa_1_peak_55490	chr6	159359871	159360889	10.4009	Intergenic	50871	100130967	C6orf99	chromosome 6 open reading frame 99	ncRNA
H3K23su_HCT15-Pa_1_peak_20965	chr15	49447232	49448236	10.4003	Promoter-TSS (NM_001001556)	62	9318	COPS2	COP9 signalosome subunit 2	protein-coding
H3K23su_HCT15-Pa_1_peak_50470	chr5	82372628	82373775	10.3964	Promoter-TSS (NM_003401)	12	153339	TMEM167A	transmembrane protein 167A	protein-coding
H3K23su_HCT15-Pa_1_peak_36588	chr2	182756418	182757587	10.3902	Non-coding (NR_109843, Exon 1 of 18)	545	6744	ITPRID2	ITPR interacting domain containing 2	protein-coding
H3K23su_HCT15-Pa_1_peak_8248	chr10	82189165	82189691	10.3887	Intron (NM_001243782, Intron 5 of 5)	15839	84293	PRXL2A	peroxiredoxin like 2A	protein-coding
H3K23su_HCT15-Pa_1_peak_43452	chr3	40547185	40547957	10.3859	Promoter-TSS (NM_175888)	-31	253639	ZNF620	zinc finger protein 620	protein-coding
H3K23su_HCT15-Pa_1_peak_57585	chr7	72475821	72476951	10.3852	Promoter-TSS (NR_003614)	62	54441	STAG3L1	stromal antigen 3-like 1 (pseudogene)	pseudo
H3K23su_HCT15-Pa_1_peak_18586	chr14	35816654	35816914	10.3817	Intergenic	55196	5687	PSMA6	proteasome subunit alpha 6	protein-coding
H3K23su_HCT15-Pa_1_peak_44456	chr3	75834051	75834700	10.3792	Promoter-TSS (NM_001324028)	-220	100131827	ZNF717	zinc finger protein 717	protein-coding
H3K23su_HCT15-Pa_1_peak_56304	chr7	5229585	5230480	10.3791	5' UTR (NM_001278299, Exon 1 of 13)	168	26100	WIPI2	WD repeat domain, phosphoinositide interacting 2	protein-coding
H3K23su_HCT15-Pa_1_peak_3975	chr1	151735526	151736096	10.3791	Promoter-TSS (NM_001301371)	-145	51686	OAZ3	ornithine decarboxylase antizyme 3	protein-coding
H3K23su_HCT15-Pa_1_peak_64507	chr9	127421505	127421865	10.3784	Intron (NR_038975, Intron 1 of 1)	970	100379345	MIR181A2HG	MIR181A2 host gene	ncRNA
H3K23su_HCT15-Pa_1_peak_44678	chr3	112737517	112738588	10.3774	Intron (NR_134969, Intron 1 of 5)	466	25871	NEPRO	nucleolus and neural progenitor protein	protein-coding
H3K23su_HCT15-Pa_1_peak_59740	chr8	9911791	9912708	10.371	Intron (NM_001135670, Intron 1 of 4)	447	4482	MSRA	methionine sulfoxide reductase A	protein-coding
H3K23su_HCT15-Pa_1_peak_39902	chr20	61904091	61904377	10.3692	Promoter-TSS (NM_175609)	69	55738	ARFGAP1	ADP ribosylation factor GTPase activating protein 1	protein-coding
H3K23su_HCT15-Pa_1_peak_3722	chr1	145144486	145145269	10.3688	Intron (NM_001277444, Intron 21 of 25)	48469	9554	SEC22B	SEC22 homolog B, vesicle trafficking protein (gene/pseudogene)	protein-coding
H3K23su_HCT15-Pa_1_peak_41287	chr22	24666570	24667496	10.3684	Intron (NM_001145468, Intron 1 of 15)	234	23384	SPECC1L	sperm antigen with calponin homology and coiled-coil domains 1 like	protein-coding
H3K23su_HCT15-Pa_1_peak_5905	chr1	230778159	230778697	10.3667	Intron (NM_007357, Intron 1 of 17)	201	22796	COG2	component of oligomeric golgi complex 2	protein-coding
H3K23su_HCT15-Pa_1_peak_40164	chr21	33031913	33032820	10.3632	Intron (NM_000454, Intron 1 of 4)	431	6647	SOD1	superoxide dismutase 1	protein-coding
H3K23su_HCT15-Pa_1_peak_50095	chr5	68462612	68463554	10.3609	5' UTR (NM_001354844, Exon 1 of 8)	106	891	CCNB1	cyclin B1	protein-coding
H3K23su_HCT15-Pa_1_peak_10871	chr11	46867154	46867938	10.3598	Promoter-TSS (NR_038909)	285	9793	CKAP5	cytoskeleton associated protein 5	protein-coding
H3K23su_HCT15-Pa_1_peak_20758	chr15	41323793	41324299	10.357	Intron (NM_017553, Intron 24 of 35)	78377	79094	CHAC1	ChaC glutathione specific gamma-glutamylcyclotransferase 1	protein-coding
H3K23su_HCT15-Pa_1_peak_57426	chr7	64126378	64126977	10.3539	Intron (NM_001282360, Intron 1 of 2)	166	51427	ZNF107	zinc finger protein 107	protein-coding
H3K23su_HCT15-Pa_1_peak_56933	chr7	35734065	35735204	10.3473	Promoter-TSS (NR_136255)	111	64224	HERPUD2	HERPUD family member 2	protein-coding
H3K23su_HCT15-Pa_1_peak_23950	chr16	32630611	32630818	10.3465	Intergenic	-30750	105369266	LOC105369266	uncharacterized LOC105369266	ncRNA
H3K23su_HCT15-Pa_1_peak_14778	chr12	76952560	76953939	10.3456	5' UTR (NM_001319653, Exon 1 of 24)	302	114882	OSBPL8	oxysterol binding protein like 8	protein-coding
H3K23su_HCT15-Pa_1_peak_9373	chr10	126479719	126481290	10.3438	Promoter-TSS (NM_001304467)	-48	399818	EEF1AKMT2	EEF1A lysine methyltransferase 2	protein-coding
H3K23su_HCT15-Pa_1_peak_18651	chr14	39735791	39736832	10.3401	Promoter-TSS (NM_001354155)	-17	4253	MIA2	MIA SH3 domain ER export factor 2	protein-coding
H3K23su_HCT15-Pa_1_peak_16084	chr12	133264631	133265975	10.3289	Intron (NM_018663, Intron 1 of 4)	1130	5827	PXMP2	peroxisomal membrane protein 2	protein-coding
H3K23su_HCT15-Pa_1_peak_4790	chr1	184020545	184021590	10.3275	Intron (NR_023349, Intron 1 of 5)	203	116461	TSEN15	tRNA splicing endonuclease subunit 15	protein-coding
H3K23su_HCT15-Pa_1_peak_28657	chr17	80629120	80630284	10.3257	Intron (NM_006822, Intron 1 of 5)	-3519	100616196	MIR4525	microRNA 4525	ncRNA
H3K23su_HCT15-Pa_1_peak_46660	chr4	2082165	2082388	10.3229	Intron (NM_181808, Intron 23 of 25)	21222	339983	NAT8L	N-acetyltransferase 8 like	protein-coding
H3K23su_HCT15-Pa_1_peak_3025	chr1	91316650	91317180	10.3215	Promoter-TSS (NR_146610)	280	105378853	LINC02609	long intergenic non-protein coding RNA 2609	ncRNA
H3K23su_HCT15-Pa_1_peak_61094	chr8	94752682	94753423	10.3129	TTS (NR_027259)	185	389677	RBM12B	RNA binding motif protein 12B	protein-coding
H3K23su_HCT15-Pa_1_peak_33393	chr2	26467029	26468344	10.3122	Promoter-TSS (NM_000183)	70	3032	HADHB	hydroxyacyl-CoA dehydrogenase trifunctional multienzyme complex subunit beta	protein-coding
H3K23su_HCT15-Pa_1_peak_10357	chr11	16759975	16761117	10.3111	Promoter-TSS (NM_001367872)	352	10944	C11orf58	chromosome 11 open reading frame 58	protein-coding
H3K23su_HCT15-Pa_1_peak_26127	chr17	19118137	19118901	10.3098	Promoter-TSS (NR_160285).3	-424	388436	LOC388436	uncharacterized protein ENSP00000382042	ncRNA
H3K23su_HCT15-Pa_1_peak_12712	chr11	118660791	118661979	10.3088	Intron (NM_004397, Intron 1 of 13)	272	1656	DDX6	DEAD-box helicase 6	protein-coding
H3K23su_HCT15-Pa_1_peak_3137	chr1	94374143	94374687	10.3084	Intron (NM_002061, Intron 1 of 6)	571	2730	GCLM	glutamate-cysteine ligase modifier subunit	protein-coding
H3K23su_HCT15-Pa_1_peak_58503	chr7	110777836	110778331	10.3082	Intron (NM_001350962, Intron 4 of 5)	46900	54674	LRRN3	leucine rich repeat neuronal 3	protein-coding
H3K23su_HCT15-Pa_1_peak_5527	chr1	220921284	220922355	10.305	5' UTR (NM_001317338, Exon 1 of 8)	155	54996	2023-03-02	mitochondrial amidoxime reducing component 2	protein-coding
H3K23su_HCT15-Pa_1_peak_50403	chr5	79543135	79543887	10.3048	Intron (NR_126061, Intron 1 of 13)	8356	256987	SERINC5	serine incorporator 5	protein-coding
H3K23su_HCT15-Pa_1_peak_7684	chr10	65224711	65226305	10.3045	Non-coding (NR_027182, Exon 1 of 1)	229	221037	JMJD1C	jumonji domain containing 1C	protein-coding
H3K23su_HCT15-Pa_1_peak_44747	chr3	119216764	119218132	10.3041	Promoter-TSS (NM_016589)	54	51300	TIMMDC1	translocase of inner mitochondrial membrane domain containing 1	protein-coding
H3K23su_HCT15-Pa_1_peak_51046	chr5	133303389	133304512	10.3038	Promoter-TSS (NR_134247)	366	56951	C5orf15	chromosome 5 open reading frame 15	protein-coding
H3K23su_HCT15-Pa_1_peak_29123	chr18	18690619	18692103	10.3004	5' UTR (NM_005406, Exon 1 of 33)	413	6093	ROCK1	Rho associated coiled-coil containing protein kinase 1	protein-coding
H3K23su_HCT15-Pa_1_peak_10951	chr11	51584672	51585038	10.2996	Intergenic	69573	119749	OR4C46	olfactory receptor family 4 subfamily C member 46	protein-coding
H3K23su_HCT15-Pa_1_peak_16311	chr13	24462745	24463643	10.2993	Promoter-TSS (NM_001348113)	187	542767	PCOTH	Pro-X-Gly collagen triple helix like repeat containing	protein-coding
H3K23su_HCT15-Pa_1_peak_7744	chr10	70480847	70481648	10.299	Intron (NR_104262, Intron 1 of 23)	251	55749	CCAR1	cell division cycle and apoptosis regulator 1	protein-coding
H3K23su_HCT15-Pa_1_peak_36781	chr2	196521820	196523011	10.2958	Intron (NM_020342, Intron 1 of 9)	465	57181	SLC39A10	solute carrier family 39 member 10	protein-coding
H3K23su_HCT15-Pa_1_peak_23453	chr16	18801290	18801927	10.291	Promoter-TSS (NM_001030009)	48	6210	RPS15A	ribosomal protein S15a	protein-coding
H3K23su_HCT15-Pa_1_peak_45819	chr3	169939882	169941383	10.2889	Intron (NM_002740, Intron 1 of 17)	420	5584	PRKCI	protein kinase C iota	protein-coding
H3K23su_HCT15-Pa_1_peak_2169	chr1	45671895	45672816	10.2874	Promoter-TSS (NM_020883)	-78	57643	ZSWIM5	zinc finger SWIM-type containing 5	protein-coding
H3K23su_HCT15-Pa_1_peak_58083	chr7	96338533	96339206	10.2755	Intron (NR_163953, Intron 1 of 5)	289	7979	SEM1	SEM1 26S proteasome complex subunit	protein-coding
H3K23su_HCT15-Pa_1_peak_5690	chr1	226270843	226271846	10.2691	Promoter-TSS (NR_146920)	68	105373113	LINC01703	long intergenic non-protein coding RNA 1703	ncRNA
H3K23su_HCT15-Pa_1_peak_25345	chr17	189783	190831	10.268	Intron (NM_001190412, Intron 1 of 8)	8997	100506388	LOC100506388	uncharacterized LOC100506388	protein-coding
H3K23su_HCT15-Pa_1_peak_42307	chr22	46087657	46087818	10.2676	Intron (NM_013236, Intron 2 of 11)	20023	25814	ATXN10	ataxin 10	protein-coding
H3K23su_HCT15-Pa_1_peak_50129	chr5	69140030	69141023	10.2656	Promoter-TSS (NR_146391)	30	653080	LOC653080	glucuronidase beta pseudogene	pseudo
H3K23su_HCT15-Pa_1_peak_66579	chrY	2578135	2578329	10.2632	Intron (NR_135623, Intron 1 of 10).2	18896	4267	CD99	CD99 molecule (Xg blood group)	protein-coding
H3K23su_HCT15-Pa_1_peak_20625	chr15	34634832	34635337	10.2577	Promoter-TSS (NM_001284293)	278	55505	NOP10	NOP10 ribonucleoprotein	protein-coding
H3K23su_HCT15-Pa_1_peak_63165	chr9	71394543	71395454	10.2532	Promoter-TSS (NM_138333)	17	116224	FAM122A	family with sequence similarity 122A	protein-coding
H3K23su_HCT15-Pa_1_peak_57456	chr7	65508603	65509612	10.2526	Intergenic	-31699	435	ASL	argininosuccinate lyase	protein-coding
H3K23su_HCT15-Pa_1_peak_6864	chr10	22291584	22292800	10.2513	Exon (NM_022365, Exon 1 of 12)	467	64215	DNAJC1	DnaJ heat shock protein family (Hsp40) member C1	protein-coding
H3K23su_HCT15-Pa_1_peak_3980	chr1	151811928	151812831	10.2505	Intron (NM_001136003, Intron 1 of 1)	654	100191040	C2CD4D	C2 calcium dependent domain containing 4D	protein-coding
H3K23su_HCT15-Pa_1_peak_1738	chr1	35324315	35325439	10.2493	Promoter-TSS (NM_001164824)	-231	113444	SMIM12	small integral membrane protein 12	protein-coding
H3K23su_HCT15-Pa_1_peak_47920	chr4	84376513	84377336	10.2457	Promoter-TSS (NM_016067)	52	113510	HELQ	helicase, POLQ like	protein-coding
H3K23su_HCT15-Pa_1_peak_18581	chr14	35761439	35762544	10.237	Intron (NM_001282232, Intron 1 of 6)	403	5687	PSMA6	proteasome subunit alpha 6	protein-coding
H3K23su_HCT15-Pa_1_peak_55387	chr6	157744129	157745187	10.2358	5' UTR (NM_018452, Exon 1 of 4)	633	729515	TMEM242	transmembrane protein 242	protein-coding
H3K23su_HCT15-Pa_1_peak_48372	chr4	122790926	122791690	10.233	Intron (NM_176824, Intron 1 of 18)	321	55212	BBS7	Bardet-Biedl syndrome 7	protein-coding
H3K23su_HCT15-Pa_1_peak_51724	chr5	156569449	156570002	10.2326	Promoter-TSS (NM_001100816)	61	9443	MED7	mediator complex subunit 7	protein-coding
H3K23su_HCT15-Pa_1_peak_61061	chr8	90769888	90770893	10.2311	Promoter-TSS (NR_125822)	346	8767	RIPK2	receptor interacting serine/threonine kinase 2	protein-coding
H3K23su_HCT15-Pa_1_peak_50703	chr5	112196800	112197401	10.2307	Exon (NM_003135, Exon 1 of 5)	116	6728	SRP19	signal recognition particle 19	protein-coding
H3K23su_HCT15-Pa_1_peak_12930	chr11	125439214	125440412	10.2276	TTS (NR_132372)	440	9538	EI24	EI24 autophagy associated transmembrane protein	protein-coding
H3K23su_HCT15-Pa_1_peak_61618	chr8	124780567	124781317	10.2242	5' UTR (NM_001317918, Exon 1 of 23)	263	157769	FAM91A1	family with sequence similarity 91 member A1	protein-coding
H3K23su_HCT15-Pa_1_peak_65090	chr9	137545626	137546891	10.2238	Intron (NM_001278074, Intron 1 of 65)	-1569	414316	COL5A1-AS1	COL5A1 antisense RNA 1	ncRNA
H3K23su_HCT15-Pa_1_peak_14782	chr12	77157652	77158942	10.2236	Intron (NM_001359626, Intron 1 of 16)	259	23390	ZDHHC17	zinc finger DHHC-type containing 17	protein-coding
H3K23su_HCT15-Pa_1_peak_15174	chr12	104359422	104360117	10.2163	5' UTR (NM_003211, Exon 1 of 10)	119	6996	TDG	thymine DNA glycosylase	protein-coding
H3K23su_HCT15-Pa_1_peak_47494	chr4	49318655	49319229	10.2162	Intergenic	330283	80157	CWH43	cell wall biogenesis 43 C-terminal homolog	protein-coding
H3K23su_HCT15-Pa_1_peak_65629	chrX	10851545	10852048	10.2156	Promoter-TSS (NM_033290)	6	4281	MID1	midline 1	protein-coding
H3K23su_HCT15-Pa_1_peak_60392	chr8	38033502	38035308	10.2155	Promoter-TSS (NM_001204878)	32	9530	BAG4	BCL2 associated athanogene 4	protein-coding
H3K23su_HCT15-Pa_1_peak_50405	chr5	79703297	79704482	10.2139	Promoter-TSS (NR_146173)	6	9765	ZFYVE16	zinc finger FYVE-type containing 16	protein-coding
H3K23su_HCT15-Pa_1_peak_13449	chr12	9799920	9801315	10.2129	Promoter-TSS (NR_002814)	-26	374443	LOC374443	C-type lectin domain family 2 member D pseudogene	pseudo
H3K23su_HCT15-Pa_1_peak_34131	chr2	58273565	58274664	10.2124	Intron (NM_001288839, Intron 1 of 11)	267	7444	VRK2	VRK serine/threonine kinase 2	protein-coding
H3K23su_HCT15-Pa_1_peak_46389	chr3	195384626	195385934	10.2113	Intron (NR_003265, Intron 1 of 14)	370	727956	SDHAP2	succinate dehydrogenase complex flavoprotein subunit A pseudogene 2	pseudo
H3K23su_HCT15-Pa_1_peak_430	chr1	8585455	8586261	10.2093	Intron (NM_012102, Intron 8 of 23)	-30885	106632271	SNORD128	small nucleolar RNA, C/D box 128	snoRNA
H3K23su_HCT15-Pa_1_peak_17160	chr13	50571126	50571837	10.2068	Promoter-TSS (NR_037407)	303	10206	TRIM13	tripartite motif containing 13	protein-coding
H3K23su_HCT15-Pa_1_peak_6279	chr1	247170821	247171460	10.2048	Intron (NR_037894, Intron 1 of 6)	219	57116	ZNF695	zinc finger protein 695	protein-coding
H3K23su_HCT15-Pa_1_peak_17478	chr13	79232070	79233306	10.2026	Intron (NM_024546, Intron 1 of 5)	602	79596	OBI1	ORC ubiquitin ligase 1	protein-coding
H3K23su_HCT15-Pa_1_peak_255	chr1	3785133	3785313	10.1989	Intron (NM_004402, Intron 4 of 6)	11183	1677	DFFB	DNA fragmentation factor subunit beta	protein-coding
H3K23su_HCT15-Pa_1_peak_27337	chr17	48796661	48797353	10.1965	Promoter-TSS (NM_006107)	43	51747	LUC7L3	LUC7 like 3 pre-mRNA splicing factor	protein-coding
H3K23su_HCT15-Pa_1_peak_3035	chr1	91486685	91487888	10.1888	Promoter-TSS (NM_016620)	-221	84146	ZNF644	zinc finger protein 644	protein-coding
H3K23su_HCT15-Pa_1_peak_54529	chr6	111302870	111303944	10.1875	Intron (NM_032194, Intron 1 of 9)	166	84154	RPF2	ribosome production factor 2 homolog	protein-coding
H3K23su_HCT15-Pa_1_peak_18974	chr14	60631385	60632269	10.1838	Intron (NM_001322280, Intron 1 of 6)	289	51635	DHRS7	dehydrogenase/reductase 7	protein-coding
H3K23su_HCT15-Pa_1_peak_61284	chr8	101571464	101572105	10.1835	5' UTR (NM_001270378, Exon 1 of 5)	203	157567	ANKRD46	ankyrin repeat domain 46	protein-coding
H3K23su_HCT15-Pa_1_peak_56531	chr7	17338207	17339549	10.1804	5' UTR (NM_001621, Exon 1 of 11)	602	196	AHR	aryl hydrocarbon receptor	protein-coding
H3K23su_HCT15-Pa_1_peak_17282	chr13	53023961	53024751	10.1789	Promoter-TSS (NM_001282169)	23	51028	VPS36	vacuolar protein sorting 36 homolog	protein-coding
H3K23su_HCT15-Pa_1_peak_3445	chr1	113615220	113616363	10.1745	Promoter-TSS (NM_014813)	-29	9860	LRIG2	leucine rich repeats and immunoglobulin like domains 2	protein-coding
H3K23su_HCT15-Pa_1_peak_54526	chr6	111279468	111280250	10.1708	Promoter-TSS (NM_138408)	-50	112495	GTF3C6	general transcription factor IIIC subunit 6	protein-coding
H3K23su_HCT15-Pa_1_peak_7079	chr10	31607196	31608198	10.1676	Promoter-TSS (NM_001174093)	-50	6935	ZEB1	zinc finger E-box binding homeobox 1	protein-coding
H3K23su_HCT15-Pa_1_peak_36141	chr2	157292060	157293516	10.1641	Promoter-TSS (NM_000408)	-103	2820	GPD2	glycerol-3-phosphate dehydrogenase 2	protein-coding
H3K23su_HCT15-Pa_1_peak_46712	chr4	2844746	2845668	10.1604	Promoter-TSS (NM_001354759)	-364	118	ADD1	adducin 1	protein-coding
H3K23su_HCT15-Pa_1_peak_33877	chr2	44395898	44396908	10.1552	5' UTR (NM_177969, Exon 1 of 5)	389	5495	PPM1B	protein phosphatase, Mg2+/Mn2+ dependent 1B	protein-coding
H3K23su_HCT15-Pa_1_peak_66669	chrY	21728939	21729792	10.1517	Non-coding (NR_045129, Exon 1 of 4)	121	246126	TXLNGY	taxilin gamma pseudogene, Y-linked	pseudo
H3K23su_HCT15-Pa_1_peak_36825	chr2	198380432	198381429	10.15	Promoter-TSS (NM_001204094)	-92	25843	MOB4	MOB family member 4, phocein	protein-coding
H3K23su_HCT15-Pa_1_peak_54696	chr6	122792428	122793232	10.1465	Promoter-TSS (NM_001270393)	122	57515	SERINC1	serine incorporator 1	protein-coding
H3K23su_HCT15-Pa_1_peak_17513	chr13	80706935	80707483	10.1441	Intergenic	121997	101515984	LINC01080	long intergenic non-protein coding RNA 1080	ncRNA
H3K23su_HCT15-Pa_1_peak_45855	chr3	171870689	171871760	10.1394	Intron (NM_022763, Intron 3 of 25)	112903	64778	FNDC3B	fibronectin type III domain containing 3B	protein-coding
H3K23su_HCT15-Pa_1_peak_66550	chrY	233953	234718	10.1377	Intergenic	2950	283981	LINC00685	long intergenic non-protein coding RNA 685	ncRNA
H3K23su_HCT15-Pa_1_peak_44824	chr3	122233017	122234023	10.1362	Intron (NR_026698, Intron 1 of 14)	266	3836	KPNA1	karyopherin subunit alpha 1	protein-coding
H3K23su_HCT15-Pa_1_peak_17832	chr13	101240618	101241249	10.1358	Intron (NM_001195087, Intron 1 of 2)	113	87769	GGACT	gamma-glutamylamine cyclotransferase	protein-coding
H3K23su_HCT15-Pa_1_peak_2768	chr1	67395724	67396680	10.1346	Intron (NM_001077701, Intron 1 of 12)	263	57708	MIER1	MIER1 transcriptional regulator	protein-coding
H3K23su_HCT15-Pa_1_peak_48880	chr4	170533226	170534414	10.1334	Promoter-TSS (NM_001199397)	-86	4750	NEK1	NIMA related kinase 1	protein-coding
H3K23su_HCT15-Pa_1_peak_13	chr1	569341	569974	10.128	Intergenic	-1592	113219467	MIR12136	microRNA 12136	ncRNA
H3K23su_HCT15-Pa_1_peak_34295	chr2	64751241	64752532	10.126	Promoter-TSS (NR_136167)	424	54812	AFTPH	aftiphilin	protein-coding
H3K23su_HCT15-Pa_1_peak_17922	chr13	110076477	110076656	10.1258	Intergenic	23523	104326054	LINC00399	long intergenic non-protein coding RNA 399	ncRNA
H3K23su_HCT15-Pa_1_peak_62894	chr9	37422314	37423069	10.1216	Promoter-TSS (NM_012203)	-2	9380	GRHPR	glyoxylate and hydroxypyruvate reductase	protein-coding
H3K23su_HCT15-Pa_1_peak_41519	chr22	30279095	30280003	10.1211	Intron (NM_153051, Intron 1 of 18)	386	8897	MTMR3	myotubularin related protein 3	protein-coding
H3K23su_HCT15-Pa_1_peak_52327	chr5	180687775	180689083	10.114	Promoter-TSS (NM_001346048)	216	100507602	TRIM52-AS1	TRIM52 antisense RNA 1 (head to head)	ncRNA
H3K23su_HCT15-Pa_1_peak_48039	chr4	95372834	95374117	10.1136	Intron (NM_001256428, Intron 1 of 11)	382	10611	PDLIM5	PDZ and LIM domain 5	protein-coding
H3K23su_HCT15-Pa_1_peak_525	chr1	10093030	10094000	10.1102	5' UTR (NM_001105562, Exon 1 of 28)	499	10277	UBE4B	ubiquitination factor E4B	protein-coding
H3K23su_HCT15-Pa_1_peak_36641	chr2	187350639	187351703	10.1091	Exon (NM_018471, Exon 1 of 10)	184	55854	ZC3H15	zinc finger CCCH-type containing 15	protein-coding
H3K23su_HCT15-Pa_1_peak_254	chr1	3773234	3774872	10.1022	Promoter-TSS (NM_014704)	13	1677	DFFB	DNA fragmentation factor subunit beta	protein-coding
H3K23su_HCT15-Pa_1_peak_16715	chr13	34731122	34731424	10.0996	Intergenic	-190907	105370158	LINC02343	long intergenic non-protein coding RNA 2343	ncRNA
H3K23su_HCT15-Pa_1_peak_23998	chr16	46722519	46724342	10.0977	Promoter-TSS (NM_014321)	-141	23594	ORC6	origin recognition complex subunit 6	protein-coding
H3K23su_HCT15-Pa_1_peak_13771	chr12	27863289	27864502	10.0913	Intron (NM_021821, Intron 1 of 7)	130	60488	MRPS35	mitochondrial ribosomal protein S35	protein-coding
H3K23su_HCT15-Pa_1_peak_54640	chr6	118971885	118972827	10.0908	Intron (NM_001178035, Intron 2 of 13)	398	387119	CEP85L	centrosomal protein 85 like	protein-coding
H3K23su_HCT15-Pa_1_peak_55721	chr6	170101535	170103000	10.0882	Promoter-TSS (NM_001350623)	45	387263	C6orf120	chromosome 6 open reading frame 120	protein-coding
H3K23su_HCT15-Pa_1_peak_31769	chr19	40653512	40654229	10.0869	Intergenic	-43463	4294	MAP3K10	mitogen-activated protein kinase kinase kinase 10	protein-coding
H3K23su_HCT15-Pa_1_peak_10944	chr11	51569655	51570204	10.0863	Intergenic	54647	119749	OR4C46	olfactory receptor family 4 subfamily C member 46	protein-coding
H3K23su_HCT15-Pa_1_peak_53672	chr6	42946036	42947411	10.0804	Exon (NM_001316313, Exon 1 of 17)	196	5190	PEX6	peroxisomal biogenesis factor 6	protein-coding
H3K23su_HCT15-Pa_1_peak_23594	chr16	23090989	23091579	10.0791	Exon (NM_020718, Exon 13 of 16)	69307	57478	USP31	ubiquitin specific peptidase 31	protein-coding
H3K23su_HCT15-Pa_1_peak_42242	chr22	45072553	45073337	10.0789	Promoter-TSS (NM_001198721)	-20	55615	PRR5	proline rich 5	protein-coding
H3K23su_HCT15-Pa_1_peak_42698	chr3	9404589	9405274	10.0785	5' UTR (NM_015453, Exon 1 of 10)	193	25917	THUMPD3	THUMP domain containing 3	protein-coding
H3K23su_HCT15-Pa_1_peak_50709	chr5	112312201	112313178	10.077	Intron (NR_038352, Intron 1 of 8)	194	167227	DCP2	decapping mRNA 2	protein-coding
H3K23su_HCT15-Pa_1_peak_17074	chr13	48574756	48576316	10.0687	Promoter-TSS (NM_003850)	-74	8803	SUCLA2	succinate-CoA ligase ADP-forming beta subunit	protein-coding
H3K23su_HCT15-Pa_1_peak_23962	chr16	32884663	32886114	10.0645	Intergenic	11075	386757	SLC6A10P	solute carrier family 6 member 10, pseudogene	pseudo
H3K23su_HCT15-Pa_1_peak_393	chr1	8085969	8087509	10.0599	Promoter-TSS (NM_018948)	-370	54206	ERRFI1	ERBB receptor feedback inhibitor 1	protein-coding
H3K23su_HCT15-Pa_1_peak_50739	chr5	115177047	115178296	10.0594	Promoter-TSS (NM_001002924)	28	1176	AP3S1	adaptor related protein complex 3 subunit sigma 1	protein-coding
H3K23su_HCT15-Pa_1_peak_55689	chr6	169060218	169060653	10.0568	Intron (NM_001166412, Intron 11 of 12)	218571	64094	SMOC2	SPARC related modular calcium binding 2	protein-coding
H3K23su_HCT15-Pa_1_peak_3253	chr1	101490803	101491954	10.0536	Promoter-TSS (NR_109849)	-16	51611	DPH5	diphthamide biosynthesis 5	protein-coding
H3K23su_HCT15-Pa_1_peak_34236	chr2	62732771	62733683	10.052	Exon (NM_198276, Exon 1 of 4)	103	200728	TMEM17	transmembrane protein 17	protein-coding
H3K23su_HCT15-Pa_1_peak_53847	chr6	47445241	47446596	10.0459	5' UTR (NM_012120, Exon 1 of 18)	393	23607	CD2AP	CD2 associated protein	protein-coding
H3K23su_HCT15-Pa_1_peak_14443	chr12	57039035	57040164	10.0446	Promoter-TSS (NR_002737)	169	506	ATP5F1B	ATP synthase F1 subunit beta	protein-coding
H3K23su_HCT15-Pa_1_peak_15036	chr12	95867397	95868584	10.0413	Promoter-TSS (NM_001317182)	62	10988	METAP2	methionyl aminopeptidase 2	protein-coding
H3K23su_HCT15-Pa_1_peak_8353	chr10	89101331	89103020	10.036	Promoter-TSS (NR_029408)	7	439994	LINC00863	long intergenic non-protein coding RNA 863	ncRNA
H3K23su_HCT15-Pa_1_peak_15792	chr12	122984653	122985627	10.0351	5' UTR (NM_001350936, Exon 1 of 13)	339	55596	ZCCHC8	zinc finger CCHC-type containing 8	protein-coding
H3K23su_HCT15-Pa_1_peak_45662	chr3	155588085	155589688	10.0336	Intron (NM_003875, Intron 1 of 15)	447	8833	GMPS	guanine monophosphate synthase	protein-coding
H3K23su_HCT15-Pa_1_peak_55520	chr6	160721111	160722291	10.0327	Intergenic	-41848	6582	SLC22A2	solute carrier family 22 member 2	protein-coding
H3K23su_HCT15-Pa_1_peak_1088	chr1	22778323	22779178	10.0305	Intron (NM_014870, Intron 1 of 17)	406	9923	ZBTB40	zinc finger and BTB domain containing 40	protein-coding
H3K23su_HCT15-Pa_1_peak_63933	chr9	101983595	101984870	10.0282	Promoter-TSS (NM_033087)	-8	85365	ALG2	ALG2 alpha-1,3/1,6-mannosyltransferase	protein-coding
H3K23su_HCT15-Pa_1_peak_54617	chr6	116989320	116989997	10.0281	5' UTR (NM_001361189, Exon 1 of 10)	271	221302	ZUP1	zinc finger containing ubiquitin peptidase 1	protein-coding
H3K23su_HCT15-Pa_1_peak_51434	chr5	143549750	143550439	10.027	Promoter-TSS (NM_020768)	129	81555	YIPF5	Yip1 domain family member 5	protein-coding
H3K23su_HCT15-Pa_1_peak_17445	chr13	77566153	77567174	10.0254	Intron (NM_006493, Intron 1 of 3)	447	1203	CLN5	CLN5 intracellular trafficking protein	protein-coding
H3K23su_HCT15-Pa_1_peak_45264	chr3	133524561	133525404	10.0252	Intron (NR_163491, Intron 1 of 7)	323	58477	SRPRB	SRP receptor subunit beta	protein-coding
H3K23su_HCT15-Pa_1_peak_26440	chr17	29233048	29234180	10.0241	Promoter-TSS (NM_024683)	-358	79736	TEFM	transcription elongation factor, mitochondrial	protein-coding
H3K23su_HCT15-Pa_1_peak_35386	chr2	111333922	111334786	10.0213	Intron (NM_001123363, Intron 2 of 23).2	408	84220	RGPD5	RANBP2 like and GRIP domain containing 5	protein-coding
H3K23su_HCT15-Pa_1_peak_57931	chr7	86781597	86782862	10.0211	Promoter-TSS (NR_136252)	359	9988	DMTF1	cyclin D binding myb like transcription factor 1	protein-coding
H3K23su_HCT15-Pa_1_peak_2230	chr1	46867447	46868029	10.0192	Intron (NM_001441, Intron 1 of 14)	7749	2166	FAAH	fatty acid amide hydrolase	protein-coding
H3K23su_HCT15-Pa_1_peak_48724	chr4	154143470	154144544	10.0186	Intron (NM_001302693, Intron 1 of 2)	18412	23321	TRIM2	tripartite motif containing 2	protein-coding
H3K23su_HCT15-Pa_1_peak_40359	chr21	38362095	38362787	10.0183	Promoter-TSS (NM_001352515)	70	3141	HLCS	holocarboxylase synthetase	protein-coding
H3K23su_HCT15-Pa_1_peak_47445	chr4	47915801	47916718	10.018	Promoter-TSS (NR_125879)	15	101927157	LOC101927157	uncharacterized LOC101927157	ncRNA
H3K23su_HCT15-Pa_1_peak_49708	chr5	37379258	37379820	10.0142	Intron (NM_001345999, Intron 1 of 16)	119	55100	WDR70	WD repeat domain 70	protein-coding
H3K23su_HCT15-Pa_1_peak_17771	chr13	100153555	100154543	10.0125	Promoter-TSS (NR_133664)	323	9375	TM9SF2	transmembrane 9 superfamily member 2	protein-coding
H3K23su_HCT15-Pa_1_peak_60648	chr8	53626811	53627561	10.0101	Promoter-TSS (NM_001083617)	-160	9821	RB1CC1	RB1 inducible coiled-coil 1	protein-coding
H3K23su_HCT15-Pa_1_peak_22296	chr15	89164292	89164749	10.0089	Promoter-TSS (NM_022767)	-51	64782	AEN	apoptosis enhancing nuclease	protein-coding
H3K23su_HCT15-Pa_1_peak_51467	chr5	145582724	145583646	10.0061	Promoter-TSS (NM_018989)	17	54439	RBM27	RNA binding motif protein 27	protein-coding
H3K23su_HCT15-Pa_1_peak_8304	chr10	88294828	88295599	10.0004	Intergenic	-13664	23063	WAPL	WAPL cohesin release factor	protein-coding
H3K23su_HCT15-Pa_1_peak_16918	chr13	44452987	44454145	9.99117	Promoter-TSS (NM_001350643)	-69	160857	CCDC122	coiled-coil domain containing 122	protein-coding
H3K23su_HCT15-Pa_1_peak_17271	chr13	52767864	52768907	9.99047	Non-coding (NR_002816, Exon 1 of 9)	217	100887750	MRPS31P5	mitochondrial ribosomal protein S31 pseudogene 5	pseudo
H3K23su_HCT15-Pa_1_peak_60723	chr8	59465499	59466582	9.98999	Intron (NM_001007070, Intron 1 of 8)	220	6386	SDCBP	syndecan binding protein	protein-coding
H3K23su_HCT15-Pa_1_peak_34169	chr2	61292820	61293723	9.98579	Promoter-TSS (NM_001330436)	-73	84542	KIAA1841	KIAA1841	protein-coding
H3K23su_HCT15-Pa_1_peak_34546	chr2	73052445	73053146	9.9844	Intron (NR_135774, Intron 1 of 19)	367	23233	EXOC6B	exocyst complex component 6B	protein-coding
H3K23su_HCT15-Pa_1_peak_19438	chr14	75469304	75470393	9.98038	Exon (NM_014239, Exon 1 of 8)	224	8892	EIF2B2	eukaryotic translation initiation factor 2B subunit beta	protein-coding
H3K23su_HCT15-Pa_1_peak_31975	chr19	44914868	44915904	9.97889	Intergenic	-9612	26974	ZNF285	zinc finger protein 285	protein-coding
H3K23su_HCT15-Pa_1_peak_3085	chr1	93297431	93298067	9.96949	TTS (NM_001252273)	152	6125	RPL5	ribosomal protein L5	protein-coding
H3K23su_HCT15-Pa_1_peak_30065	chr18	77005632	77006766	9.96662	Intron (NR_148360, Intron 11 of 31)	-149731	4772	NFATC1	nuclear factor of activated T cells 1	protein-coding
H3K23su_HCT15-Pa_1_peak_39055	chr20	34638320	34639051	9.95722	Non-coding (NR_027451, Exon 1 of 1)	197	647979	NORAD	Non-coding RNA activated by DNA damage	ncRNA
H3K23su_HCT15-Pa_1_peak_23557	chr16	21963976	21965064	9.95658	Promoter-TSS (NM_003366)	-162	7385	UQCRC2	ubiquinol-cytochrome c reductase core protein 2	protein-coding
H3K23su_HCT15-Pa_1_peak_17262	chr13	52585398	52586761	9.95637	Promoter-TSS (NM_001330578)	-449	540	ATP7B	ATPase copper transporting beta	protein-coding
H3K23su_HCT15-Pa_1_peak_52170	chr5	176980403	176981191	9.95588	5' UTR (NM_001366500, Exon 1 of 10)	299	54540	FAM193B	family with sequence similarity 193 member B	protein-coding
H3K23su_HCT15-Pa_1_peak_33711	chr2	38152104	38152907	9.94374	Promoter-TSS (NM_001170791)	75	151393	RMDN2	regulator of microtubule dynamics 2	protein-coding
H3K23su_HCT15-Pa_1_peak_52866	chr6	15662428	15663262	9.94285	Intron (NR_036448, Intron 1 of 9)	414	84062	DTNBP1	dystrobrevin binding protein 1	protein-coding
H3K23su_HCT15-Pa_1_peak_54920	chr6	137539782	137540795	9.93836	Promoter-TSS (NM_001363527)	45	3459	IFNGR1	interferon gamma receptor 1	protein-coding
H3K23su_HCT15-Pa_1_peak_49775	chr5	43556091	43557239	9.93675	Intron (NM_183323, Intron 1 of 10)	514	10605	PAIP1	poly(A) binding protein interacting protein 1	protein-coding
H3K23su_HCT15-Pa_1_peak_6516	chr10	5854724	5855752	9.93218	5' UTR (NM_001494, Exon 1 of 11)	159	2665	GDI2	GDP dissociation inhibitor 2	protein-coding
H3K23su_HCT15-Pa_1_peak_45556	chr3	149740400	149741173	9.93191	Intergenic	-39633	653659	TMEM183B	transmembrane protein 183B	protein-coding
H3K23su_HCT15-Pa_1_peak_44883	chr3	123679339	123680250	9.93181	Intron (NM_001366339, Intron 1 of 9)	282	64770	CCDC14	coiled-coil domain containing 14	protein-coding
H3K23su_HCT15-Pa_1_peak_34751	chr2	85804689	85805081	9.93109	Intron (NM_003761, Intron 1 of 2)	176	8673	VAMP8	vesicle associated membrane protein 8	protein-coding
H3K23su_HCT15-Pa_1_peak_6200	chr1	244816024	244817183	9.93103	Non-coding (NR_123735, Exon 1 of 5)	175	51029	DESI2	desumoylating isopeptidase 2	protein-coding
H3K23su_HCT15-Pa_1_peak_3133	chr1	94343936	94344999	9.93079	Intron (NM_014597, Intron 1 of 6)	295	30836	DNTTIP2	deoxynucleotidyltransferase terminal interacting protein 2	protein-coding
H3K23su_HCT15-Pa_1_peak_49771	chr5	43483582	43484663	9.93033	Promoter-TSS (NM_022483)	-155	64417	TMEM267	transmembrane protein 267	protein-coding
H3K23su_HCT15-Pa_1_peak_39187	chr20	37590863	37591563	9.92527	Intron (NM_001190809, Intron 1 of 20)	226	60625	DHX35	DEAH-box helicase 35	protein-coding
H3K23su_HCT15-Pa_1_peak_3266	chr1	108742350	108743486	9.92373	Promoter-TSS (NM_013386)	47	29957	SLC25A24	solute carrier family 25 member 24	protein-coding
H3K23su_HCT15-Pa_1_peak_60898	chr8	71580770	71581487	9.92216	Promoter-TSS (NM_001011720)	292	51110	LACTB2	lactamase beta 2	protein-coding
H3K23su_HCT15-Pa_1_peak_44512	chr3	98240536	98241941	9.92067	Intron (NM_019895, Intron 1 of 5)	508	56650	CLDND1	claudin domain containing 1	protein-coding
H3K23su_HCT15-Pa_1_peak_16350	chr13	25496443	25497213	9.91145	Intron (NR_047594, Intron 1 of 17)	171	55835	CENPJ	centromere protein J	protein-coding
H3K23su_HCT15-Pa_1_peak_36047	chr2	148777601	148778688	9.90634	Promoter-TSS (NM_018328)	162	5000	ORC4	origin recognition complex subunit 4	protein-coding
H3K23su_HCT15-Pa_1_peak_12835	chr11	120894669	120895822	9.9053	Intron (NM_152715, Intron 1 of 7)	464	219899	TBCEL	tubulin folding cofactor E like	protein-coding
H3K23su_HCT15-Pa_1_peak_17247	chr13	52377653	52378438	9.90287	Intron (NM_001031719, Intron 1 of 7)	253	79758	DHRS12	dehydrogenase/reductase 12	protein-coding
H3K23su_HCT15-Pa_1_peak_35601	chr2	120517267	120518624	9.90061	5' UTR (NM_002830, Exon 1 of 27)	447	5775	PTPN4	protein tyrosine phosphatase non-receptor type 4	protein-coding
H3K23su_HCT15-Pa_1_peak_38456	chr20	10844873	10845339	9.8977	Intergenic	44814	101929413	LOC101929413	uncharacterized LOC101929413	ncRNA
H3K23su_HCT15-Pa_1_peak_16341	chr13	25084992	25085845	9.89725	Intron (NM_006437, Intron 1 of 33)	1498	143	PARP4	poly(ADP-ribose) polymerase family member 4	protein-coding
H3K23su_HCT15-Pa_1_peak_29096	chr18	14131925	14132578	9.89682	Intron (NM_145287, Intron 1 of 2)	183	162655	ZNF519	zinc finger protein 519	protein-coding
H3K23su_HCT15-Pa_1_peak_37363	chr2	224808441	224810043	9.88675	Intron (NM_020830, Intron 1 of 11)	810	57590	WDFY1	WD repeat and FYVE domain containing 1	protein-coding
H3K23su_HCT15-Pa_1_peak_19410	chr14	74769266	74769781	9.88405	Intron (NR_148472, Intron 1 of 17)	114	5826	ABCD4	ATP binding cassette subfamily D member 4	protein-coding
H3K23su_HCT15-Pa_1_peak_36293	chr2	166809783	166810691	9.88403	Promoter-TSS (NM_024753)	49	79809	TTC21B	tetratricopeptide repeat domain 21B	protein-coding
H3K23su_HCT15-Pa_1_peak_33307	chr2	24582663	24583686	9.88396	5' UTR (NM_001348181, Exon 1 of 41)	231	50618	ITSN2	intersectin 2	protein-coding
H3K23su_HCT15-Pa_1_peak_48368	chr4	122617566	122618478	9.8832	5' UTR (NM_001154, Exon 1 of 13)	113	308	ANXA5	annexin A5	protein-coding
H3K23su_HCT15-Pa_1_peak_54868	chr6	135375411	135376194	9.88307	Exon (NM_001145158, Exon 1 of 17)	158	10767	HBS1L	HBS1 like translational GTPase	protein-coding
H3K23su_HCT15-Pa_1_peak_8682	chr10	101355248	101356026	9.88261	Intergenic	24559	81894	SLC25A28	solute carrier family 25 member 28	protein-coding
H3K23su_HCT15-Pa_1_peak_39812	chr20	60757648	60758417	9.87922	Promoter-TSS (NM_015666)	-49	26164	MTG2	mitochondrial ribosome associated GTPase 2	protein-coding
H3K23su_HCT15-Pa_1_peak_35183	chr2	103352385	103353744	9.87613	Promoter-TSS (NM_001321343)	283	84804	MFSD9	major facilitator superfamily domain containing 9	protein-coding
H3K23su_HCT15-Pa_1_peak_30796	chr19	10216971	10217366	9.87589	5' UTR (NM_001346141, Exon 1 of 11)	130	692312	PPAN-P2RY11	PPAN-P2RY11 readthrough	protein-coding
H3K23su_HCT15-Pa_1_peak_23188	chr16	10652809	10653442	9.87317	Intron (NM_001424, Intron 1 of 4)	21330	2013	EMP2	epithelial membrane protein 2	protein-coding
H3K23su_HCT15-Pa_1_peak_38759	chr20	24972783	24973541	9.87053	Intron (NM_020531, Intron 1 of 8)	225	57136	APMAP	adipocyte plasma membrane associated protein	protein-coding
H3K23su_HCT15-Pa_1_peak_50706	chr5	112256712	112257912	9.87033	Intron (NM_005669, Intron 1 of 4)	612	7905	REEP5	receptor accessory protein 5	protein-coding
H3K23su_HCT15-Pa_1_peak_21117	chr15	55699660	55700678	9.86541	Promoter-TSS (NM_001198784)	388	9236	CCPG1	cell cycle progression 1	protein-coding
H3K23su_HCT15-Pa_1_peak_14522	chr12	62996305	62997621	9.8619	Promoter-TSS (NR_029661)	251	283416	LINC01465	long intergenic non-protein coding RNA 1465	ncRNA
H3K23su_HCT15-Pa_1_peak_1493	chr1	29507565	29508477	9.86124	Intron (NM_005626, Intron 1 of 5)	391	6429	SRSF4	serine and arginine rich splicing factor 4	protein-coding
H3K23su_HCT15-Pa_1_peak_12235	chr11	93394674	93395459	9.86072	Intron (NM_033395, Intron 1 of 29)	218	85459	CEP295	centrosomal protein 295	protein-coding
H3K23su_HCT15-Pa_1_peak_2874	chr1	78224754	78225715	9.86015	Intron (NM_201626, Intron 1 of 21)	303	23032	USP33	ubiquitin specific peptidase 33	protein-coding
H3K23su_HCT15-Pa_1_peak_2365	chr1	52195156	52195861	9.85859	Promoter-TSS (NM_148904)	-14	114883	OSBPL9	oxysterol binding protein like 9	protein-coding
H3K23su_HCT15-Pa_1_peak_32002	chr19	45268298	45268537	9.85397	Intergenic	6503	102465879	MIR8085	microRNA 8085	ncRNA
H3K23su_HCT15-Pa_1_peak_3739	chr1	145352311	145352526	9.85346	Intron (NM_001039703, Intron 59 of 85)	29986	101928979	LINC01719	long intergenic non-protein coding RNA 1719	ncRNA
H3K23su_HCT15-Pa_1_peak_7251	chr10	42539878	42540281	9.85336	Intergenic	323414	441666	LOC441666	zinc finger protein 91 pseudogene	pseudo
H3K23su_HCT15-Pa_1_peak_50156	chr5	70015188	70016163	9.85333	Promoter-TSS (NR_146391).2	59	653080	LOC653080	glucuronidase beta pseudogene	pseudo
H3K23su_HCT15-Pa_1_peak_26348	chr17	27169144	27170008	9.85278	Intron (NM_001288632, Intron 1 of 4)	232	55731	FAM222B	family with sequence similarity 222 member B	protein-coding
H3K23su_HCT15-Pa_1_peak_26120	chr17	19066026	19066759	9.85194	Promoter-TSS (NR_160285).2	-455	79999	LOC79999	uncharacterized protein ENSP00000382033	ncRNA
H3K23su_HCT15-Pa_1_peak_56503	chr7	16183771	16184921	9.8499	Intron (NM_001101417, Intron 8 of 8)	-65765	100506025	CRPPA-AS1	CRPPA antisense RNA 1	ncRNA
H3K23su_HCT15-Pa_1_peak_14861	chr12	88535525	88536724	9.84663	Promoter-TSS (NM_001366583)	40	160418	TMTC3	transmembrane O-mannosyltransferase targeting cadherins 3	protein-coding
H3K23su_HCT15-Pa_1_peak_2243	chr1	47069217	47070168	9.84448	Intron (NR_146512, Intron 1 of 11)	248	8569	MKNK1	MAPK interacting serine/threonine kinase 1	protein-coding
H3K23su_HCT15-Pa_1_peak_62913	chr9	37800370	37801836	9.84325	Exon (NM_024345, Exon 1 of 7)	309	79269	DCAF10	DDB1 and CUL4 associated factor 10	protein-coding
H3K23su_HCT15-Pa_1_peak_50952	chr5	131310953	131311532	9.83762	Intron (NM_001205250, Intron 10 of 20)	-29886	728637	MEIKIN	meiotic kinetochore factor	protein-coding
H3K23su_HCT15-Pa_1_peak_45486	chr3	142297258	142297854	9.83564	Promoter-TSS (NM_001354579)	19	545	ATR	ATR serine/threonine kinase	protein-coding
H3K23su_HCT15-Pa_1_peak_32465	chr19	53323816	53324967	9.83411	Intron (NM_001369767, Intron 1 of 2)	495	7576	ZNF28	zinc finger protein 28	protein-coding
H3K23su_HCT15-Pa_1_peak_36134	chr2	157111040	157111603	9.83212	Non-coding (NR_110249, Exon 1 of 4)	122	101929378	LINC01876	long intergenic non-protein coding RNA 1876	ncRNA
H3K23su_HCT15-Pa_1_peak_58819	chr7	131012219	131013395	9.83202	Promoter-TSS (NR_125364)	172	4289	MKLN1	muskelin 1	protein-coding
H3K23su_HCT15-Pa_1_peak_17429	chr13	76279132	76279460	9.83118	Intron (NM_001306080, Intron 1 of 30)	-55160	4008	LMO7	LIM domain 7	protein-coding
H3K23su_HCT15-Pa_1_peak_19714	chr14	91783730	91784418	9.82937	Intron (NM_001080414, Intron 13 of 29)	-63850	8111	GPR68	G protein-coupled receptor 68	protein-coding
H3K23su_HCT15-Pa_1_peak_9962	chr11	3399842	3400517	9.82928	Intron (NR_040083, Intron 1 of 5)	197	7748	ZNF195	zinc finger protein 195	protein-coding
H3K23su_HCT15-Pa_1_peak_37149	chr2	217363344	217364139	9.82886	Intron (NM_000998, Intron 1 of 3)	174	6168	RPL37A	ribosomal protein L37a	protein-coding
H3K23su_HCT15-Pa_1_peak_5039	chr1	202975827	202977041	9.8284	Promoter-TSS (NM_001349862)	-41	100506747	LOC100506747	alpha-1,3-mannosyl-glycoprotein 4-beta-N-acetylglucosaminyltransferase-like protein LOC641515 homolog	pseudo
H3K23su_HCT15-Pa_1_peak_44815	chr3	122102834	122103523	9.82702	Intron (NM_014367, Intron 1 of 4)	149	26355	FAM162A	family with sequence similarity 162 member A	protein-coding
H3K23su_HCT15-Pa_1_peak_61220	chr8	99128991	99129908	9.82697	Promoter-TSS (NM_015029)	-50	10247	RIDA	reactive intermediate imine deaminase A homolog	protein-coding
H3K23su_HCT15-Pa_1_peak_45162	chr3	128967985	128969083	9.82675	Promoter-TSS (NM_016128)	85	22820	COPG1	coatomer protein complex subunit gamma 1	protein-coding
H3K23su_HCT15-Pa_1_peak_40072	chr21	26979358	26980017	9.82625	Intron (NM_017446, Intron 1 of 9)	114	54148	MRPL39	mitochondrial ribosomal protein L39	protein-coding
H3K23su_HCT15-Pa_1_peak_45452	chr3	141205884	141206793	9.82582	Intron (NM_006506, Intron 1 of 23)	469	5922	RASA2	RAS p21 protein activator 2	protein-coding
H3K23su_HCT15-Pa_1_peak_52175	chr5	177098095	177099030	9.82426	Intron (NR_026921, Intron 1 of 5)	716	202181	LOC202181	SUMO interacting motifs containing 1 pseudogene	pseudo
H3K23su_HCT15-Pa_1_peak_27077	chr17	43697451	43698200	9.82137	Promoter-TSS (NR_027295)	113	104909134	LINC02210-CRHR1	LINC02210-CRHR1 readthrough	protein-coding
H3K23su_HCT15-Pa_1_peak_36687	chr2	190526046	190526889	9.82111	Intron (NM_001353497, Intron 1 of 4)	282	54529	ASNSD1	asparagine synthetase domain containing 1	protein-coding
H3K23su_HCT15-Pa_1_peak_59501	chr7	158611212	158611700	9.81532	Intron (NM_001367773, Intron 1 of 22)	10744	57488	ESYT2	extended synaptotagmin 2	protein-coding
H3K23su_HCT15-Pa_1_peak_4503	chr1	169454362	169455565	9.80483	Exon (NM_006996, Exon 1 of 6)	219	10560	SLC19A2	solute carrier family 19 member 2	protein-coding
H3K23su_HCT15-Pa_1_peak_13714	chr12	25348222	25348914	9.80256	Promoter-TSS (NM_001204101)	397	144363	ETFRF1	electron transfer flavoprotein regulatory factor 1	protein-coding
H3K23su_HCT15-Pa_1_peak_45363	chr3	137892901	137893756	9.79861	Intron (NM_016216, Intron 1 of 7)	435	51163	DBR1	debranching RNA lariats 1	protein-coding
H3K23su_HCT15-Pa_1_peak_51894	chr5	170288847	170289856	9.79427	Intron (NM_022897, Intron 1 of 27)	329	64901	RANBP17	RAN binding protein 17	protein-coding
H3K23su_HCT15-Pa_1_peak_13945	chr12	44152398	44153191	9.78905	Promoter-TSS (NM_001351345)	47	51135	IRAK4	interleukin 1 receptor associated kinase 4	protein-coding
H3K23su_HCT15-Pa_1_peak_6487	chr10	5488350	5488790	9.78546	Promoter-TSS (NR_073040)	-2	10276	NET1	neuroepithelial cell transforming 1	protein-coding
H3K23su_HCT15-Pa_1_peak_49014	chr4	184579713	184580771	9.78487	Promoter-TSS (NM_199053)	96	201965	RWDD4	RWD domain containing 4	protein-coding
H3K23su_HCT15-Pa_1_peak_49765	chr5	43120910	43122429	9.78468	Promoter-TSS (NM_001330715)	2	7690	ZNF131	zinc finger protein 131	protein-coding
H3K23su_HCT15-Pa_1_peak_51140	chr5	134591233	134591789	9.78468	Intron (NR_161235, Intron 3 of 5)	-7644	340073	C5orf66-AS2	C5orf66 antisense RNA 2	ncRNA
H3K23su_HCT15-Pa_1_peak_56826	chr7	30633430	30633955	9.78358	Promoter-TSS (NM_001316772)	-659	2617	GARS	glycyl-tRNA synthetase	protein-coding
H3K23su_HCT15-Pa_1_peak_45157	chr3	128901870	128902993	9.78157	Intron (NM_001127192, Intron 1 of 4)	308	7555	CNBP	CCHC-type zinc finger nucleic acid binding protein	protein-coding
H3K23su_HCT15-Pa_1_peak_36863	chr2	200819827	200821031	9.78141	Promoter-TSS (NM_001039693)	-215	129450	TYW5	tRNA-yW synthesizing protein 5	protein-coding
H3K23su_HCT15-Pa_1_peak_52026	chr5	173344934	173345667	9.77983	Intron (NM_001308191, Intron 2 of 7)	25246	80315	CPEB4	cytoplasmic polyadenylation element binding protein 4	protein-coding
H3K23su_HCT15-Pa_1_peak_39968	chr20	62763032	62764139	9.77694	Intergenic	-25401	2832	NPBWR2	neuropeptides B and W receptor 2	protein-coding
H3K23su_HCT15-Pa_1_peak_40796	chr21	47705711	47706648	9.77365	Promoter-TSS (NM_001314025)	-65	54059	YBEY	ybeY metalloendoribonuclease	protein-coding
H3K23su_HCT15-Pa_1_peak_44429	chr3	73045654	73046724	9.76627	Exon (NM_174907, Exon 1 of 9)	227	151987	PPP4R2	protein phosphatase 4 regulatory subunit 2	protein-coding
H3K23su_HCT15-Pa_1_peak_4492	chr1	169029193	169029939	9.7661	Intron (NR_104091, Intron 2 of 4)	26677	101978719	LINC00970	long intergenic non-protein coding RNA 970	ncRNA
H3K23su_HCT15-Pa_1_peak_55118	chr6	147832078	147832441	9.76425	Intron (NM_001030060, Intron 1 of 1)	2433	389432	SAMD5	sterile alpha motif domain containing 5	protein-coding
H3K23su_HCT15-Pa_1_peak_34337	chr2	65356490	65357901	9.76017	Promoter-TSS (NM_004161)	45	5861	RAB1A	RAB1A, member RAS oncogene family	protein-coding
H3K23su_HCT15-Pa_1_peak_59038	chr7	140396505	140397381	9.75961	Promoter-TSS (NR_024454)	-66	100134713	NDUFB2-AS1	NDUFB2 antisense RNA 1	ncRNA
H3K23su_HCT15-Pa_1_peak_57575	chr7	72349858	72350921	9.75901	5' UTR (NM_001367610, Exon 1 of 16)	461	9883	POM121	POM121 transmembrane nucleoporin	protein-coding
H3K23su_HCT15-Pa_1_peak_51825	chr5	162864314	162865160	9.75878	Non-coding (NR_157056, Exon 1 of 7)	136	900	CCNG1	cyclin G1	protein-coding
H3K23su_HCT15-Pa_1_peak_13893	chr12	32832055	32832871	9.75537	Intron (NM_012062, Intron 1 of 19)	228	10059	DNM1L	dynamin 1 like	protein-coding
H3K23su_HCT15-Pa_1_peak_38208	chr20	1757642	1758000	9.75514	Intron (NR_037142, Intron 2 of 3)	2571	100289473	LOC100289473	cytoskeleton associated protein 2-like pseudogene	pseudo
H3K23su_HCT15-Pa_1_peak_3084	chr1	93250255	93251081	9.75076	Promoter-TSS (NM_001350197)	-3	7813	EVI5	ecotropic viral integration site 5	protein-coding
H3K23su_HCT15-Pa_1_peak_54429	chr6	107779933	107781065	9.74967	5' UTR (NM_020381, Exon 1 of 8)	269	57107	PDSS2	decaprenyl diphosphate synthase subunit 2	protein-coding
H3K23su_HCT15-Pa_1_peak_55540	chr6	161686084	161686582	9.746	Intron (NM_020133, Intron 1 of 8)	8760	56895	AGPAT4	1-acylglycerol-3-phosphate O-acyltransferase 4	protein-coding
H3K23su_HCT15-Pa_1_peak_63600	chr9	94877289	94877895	9.74368	Intron (NM_001368273, Intron 1 of 15)	103	10558	SPTLC1	serine palmitoyltransferase long chain base subunit 1	protein-coding
H3K23su_HCT15-Pa_1_peak_26300	chr17	26220086	26220333	9.73034	Intron (NM_001076680, Intron 1 of 3)	182	201229	LYRM9	LYR motif containing 9	protein-coding
H3K23su_HCT15-Pa_1_peak_9063	chr10	115933303	115934660	9.7288	Promoter-TSS (NM_153249)	-2	55088	CCDC186	coiled-coil domain containing 186	protein-coding
H3K23su_HCT15-Pa_1_peak_18248	chr13	115046645	115048097	9.72663	Promoter-TSS (NM_001353647)	-15	65110	UPF3A	UPF3A regulator of nonsense mediated mRNA decay	protein-coding
H3K23su_HCT15-Pa_1_peak_36158	chr2	158640926	158641528	9.72529	Intron (NM_001111067, Intron 3 of 10)	53915	90	ACVR1	activin A receptor type 1	protein-coding
H3K23su_HCT15-Pa_1_peak_3807	chr1	147400409	147401311	9.72358	Intron (NM_001350180, Intron 1 of 14)	327	51463	GPR89B	G protein-coupled receptor 89B	protein-coding
H3K23su_HCT15-Pa_1_peak_57766	chr7	75156498	75157570	9.72242	Non-coding (NR_028059, Exon 1 of 9)	419	5387	PMS2P3	PMS1 homolog 2, mismatch repair system component pseudogene 3	pseudo
H3K23su_HCT15-Pa_1_peak_61164	chr8	96036710	96037560	9.72017	Promoter-TSS (NM_001354533)	-68	137682	NDUFAF6	NADH:ubiquinone oxidoreductase complex assembly factor 6	protein-coding
H3K23su_HCT15-Pa_1_peak_9078	chr10	116286171	116286640	9.71986	5' UTR (NM_001322891, Exon 1 of 16)	267	3983	ABLIM1	actin binding LIM protein 1	protein-coding
H3K23su_HCT15-Pa_1_peak_34907	chr2	91844420	91848068	9.71952	Intron (NR_160767, Intron 1 of 3)	1731	654342	LSP1P4	LSP1 pseudogene 4	pseudo
H3K23su_HCT15-Pa_1_peak_33297	chr2	24306714	24307653	9.71926	Promoter-TSS (NM_001206802)	18	9540	TP53I3	tumor protein p53 inducible protein 3	protein-coding
H3K23su_HCT15-Pa_1_peak_52237	chr5	178977652	178978445	9.71658	Intron (NM_025158, Intron 1 of 17)	493	80230	RUFY1	RUN and FYVE domain containing 1	protein-coding
H3K23su_HCT15-Pa_1_peak_5261	chr1	207200643	207200987	9.71471	Intron (NM_001083924, Intron 1 of 2)	5286	79098	C1orf116	chromosome 1 open reading frame 116	protein-coding
H3K23su_HCT15-Pa_1_peak_19799	chr14	93798448	93799507	9.71313	Promoter-TSS (NR_144398)	405	55727	BTBD7	BTB domain containing 7	protein-coding
H3K23su_HCT15-Pa_1_peak_47420	chr4	41937157	41938001	9.71246	Intron (NM_018126, Intron 1 of 6)	133	55161	TMEM33	transmembrane protein 33	protein-coding
H3K23su_HCT15-Pa_1_peak_63740	chr9	97315577	97317017	9.70801	Intergenic	-1030	101928099	PCAT7	prostate cancer associated transcript 7	ncRNA
H3K23su_HCT15-Pa_1_peak_14664	chr12	69080576	69081368	9.70555	Promoter-TSS (NR_038930)	214	57122	NUP107	nucleoporin 107	protein-coding
H3K23su_HCT15-Pa_1_peak_7980	chr10	75254957	75255850	9.70474	Promoter-TSS (NR_132103)	-107	101929145	PPP3CB-AS1	PPP3CB antisense RNA 1 (head to head)	ncRNA
H3K23su_HCT15-Pa_1_peak_15205	chr12	105501406	105502175	9.70267	Promoter-TSS (NR_121211)	281	23325	WASHC4	WASH complex subunit 4	protein-coding
H3K23su_HCT15-Pa_1_peak_27258	chr17	47491789	47492717	9.70206	Promoter-TSS (NM_001281715)	-9	5245	PHB	prohibitin	protein-coding
H3K23su_HCT15-Pa_1_peak_20960	chr15	49338049	49338892	9.7004	Intron (NM_014701, Intron 1 of 16)	173	9728	SECISBP2L	SECIS binding protein 2 like	protein-coding
H3K23su_HCT15-Pa_1_peak_18669	chr14	45429891	45431311	9.69878	Promoter-TSS (NM_015091)	87	54813	KLHL28	kelch like family member 28	protein-coding
H3K23su_HCT15-Pa_1_peak_12540	chr11	111741444	111742257	9.68812	Non-coding (NR_147984, Exon 1 of 16)	154	79796	ALG9	ALG9 alpha-1,2-mannosyltransferase	protein-coding
H3K23su_HCT15-Pa_1_peak_53168	chr6	28193048	28193617	9.68676	Intron (NM_001199479, Intron 1 of 4)	279	7746	ZSCAN9	zinc finger and SCAN domain containing 9	protein-coding
H3K23su_HCT15-Pa_1_peak_59130	chr7	148787481	148788594	9.68626	Promoter-TSS (NM_152411)	-227	136051	ZNF786	zinc finger protein 786	protein-coding
H3K23su_HCT15-Pa_1_peak_49957	chr5	60240707	60242116	9.68088	Promoter-TSS (NM_001290285)	379	91942	NDUFAF2	NADH:ubiquinone oxidoreductase complex assembly factor 2	protein-coding
H3K23su_HCT15-Pa_1_peak_43260	chr3	32611606	32612705	9.67916	Exon (NM_016141, Exon 1 of 13)	195	51143	DYNC1LI1	dynein cytoplasmic 1 light intermediate chain 1	protein-coding
H3K23su_HCT15-Pa_1_peak_63104	chr9	68725926	68727132	9.67825	Promoter-TSS (NR_034006)	64	100132352	FRG1HP	FSHD region gene 1 family member H, pseudogene	pseudo
H3K23su_HCT15-Pa_1_peak_54095	chr6	76311357	76312708	9.67793	5' UTR (NM_001304792, Exon 1 of 15)	436	26054	SENP6	SUMO specific peptidase 6	protein-coding
H3K23su_HCT15-Pa_1_peak_31596	chr19	36391112	36391577	9.67369	Promoter-TSS (NM_001365705)	220	84807	NFKBID	NFKB inhibitor delta	protein-coding
H3K23su_HCT15-Pa_1_peak_6730	chr10	15139024	15140010	9.67346	Promoter-TSS (NR_160789)	163	10557	RPP38	ribonuclease P/MRP subunit p38	protein-coding
H3K23su_HCT15-Pa_1_peak_43581	chr3	44666433	44667119	9.66492	Promoter-TSS (NR_046658)	248	10168	ZNF197	zinc finger protein 197	protein-coding
H3K23su_HCT15-Pa_1_peak_44356	chr3	69128611	69129583	9.65855	Intron (NM_001363861, Intron 1 of 15)	419	9039	UBA3	ubiquitin like modifier activating enzyme 3	protein-coding
H3K23su_HCT15-Pa_1_peak_13482	chr12	11094665	11095325	9.65778	Intron (NM_001316893, Intron 4 of 4)	-3189	50840	TAS2R14	taste 2 receptor member 14	protein-coding
H3K23su_HCT15-Pa_1_peak_59084	chr7	143169184	143169805	9.65438	Intron (NR_033897, Intron 2 of 4)	-5472	259287	TAS2R41	taste 2 receptor member 41	protein-coding
H3K23su_HCT15-Pa_1_peak_20967	chr15	49467288	49468368	9.65315	Intron (NR_147895, Intron 1 of 10)	5384	2585	GALK2	galactokinase 2	protein-coding
H3K23su_HCT15-Pa_1_peak_54413	chr6	107077077	107078148	9.65281	Promoter-TSS (NM_032730)	159	55278	QRSL1	glutaminyl-tRNA amidotransferase subunit QRSL1	protein-coding
H3K23su_HCT15-Pa_1_peak_46388	chr3	195361486	195363324	9.65064	Intergenic	16625	105374297	LOC105374297	uncharacterized LOC105374297	ncRNA
H3K23su_HCT15-Pa_1_peak_6257	chr1	246729086	246730346	9.64852	Promoter-TSS (NM_001139459)	-42	163882	CNST	consortin, connexin sorting protein	protein-coding
H3K23su_HCT15-Pa_1_peak_56997	chr7	39662589	39664298	9.64332	Intron (NM_005402, Intron 1 of 4)	272	5898	RALA	RAS like proto-oncogene A	protein-coding
H3K23su_HCT15-Pa_1_peak_59351	chr7	155436519	155438010	9.64265	Promoter-TSS (NM_053043)	-91	155435	RBM33	RNA binding motif protein 33	protein-coding
H3K23su_HCT15-Pa_1_peak_54978	chr6	139094449	139095255	9.6418	Promoter-TSS (NR_161203)	-12	100507462	GVQW2	GVQW motif containing 2	ncRNA
H3K23su_HCT15-Pa_1_peak_21455	chr15	65902888	65904025	9.64046	Promoter-TSS (NM_001366364)	13	81556	INTS14	integrator complex subunit 14	protein-coding
H3K23su_HCT15-Pa_1_peak_41855	chr22	38349419	38350575	9.63991	Promoter-TSS (NM_001207062)	291	5435	POLR2F	RNA polymerase II subunit F	protein-coding
H3K23su_HCT15-Pa_1_peak_10168	chr11	10878585	10880585	9.63964	Promoter-TSS (NR_034137)	15	58486	ZBED5	zinc finger BED-type containing 5	protein-coding
H3K23su_HCT15-Pa_1_peak_1165	chr1	24286102	24286268	9.63912	Promoter-TSS (NM_017761)	-133	55629	PNRC2	proline rich nuclear receptor coactivator 2	protein-coding
H3K23su_HCT15-Pa_1_peak_33690	chr2	37423616	37425214	9.63723	Intron (NR_136316, Intron 1 of 7)	776	100505876	CEBPZOS	CEBPZ opposite strand	protein-coding
H3K23su_HCT15-Pa_1_peak_1871	chr1	39406927	39407783	9.63581	5' UTR (NM_017821, Exon 1 of 8)	147	54933	RHBDL2	rhomboid like 2	protein-coding
H3K23su_HCT15-Pa_1_peak_28057	chr17	72868754	72869171	9.63513	Non-coding (NR_047576, Exon 1 of 12)	157	2232	FDXR	ferredoxin reductase	protein-coding
H3K23su_HCT15-Pa_1_peak_12739	chr11	118991909	118993167	9.63177	5' UTR (NM_001351960, Exon 2 of 12)	248	25988	HINFP	histone H4 transcription factor	protein-coding
H3K23su_HCT15-Pa_1_peak_29941	chr18	72163561	72164406	9.62917	Intron (NM_001370248, Intron 1 of 11)	385	55748	CNDP2	carnosine dipeptidase 2	protein-coding
H3K23su_HCT15-Pa_1_peak_40115	chr21	30374914	30375395	9.62907	Intergenic	-9956	26046	LTN1	listerin E3 ubiquitin protein ligase 1	protein-coding
H3K23su_HCT15-Pa_1_peak_39101	chr20	35504245	35504966	9.62896	Promoter-TSS (NM_001304783)	64	140711	TLDC2	TBC/LysM-associated domain containing 2	protein-coding
H3K23su_HCT15-Pa_1_peak_35998	chr2	136499221	136500201	9.62797	Non-coding (NR_163478, Exon 1 of 1)	286	23190	UBXN4	UBX domain protein 4	protein-coding
H3K23su_HCT15-Pa_1_peak_61343	chr8	103250655	103252088	9.62779	Promoter-TSS (NM_001172477)	-25	50484	RRM2B	ribonucleotide reductase regulatory TP53 inducible subunit M2B	protein-coding
H3K23su_HCT15-Pa_1_peak_43287	chr3	33318783	33319306	9.62261	Intron (NM_012157, Intron 1 of 14)	110	25827	FBXL2	F-box and leucine rich repeat protein 2	protein-coding
H3K23su_HCT15-Pa_1_peak_59521	chr7	158921801	158922057	9.61362	Intron (NR_130758, Intron 2 of 12)	15630	7434	VIPR2	vasoactive intestinal peptide receptor 2	protein-coding
H3K23su_HCT15-Pa_1_peak_50591	chr5	96518804	96519507	9.61206	Promoter-TSS (NM_018343)	-204	55781	RIOK2	RIO kinase 2	protein-coding
H3K23su_HCT15-Pa_1_peak_15868	chr12	124118144	124118954	9.61182	Promoter-TSS (NM_001414)	173	2967	GTF2H3	general transcription factor IIH subunit 3	protein-coding
H3K23su_HCT15-Pa_1_peak_35801	chr2	128848503	128849417	9.61178	Non-coding (NR_027671, Exon 1 of 41)	186	56886	UGGT1	UDP-glucose glycoprotein glucosyltransferase 1	protein-coding
H3K23su_HCT15-Pa_1_peak_13207	chr12	1799792	1800890	9.6112	5' UTR (NM_024551, Exon 1 of 8)	105	79602	ADIPOR2	adiponectin receptor 2	protein-coding
H3K23su_HCT15-Pa_1_peak_27544	chr17	57969906	57971131	9.60909	Promoter-TSS (NM_001369679)	36	6198	RPS6KB1	ribosomal protein S6 kinase B1	protein-coding
H3K23su_HCT15-Pa_1_peak_14696	chr12	70636675	70638160	9.6081	Promoter-TSS (NR_037615)	-77	4848	CNOT2	CCR4-NOT transcription complex subunit 2	protein-coding
H3K23su_HCT15-Pa_1_peak_24493	chr16	68362274	68362773	9.60796	Intron (NR_147058, Intron 5 of 18)	17506	54496	PRMT7	protein arginine methyltransferase 7	protein-coding
H3K23su_HCT15-Pa_1_peak_32633	chr19	58816548	58817193	9.60679	Intron (NR_144445, Intron 1 of 3)	130	105372481	ERVK3-1	endogenous retrovirus group K3 member 1	ncRNA
H3K23su_HCT15-Pa_1_peak_54589	chr6	114291038	114292652	9.60158	Promoter-TSS (NR_073443)	43	3066	HDAC2	histone deacetylase 2	protein-coding
H3K23su_HCT15-Pa_1_peak_14335	chr12	54019594	54020431	9.59902	Promoter-TSS (NM_001366556)	154	11016	ATF7	activating transcription factor 7	protein-coding
H3K23su_HCT15-Pa_1_peak_18675	chr14	45603196	45604030	9.59751	Promoter-TSS (NM_002013)	71	2287	FKBP3	FKBP prolyl isomerase 3	protein-coding
H3K23su_HCT15-Pa_1_peak_38176	chr20	814202	815327	9.59711	Intron (NM_001289146, Intron 1 of 1)	406	83541	FAM110A	family with sequence similarity 110 member A	protein-coding
H3K23su_HCT15-Pa_1_peak_21216	chr15	59397269	59398291	9.59708	Intron (NM_004701, Intron 1 of 8)	435	9133	CCNB2	cyclin B2	protein-coding
H3K23su_HCT15-Pa_1_peak_27659	chr17	61818800	61819330	9.59646	Promoter-TSS (NM_001003787)	94	92335	STRADA	STE20 related adaptor alpha	protein-coding
H3K23su_HCT15-Pa_1_peak_33693	chr2	37458296	37459893	9.59298	Promoter-TSS (NM_005760)	293	55471	NDUFAF7	NADH:ubiquinone oxidoreductase complex assembly factor 7	protein-coding
H3K23su_HCT15-Pa_1_peak_48835	chr4	169239492	169240008	9.59122	Intron (NM_017631, Intron 1 of 37)	153	55601	DDX60	DExD/H-box helicase 60	protein-coding
H3K23su_HCT15-Pa_1_peak_50877	chr5	126853252	126854024	9.58835	Intron (NM_001286808, Intron 1 of 9)	306	133619	PRRC1	proline rich coiled-coil 1	protein-coding
H3K23su_HCT15-Pa_1_peak_48772	chr4	159690403	159690829	9.5839	Intron (NM_001346043, Intron 1 of 15)	438	57600	FNIP2	folliculin interacting protein 2	protein-coding
H3K23su_HCT15-Pa_1_peak_49950	chr5	59995080	59996432	9.58286	Intron (NM_001145208, Intron 1 of 9)	237	55789	DEPDC1B	DEP domain containing 1B	protein-coding
H3K23su_HCT15-Pa_1_peak_16646	chr13	33111994	33113182	9.58137	Intron (NM_033111, Intron 1 of 9)	344	10443	N4BP2L2	NEDD4 binding protein 2 like 2	protein-coding
H3K23su_HCT15-Pa_1_peak_58335	chr7	102004101	102005217	9.58086	Non-coding (NR_038967, Exon 1 of 9)	329	100289561	LOC100289561	uncharacterized LOC100289561	protein-coding
H3K23su_HCT15-Pa_1_peak_34924	chr2	92306739	92308110	9.5807	Intergenic	178265	440888	ACTR3BP2	ACTR3B pseudogene 2	pseudo
H3K23su_HCT15-Pa_1_peak_54120	chr6	79943248	79943896	9.57868	Non-coding (NR_040671, Exon 1 of 2)	181	100288198	HMGN3-AS1	HMGN3 antisense RNA 1	ncRNA
H3K23su_HCT15-Pa_1_peak_62277	chr8	145912874	145913256	9.57619	Intergenic	-1834	80728	ARHGAP39	Rho GTPase activating protein 39	protein-coding
H3K23su_HCT15-Pa_1_peak_59075	chr7	142960329	142961416	9.57469	Intron (NM_001143680, Intron 1 of 6)	338	373156	GSTK1	glutathione S-transferase kappa 1	protein-coding
H3K23su_HCT15-Pa_1_peak_955	chr1	19794929	19795309	9.57287	Intron (NM_001206541, Intron 1 of 8)	15670	832	CAPZB	capping actin protein of muscle Z-line subunit beta	protein-coding
H3K23su_HCT15-Pa_1_peak_33380	chr2	26240861	26241231	9.57148	Intergenic	-15907	10890	RAB10	RAB10, member RAS oncogene family	protein-coding
H3K23su_HCT15-Pa_1_peak_28506	chr17	79212772	79213983	9.57005	Promoter-TSS (NM_001363764)	259	284184	NDUFAF8	NADH:ubiquinone oxidoreductase complex assembly factor 8	protein-coding
H3K23su_HCT15-Pa_1_peak_50268	chr5	74062650	74063725	9.56558	Promoter-TSS (NM_170681)	9	84340	GFM2	G elongation factor mitochondrial 2	protein-coding
H3K23su_HCT15-Pa_1_peak_35337	chr2	110371052	110372183	9.56507	Promoter-TSS (NM_001321499)	-74	151011	SEPTIN10	septin 10	protein-coding
H3K23su_HCT15-Pa_1_peak_49251	chr5	392061	392655	9.56444	Intron (NM_001242412, Intron 4 of 10)	50917	116349	EXOC3-AS1	EXOC3 antisense RNA 1	ncRNA
H3K23su_HCT15-Pa_1_peak_14950	chr12	93771596	93772577	9.56388	Promoter-TSS (NM_001301022)	166	440672	NUDT4B	nudix hydrolase 4B	protein-coding
H3K23su_HCT15-Pa_1_peak_17447	chr13	77600327	77601185	9.56326	Intron (NM_012158, Intron 1 of 4)	538	26224	FBXL3	F-box and leucine rich repeat protein 3	protein-coding
H3K23su_HCT15-Pa_1_peak_1293	chr1	26560584	26561730	9.56182	Intron (NM_001281517, Intron 1 of 12)	466	64793	CEP85	centrosomal protein 85	protein-coding
H3K23su_HCT15-Pa_1_peak_6156	chr1	241682228	241683154	9.5576	Intron (NM_000143, Intron 1 of 9)	394	2271	FH	fumarate hydratase	protein-coding
H3K23su_HCT15-Pa_1_peak_1418	chr1	28157073	28157852	9.55671	5' UTR (NM_002713, Exon 1 of 6)	169	5511	PPP1R8	protein phosphatase 1 regulatory subunit 8	protein-coding
H3K23su_HCT15-Pa_1_peak_11469	chr11	66845068	66846203	9.55589	Intergenic	21317	29984	RHOD	ras homolog family member D	protein-coding
H3K23su_HCT15-Pa_1_peak_63331	chr9	80850840	80851668	9.55561	5' UTR (NM_001098802, Exon 1 of 16)	263	84131	CEP78	centrosomal protein 78	protein-coding
H3K23su_HCT15-Pa_1_peak_49159	chr4	187867887	187868227	9.553	Intergenic	-223047	2195	FAT1	FAT atypical cadherin 1	protein-coding
H3K23su_HCT15-Pa_1_peak_7663	chr10	64027840	64028639	9.54947	Intron (NM_001282941, Intron 1 of 4)	364	219790	RTKN2	rhotekin 2	protein-coding
H3K23su_HCT15-Pa_1_peak_33398	chr2	26568302	26569339	9.54582	Promoter-TSS (NR_137633)	-141	165082	ADGRF3	adhesion G protein-coupled receptor F3	protein-coding
H3K23su_HCT15-Pa_1_peak_16698	chr13	34392203	34393245	9.54442	Intron (NM_002915, Intron 1 of 8)	438	5983	RFC3	replication factor C subunit 3	protein-coding
H3K23su_HCT15-Pa_1_peak_29298	chr18	29077671	29078562	9.54406	Promoter-TSS (NM_001943)	-24	1829	DSG2	desmoglein 2	protein-coding
H3K23su_HCT15-Pa_1_peak_21757	chr15	72767156	72767854	9.54334	Promoter-TSS (NR_135678)	834	25820	ARIH1	ariadne RBR E3 ubiquitin protein ligase 1	protein-coding
H3K23su_HCT15-Pa_1_peak_7817	chr10	71929493	71930482	9.54331	Intron (NM_001142648, Intron 1 of 7)	283	56681	SAR1A	secretion associated Ras related GTPase 1A	protein-coding
H3K23su_HCT15-Pa_1_peak_6277	chr1	247094265	247095525	9.54275	Promoter-TSS (NM_015446)	-235	25909	AHCTF1	AT-hook containing transcription factor 1	protein-coding
H3K23su_HCT15-Pa_1_peak_19897	chr14	96968137	96969585	9.5425	Promoter-TSS (NM_001293628)	142	10914	PAPOLA	poly(A) polymerase alpha	protein-coding
H3K23su_HCT15-Pa_1_peak_45347	chr3	136580478	136581718	9.54246	Promoter-TSS (NR_110175)	48	4690	NCK1	NCK adaptor protein 1	protein-coding
H3K23su_HCT15-Pa_1_peak_17238	chr13	52269694	52270353	9.54234	Intron (NM_052950, Intron 3 of 11)	108275	79758	DHRS12	dehydrogenase/reductase 12	protein-coding
H3K23su_HCT15-Pa_1_peak_2821	chr1	70693217	70693403	9.54195	Intron (NM_001350615, Intron 1 of 11)	6247	9295	SRSF11	serine and arginine rich splicing factor 11	protein-coding
H3K23su_HCT15-Pa_1_peak_11902	chr11	74699499	74700559	9.53997	Promoter-TSS (NM_006656)	51	10825	NEU3	neuraminidase 3	protein-coding
H3K23su_HCT15-Pa_1_peak_60395	chr8	38088561	38089824	9.5373	Promoter-TSS (NM_001362912)	89	23259	DDHD2	DDHD domain containing 2	protein-coding
H3K23su_HCT15-Pa_1_peak_16817	chr13	41363448	41364337	9.53237	Intron (NM_014252, Intron 1 of 6)	145	10166	SLC25A15	solute carrier family 25 member 15	protein-coding
H3K23su_HCT15-Pa_1_peak_50319	chr5	76326207	76327226	9.5283	Exon (NM_018046, Exon 1 of 14)	487	55109	AGGF1	angiogenic factor with G-patch and FHA domains 1	protein-coding
H3K23su_HCT15-Pa_1_peak_16772	chr13	39611745	39612888	9.52682	Promoter-TSS (NM_170719)	-90	80209	PROSER1	proline and serine rich 1	protein-coding
H3K23su_HCT15-Pa_1_peak_17843	chr13	103248607	103249934	9.52542	Promoter-TSS (NM_001367947)	-66	7174	TPP2	tripeptidyl peptidase 2	protein-coding
H3K23su_HCT15-Pa_1_peak_49978	chr5	61601784	61603222	9.5247	Intron (NM_001243953, Intron 1 of 19)	514	3796	KIF2A	kinesin family member 2A	protein-coding
H3K23su_HCT15-Pa_1_peak_36515	chr2	176866064	176867123	9.52076	Intron (NR_130941, Intron 1 of 14)	402	80856	LNPK	lunapark, ER junction formation factor	protein-coding
H3K23su_HCT15-Pa_1_peak_50289	chr5	74861564	74862860	9.52036	Intron (NR_144315, Intron 3 of 13)	-45089	728780	ANKDD1B	ankyrin repeat and death domain containing 1B	protein-coding
H3K23su_HCT15-Pa_1_peak_17080	chr13	48668509	48669233	9.51999	Intron (NM_001270629, Intron 1 of 6)	369	29079	MED4	mediator complex subunit 4	protein-coding
H3K23su_HCT15-Pa_1_peak_18783	chr14	53161562	53162781	9.51992	Exon (NM_014584, Exon 1 of 16)	105	30001	ERO1A	endoplasmic reticulum oxidoreductase 1 alpha	protein-coding
H3K23su_HCT15-Pa_1_peak_51193	chr5	137088745	137090508	9.5197	Exon (NM_006805, Exon 1 of 1)	426	10949	HNRNPA0	heterogeneous nuclear ribonucleoprotein A0	protein-coding
H3K23su_HCT15-Pa_1_peak_58378	chr7	102937843	102938289	9.51946	Intron (NM_004279, Intron 1 of 12)	184	9512	PMPCB	peptidase, mitochondrial processing beta subunit	protein-coding
H3K23su_HCT15-Pa_1_peak_18961	chr14	59950275	59951483	9.519	Promoter-TSS (NM_016475)	194	112849	L3HYPDH	trans-L-3-hydroxyproline dehydratase	protein-coding
H3K23su_HCT15-Pa_1_peak_3848	chr1	148928960	148931950	9.51633	Promoter-TSS (NR_027354)	50	645166	LSP1P5	LSP1 pseudogene 5	pseudo
H3K23su_HCT15-Pa_1_peak_18728	chr14	50698115	50698906	9.51321	Promoter-TSS (NM_006939)	-214	6655	SOS2	SOS Ras/Rho guanine nucleotide exchange factor 2	protein-coding
H3K23su_HCT15-Pa_1_peak_20152	chr14	103621571	103622030	9.51222	Intergenic	29157	7127	TNFAIP2	TNF alpha induced protein 2	protein-coding
H3K23su_HCT15-Pa_1_peak_58670	chr7	128095708	128096360	9.50983	5' UTR (NM_013332, Exon 1 of 2)	102	29923	HILPDA	hypoxia inducible lipid droplet associated	protein-coding
H3K23su_HCT15-Pa_1_peak_6280	chr1	247241570	247242152	9.50855	Intron (NM_033213, Intron 1 of 3)	252	93474	ZNF670	zinc finger protein 670	protein-coding
H3K23su_HCT15-Pa_1_peak_60808	chr8	64080587	64081788	9.50525	Promoter-TSS (NM_001277818)	1	253943	YTHDF3	YTH N6-methyladenosine RNA binding protein 3	protein-coding
H3K23su_HCT15-Pa_1_peak_15391	chr12	111805361	111805729	9.50313	Intron (NM_144671, Intron 1 of 2)	1354	144717	PHETA1	PH domain containing endocytic trafficking adaptor 1	protein-coding
H3K23su_HCT15-Pa_1_peak_16815	chr13	41344604	41345600	9.50107	Intron (NM_005830, Intron 1 of 6)	224	10240	MRPS31	mitochondrial ribosomal protein S31	protein-coding
H3K23su_HCT15-Pa_1_peak_18571	chr14	35515399	35516258	9.50092	Exon (NM_173607, Exon 1 of 5)	378	283635	FAM177A1	family with sequence similarity 177 member A1	protein-coding
H3K23su_HCT15-Pa_1_peak_25622	chr17	5094890	5095417	9.4977	Promoter-TSS (NM_032530)	10	84622	ZNF594	zinc finger protein 594	protein-coding
H3K23su_HCT15-Pa_1_peak_11223	chr11	63381381	63382201	9.49592	5' UTR (NM_007069, Exon 1 of 4)	118	11145	PLAAT3	phospholipase A and acyltransferase 3	protein-coding
H3K23su_HCT15-Pa_1_peak_56555	chr7	17979063	17980961	9.49461	Non-coding (NR_146933, Exon 1 of 26)	105	23161	SNX13	sorting nexin 13	protein-coding
H3K23su_HCT15-Pa_1_peak_24533	chr16	69165720	69167056	9.49406	Promoter-TSS (NM_001318391)	103	54921	CHTF8	chromosome transmission fidelity factor 8	protein-coding
H3K23su_HCT15-Pa_1_peak_22434	chr15	91565227	91565762	9.49354	Promoter-TSS (NR_110104)	357	26276	VPS33B	VPS33B late endosome and lysosome associated	protein-coding
H3K23su_HCT15-Pa_1_peak_50738	chr5	114960985	114961988	9.49338	Exon (NM_001164469, Exon 1 of 4)	247	51014	TMED7	transmembrane p24 trafficking protein 7	protein-coding
H3K23su_HCT15-Pa_1_peak_51105	chr5	133967631	133968684	9.49163	Intron (NM_001033503, Intron 1 of 7)	361	51128	SAR1B	secretion associated Ras related GTPase 1B	protein-coding
H3K23su_HCT15-Pa_1_peak_43514	chr3	42622890	42623808	9.49129	Promoter-TSS (NM_016305)	17	51188	SS18L2	SS18 like 2	protein-coding
H3K23su_HCT15-Pa_1_peak_58480	chr7	107383643	107385091	9.4892	Promoter-TSS (NM_024814)	136	101927974	LOC101927974	uncharacterized LOC101927974	ncRNA
H3K23su_HCT15-Pa_1_peak_36272	chr2	163200484	163201403	9.48826	Promoter-TSS (NM_001330270)	65	25801	GCA	grancalcin	protein-coding
H3K23su_HCT15-Pa_1_peak_49800	chr5	52405406	52406070	9.48816	Promoter-TSS (NM_004531)	66	257396	LOC257396	uncharacterized LOC257396	ncRNA
H3K23su_HCT15-Pa_1_peak_30297	chr19	1812430	1812973	9.48734	Promoter-TSS (NM_138813)	-426	148229	ATP8B3	ATPase phospholipid transporting 8B3	protein-coding
H3K23su_HCT15-Pa_1_peak_62889	chr9	37120159	37121208	9.48709	Promoter-TSS (NM_001289120)	88	84186	ZCCHC7	zinc finger CCHC-type containing 7	protein-coding
H3K23su_HCT15-Pa_1_peak_34921	chr2	92297877	92298051	9.48566	Intergenic	168805	440888	ACTR3BP2	ACTR3B pseudogene 2	pseudo
H3K23su_HCT15-Pa_1_peak_54094	chr6	75993711	75994884	9.48401	Promoter-TSS (NR_040081)	211	55754	TMEM30A	transmembrane protein 30A	protein-coding
H3K23su_HCT15-Pa_1_peak_37327	chr2	223520102	223521354	9.47894	Promoter-TSS (NM_005687)	83	10056	FARSB	phenylalanyl-tRNA synthetase subunit beta	protein-coding
H3K23su_HCT15-Pa_1_peak_2657	chr1	62207896	62208899	9.47786	Intron (NM_176877, Intron 1 of 42)	245	10207	PATJ	PATJ crumbs cell polarity complex component	protein-coding
H3K23su_HCT15-Pa_1_peak_18787	chr14	53257268	53258451	9.47258	Intron (NM_198066, Intron 1 of 5)	466	64841	GNPNAT1	glucosamine-phosphate N-acetyltransferase 1	protein-coding
H3K23su_HCT15-Pa_1_peak_33075	chr2	15700543	15701471	9.46933	Intron (NR_052013, Intron 1 of 50)	451	51594	NBAS	neuroblastoma amplified sequence	protein-coding
H3K23su_HCT15-Pa_1_peak_48093	chr4	100867175	100868324	9.46729	Promoter-TSS (NM_001278310)	26	79982	DNAJB14	DnaJ heat shock protein family (Hsp40) member B14	protein-coding
H3K23su_HCT15-Pa_1_peak_46437	chr3	196061816	196062021	9.46557	Intron (NM_138461, Intron 1 of 4)	3341	116211	TM4SF19	transmembrane 4 L six family member 19	protein-coding
H3K23su_HCT15-Pa_1_peak_48812	chr4	164087378	164088057	9.46339	Exon (NM_001128931, Exon 1 of 8)	325	92345	NAF1	nuclear assembly factor 1 ribonucleoprotein	protein-coding
H3K23su_HCT15-Pa_1_peak_20892	chr15	44828484	44830183	9.46251	Promoter-TSS (NR_034171)	-12	8669	EIF3J	eukaryotic translation initiation factor 3 subunit J	protein-coding
H3K23su_HCT15-Pa_1_peak_57122	chr7	44613076	44614033	9.46241	5' UTR (NM_001257189, Exon 1 of 13)	583	54606	DDX56	DEAD-box helicase 56	protein-coding
H3K23su_HCT15-Pa_1_peak_26565	chr17	34135948	34136913	9.46239	Promoter-TSS (NM_003487)	-58	8148	TAF15	TATA-box binding protein associated factor 15	protein-coding
H3K23su_HCT15-Pa_1_peak_38934	chr20	32384522	32384685	9.46149	Intron (NR_110623, Intron 2 of 3)	14302	101929746	ZNF341-AS1	ZNF341 antisense RNA 1	ncRNA
H3K23su_HCT15-Pa_1_peak_23940	chr16	32312302	32315042	9.46131	Intergenic	-12370	390705	LOC390705	protein phosphatase 2 regulatory subunit B'', beta pseudogene	pseudo
H3K23su_HCT15-Pa_1_peak_57958	chr7	87505074	87506422	9.46036	Promoter-TSS (NM_001318061)	-60	10926	DBF4	DBF4 zinc finger	protein-coding
H3K23su_HCT15-Pa_1_peak_44088	chr3	56590909	56591940	9.45942	Intron (NM_001353160, Intron 1 of 18)	221	285331	CCDC66	coiled-coil domain containing 66	protein-coding
H3K23su_HCT15-Pa_1_peak_36102	chr2	153031641	153032607	9.45857	Exon (NM_005843, Exon 1 of 14)	153	10254	STAM2	signal transducing adaptor molecule 2	protein-coding
H3K23su_HCT15-Pa_1_peak_39567	chr20	49261964	49262390	9.45463	Intron (NR_111906, Intron 1 of 2)	169	100506175	LOC100506175	uncharacterized LOC100506175	ncRNA
H3K23su_HCT15-Pa_1_peak_57077	chr7	43944752	43945218	9.4543	Intron (NM_001077664, Intron 1 of 5)	1210	100534592	URGCP-MRPS24	URGCP-MRPS24 readthrough	protein-coding
H3K23su_HCT15-Pa_1_peak_8410	chr10	91460880	91462151	9.45317	Intron (NM_001284259, Intron 1 of 32)	168	9585	KIF20B	kinesin family member 20B	protein-coding
H3K23su_HCT15-Pa_1_peak_24210	chr16	56484458	56485903	9.45146	Promoter-TSS (NM_018233)	64	11051	NUDT21	nudix hydrolase 21	protein-coding
H3K23su_HCT15-Pa_1_peak_54736	chr6	126110906	126112633	9.44955	Promoter-TSS (NM_181782)	-337	135112	NCOA7	nuclear receptor coactivator 7	protein-coding
H3K23su_HCT15-Pa_1_peak_48729	chr4	154265790	154266620	9.44899	Intron (NM_032117, Intron 1 of 7)	365	84057	MND1	meiotic nuclear divisions 1	protein-coding
H3K23su_HCT15-Pa_1_peak_50381	chr5	78908022	78908779	9.44854	5' UTR (NM_001297744, Exon 1 of 16)	136	167153	TENT2	terminal nucleotidyltransferase 2	protein-coding
H3K23su_HCT15-Pa_1_peak_43088	chr3	23851865	23852768	9.44762	Intron (NM_001202476, Intron 1 of 4)	371	7324	UBE2E1	ubiquitin conjugating enzyme E2 E1	protein-coding
H3K23su_HCT15-Pa_1_peak_34876	chr2	90289743	90290188	9.44513	Intergenic	1178081	100616399	MIR4436A	microRNA 4436a	ncRNA
H3K23su_HCT15-Pa_1_peak_12020	chr11	76571776	76572953	9.44324	Intron (NM_001300953, Intron 1 of 9)	402	55331	ACER3	alkaline ceramidase 3	protein-coding
H3K23su_HCT15-Pa_1_peak_10681	chr11	36171177	36171686	9.44238	Intron (NM_174902, Intron 4 of 5)	-71980	101928510	LOC101928510	uncharacterized LOC101928510	ncRNA
H3K23su_HCT15-Pa_1_peak_23654	chr16	25026086	25026784	9.44007	Intron (NM_001006634, Intron 1 of 19)	255	55114	ARHGAP17	Rho GTPase activating protein 17	protein-coding
H3K23su_HCT15-Pa_1_peak_28779	chr18	811224	812907	9.43887	Intron (NM_005433, Intron 1 of 11)	178	7525	YES1	YES proto-oncogene 1, Src family tyrosine kinase	protein-coding
H3K23su_HCT15-Pa_1_peak_44290	chr3	64008044	64009142	9.43804	Intron (NM_001271779, Intron 1 of 8)	555	9861	PSMD6	proteasome 26S subunit, non-ATPase 6	protein-coding
H3K23su_HCT15-Pa_1_peak_43450	chr3	40498720	40499345	9.43474	Intron (NM_001034996, Intron 1 of 5)	202	9045	RPL14	ribosomal protein L14	protein-coding
H3K23su_HCT15-Pa_1_peak_1015	chr1	21476378	21476660	9.43414	Intron (NM_001198803, Intron 1 of 12)	18013	8672	EIF4G3	eukaryotic translation initiation factor 4 gamma 3	protein-coding
H3K23su_HCT15-Pa_1_peak_25359	chr17	617841	618358	9.43279	Promoter-TSS (NM_001366254)	-20	55275	VPS53	VPS53 subunit of GARP complex	protein-coding
H3K23su_HCT15-Pa_1_peak_62617	chr9	20658254	20658764	9.43026	Intron (NM_017794, Intron 1 of 45)	201	54914	FOCAD	focadhesin	protein-coding
H3K23su_HCT15-Pa_1_peak_49339	chr5	1867333	1867549	9.42732	Intergenic	-10759	101929034	LINC02116	long intergenic non-protein coding RNA 2116	ncRNA
H3K23su_HCT15-Pa_1_peak_33483	chr2	27994380	27995100	9.42652	Intron (NM_145330, Intron 1 of 2)	154	9553	MRPL33	mitochondrial ribosomal protein L33	protein-coding
H3K23su_HCT15-Pa_1_peak_54217	chr6	86302936	86304494	9.42442	Promoter-TSS (NM_153816)	-139	57231	SNX14	sorting nexin 14	protein-coding
H3K23su_HCT15-Pa_1_peak_27649	chr17	61627211	61628310	9.42423	Promoter-TSS (NM_005828)	-78	10238	DCAF7	DDB1 and CUL4 associated factor 7	protein-coding
H3K23su_HCT15-Pa_1_peak_34964	chr2	96656988	96658268	9.42413	Promoter-TSS (NM_001310154)	-56	400986	ANKRD36C	ankyrin repeat domain 36C	protein-coding
H3K23su_HCT15-Pa_1_peak_36691	chr2	190627112	190627984	9.4238	Promoter-TSS (NR_102429)	-30	64172	OSGEPL1	O-sialoglycoprotein endopeptidase like 1	protein-coding
H3K23su_HCT15-Pa_1_peak_57835	chr7	76090974	76091932	9.42142	Intron (NM_001102595, Intron 1 of 9)	481	113878	DTX2	deltex E3 ubiquitin ligase 2	protein-coding
H3K23su_HCT15-Pa_1_peak_29379	chr18	33647098	33647559	9.42096	Exon (NM_001303413, Exon 1 of 7)	194	55197	RPRD1A	regulation of nuclear pre-mRNA domain containing 1A	protein-coding
H3K23su_HCT15-Pa_1_peak_56823	chr7	30543735	30544900	9.41715	Non-coding (NR_037669, Exon 1 of 3)	128	79017	GGCT	gamma-glutamylcyclotransferase	protein-coding
H3K23su_HCT15-Pa_1_peak_48831	chr4	167501187	167501705	9.41673	Intergenic	654131	50859	SPOCK3	SPARC (osteonectin), cwcv and kazal like domains proteoglycan 3	protein-coding
H3K23su_HCT15-Pa_1_peak_30929	chr19	12721448	12722305	9.41549	Promoter-TSS (NM_020714)	142	163049	ZNF791	zinc finger protein 791	protein-coding
H3K23su_HCT15-Pa_1_peak_12866	chr11	122526324	122527804	9.4129	Intron (NM_001363365, Intron 1 of 13)	634	84959	UBASH3B	ubiquitin associated and SH3 domain containing B	protein-coding
H3K23su_HCT15-Pa_1_peak_14462	chr12	57471742	57472679	9.41276	Intron (NM_001130963, Intron 1 of 8)	364	23306	NEMP1	nuclear envelope integral membrane protein 1	protein-coding
H3K23su_HCT15-Pa_1_peak_55342	chr6	155634870	155636082	9.41276	Non-coding (NR_146725, Exon 1 of 9)	142	51106	TFB1M	transcription factor B1, mitochondrial	protein-coding
H3K23su_HCT15-Pa_1_peak_52812	chr6	13614868	13616556	9.41211	TTS (NM_001242827)	145	51406	NOL7	nucleolar protein 7	protein-coding
H3K23su_HCT15-Pa_1_peak_54377	chr6	101328777	101329485	9.41156	Promoter-TSS (NM_006828)	74	10973	ASCC3	activating signal cointegrator 1 complex subunit 3	protein-coding
H3K23su_HCT15-Pa_1_peak_34469	chr2	70484804	70485887	9.40882	Promoter-TSS (NM_016297)	76	51449	PCYOX1	prenylcysteine oxidase 1	protein-coding
H3K23su_HCT15-Pa_1_peak_25453	chr17	1732694	1733489	9.40797	Promoter-TSS (NM_002945)	105	114826	SMYD4	SET and MYND domain containing 4	protein-coding
H3K23su_HCT15-Pa_1_peak_59561	chr8	181866	183191	9.40482	Promoter-TSS (NM_001042415)	72	169270	ZNF596	zinc finger protein 596	protein-coding
H3K23su_HCT15-Pa_1_peak_61306	chr8	102039139	102040217	9.39948	Intergenic	-24604	441374	FLJ42969	uncharacterized LOC441374	ncRNA
H3K23su_HCT15-Pa_1_peak_37096	chr2	210867183	210867853	9.39868	Intron (NM_006916, Intron 1 of 5)	156	6120	RPE	ribulose-5-phosphate-3-epimerase	protein-coding
H3K23su_HCT15-Pa_1_peak_49189	chr4	190769744	190770162	9.39849	Intron (NR_149039, Intron 3 of 3)	-32717	105377617	LINC01596	long intergenic non-protein coding RNA 1596	ncRNA
H3K23su_HCT15-Pa_1_peak_39946	chr20	62496718	62497372	9.3978	Intron (NM_001243892, Intron 1 of 5)	422	7165	TPD52L2	TPD52 like 2	protein-coding
H3K23su_HCT15-Pa_1_peak_46381	chr3	195269587	195270212	9.39531	Non-coding (NR_133014, Exon 1 of 5)	249	5504	PPP1R2	protein phosphatase 1 regulatory inhibitor subunit 2	protein-coding
H3K23su_HCT15-Pa_1_peak_27610	chr17	60143084	60143508	9.39512	Promoter-TSS (NM_005121)	-657	9969	MED13	mediator complex subunit 13	protein-coding
H3K23su_HCT15-Pa_1_peak_61015	chr8	86132142	86133057	9.39476	Promoter-TSS (NM_001099673)	4	401466	RBIS	ribosomal biogenesis factor	protein-coding
H3K23su_HCT15-Pa_1_peak_28410	chr17	77997839	77998441	9.39289	Intron (NM_019020, Intron 1 of 11)	11531	125058	TBC1D16	TBC1 domain family member 16	protein-coding
H3K23su_HCT15-Pa_1_peak_60576	chr8	48173405	48173991	9.38947	Intron (NM_001352942, Intron 1 of 17)	168	23514	SPIDR	scaffold protein involved in DNA repair	protein-coding
H3K23su_HCT15-Pa_1_peak_40333	chr21	37692292	37693217	9.3883	Intron (NM_001320445, Intron 1 of 15)	259	23515	MORC3	MORC family CW-type zinc finger 3	protein-coding
H3K23su_HCT15-Pa_1_peak_39360	chr20	44485279	44486229	9.38683	Promoter-TSS (NR_037628)	277	10005	ACOT8	acyl-CoA thioesterase 8	protein-coding
H3K23su_HCT15-Pa_1_peak_32479	chr19	53935121	53936219	9.38372	Intron (NM_001289951, Intron 1 of 5)	433	388561	ZNF761	zinc finger protein 761	protein-coding
H3K23su_HCT15-Pa_1_peak_50762	chr5	118406241	118407479	9.38273	Promoter-TSS (NM_001349239)	78	1657	DMXL1	Dmx like 1	protein-coding
H3K23su_HCT15-Pa_1_peak_33382	chr2	26256135	26257582	9.38101	Promoter-TSS (NM_016131)	-95	10890	RAB10	RAB10, member RAS oncogene family	protein-coding
H3K23su_HCT15-Pa_1_peak_17663	chr13	98825731	98826272	9.37869	Intron (NM_005766, Intron 1 of 26)	3522	140432	RNF113B	ring finger protein 113B	protein-coding
H3K23su_HCT15-Pa_1_peak_49960	chr5	60457684	60458703	9.37514	Promoter-TSS (NR_109908)	50	101928630	SMIM15-AS1	SMIM15 antisense RNA 1	ncRNA
H3K23su_HCT15-Pa_1_peak_13947	chr12	44199241	44200184	9.37134	Non-coding (NR_073472, Exon 1 of 9)	408	5756	TWF1	twinfilin actin binding protein 1	protein-coding
H3K23su_HCT15-Pa_1_peak_1664	chr1	33225665	33226119	9.37071	Intron (NM_001369553, Intron 1 of 6)	-5336	57648	KIAA1522	KIAA1522	protein-coding
H3K23su_HCT15-Pa_1_peak_11746	chr11	71158924	71159937	9.36802	Promoter-TSS (NM_001163817)	9	1717	DHCR7	7-dehydrocholesterol reductase	protein-coding
H3K23su_HCT15-Pa_1_peak_50458	chr5	81573794	81574654	9.36748	Promoter-TSS (NM_001349373)	-51	6228	RPS23	ribosomal protein S23	protein-coding
H3K23su_HCT15-Pa_1_peak_44907	chr3	124606158	124606566	9.36729	Promoter-TSS (NM_002213)	-150	3693	ITGB5	integrin subunit beta 5	protein-coding
H3K23su_HCT15-Pa_1_peak_59322	chr7	154794859	154795735	9.36631	Promoter-TSS (NM_007349)	154	202781	PAXIP1-AS1	PAXIP1 antisense RNA 1 (head to head)	ncRNA
H3K23su_HCT15-Pa_1_peak_47323	chr4	39528616	39529755	9.36484	Promoter-TSS (NM_001184700)	-126	7358	UGDH	UDP-glucose 6-dehydrogenase	protein-coding
H3K23su_HCT15-Pa_1_peak_25184	chr16	88549240	88549464	9.36276	Intron (NM_153813, Intron 1 of 9)	14026	100847057	MIR5189	microRNA 5189	ncRNA
H3K23su_HCT15-Pa_1_peak_51929	chr5	171432646	171434585	9.36053	5' UTR (NM_033645, Exon 1 of 12)	262	23291	FBXW11	F-box and WD repeat domain containing 11	protein-coding
H3K23su_HCT15-Pa_1_peak_46516	chr3	197380145	197381813	9.35424	Intergenic	20468	100126321	MIR922	microRNA 922	ncRNA
H3K23su_HCT15-Pa_1_peak_60308	chr8	30669494	30670328	9.35234	Exon (NM_001009552, Exon 1 of 7)	423	5516	PPP2CB	protein phosphatase 2 catalytic subunit beta	protein-coding
H3K23su_HCT15-Pa_1_peak_43464	chr3	41262731	41262920	9.34887	Intron (NM_001330729, Intron 1 of 16)	21829	1499	CTNNB1	catenin beta 1	protein-coding
H3K23su_HCT15-Pa_1_peak_3331	chr1	110282402	110283643	9.34886	Non-coding (NR_024537, Exon 2 of 8)	638	2947	GSTM3	glutathione S-transferase mu 3	protein-coding
H3K23su_HCT15-Pa_1_peak_58856	chr7	132766010	132766852	9.34819	Intron (NM_001317178, Intron 1 of 4)	419	54927	CHCHD3	coiled-coil-helix-coiled-coil-helix domain containing 3	protein-coding
H3K23su_HCT15-Pa_1_peak_16561	chr13	30880632	30881953	9.34695	Promoter-TSS (NM_001014380)	-144	84056	KATNAL1	katanin catalytic subunit A1 like 1	protein-coding
H3K23su_HCT15-Pa_1_peak_14395	chr12	56325823	56325985	9.34562	Promoter-TSS (NM_001351036)	92	1606	DGKA	diacylglycerol kinase alpha	protein-coding
H3K23su_HCT15-Pa_1_peak_49600	chr5	32193907	32194221	9.34361	Intergenic	-19639	64083	GOLPH3	golgi phosphoprotein 3	protein-coding
H3K23su_HCT15-Pa_1_peak_19153	chr14	67707397	67708846	9.34247	Promoter-TSS (NM_022474)	-31	64398	MPP5	membrane palmitoylated protein 5	protein-coding
H3K23su_HCT15-Pa_1_peak_44094	chr3	56716284	56717310	9.34009	Exon (NM_001365636, Exon 1 of 24)	468	23272	TASOR	transcription activation suppressor	protein-coding
H3K23su_HCT15-Pa_1_peak_61816	chr8	132916154	132917173	9.33912	5' UTR (NM_001323555, Exon 1 of 23)	323	23167	EFR3A	EFR3 homolog A	protein-coding
H3K23su_HCT15-Pa_1_peak_12420	chr11	105947661	105948796	9.3352	Promoter-TSS (NM_015423)	-154	143879	KBTBD3	kelch repeat and BTB domain containing 3	protein-coding
H3K23su_HCT15-Pa_1_peak_47896	chr4	83812003	83812750	9.33414	Promoter-TSS (NM_001318119)	57	22872	SEC31A	SEC31 homolog A, COPII coat complex component	protein-coding
H3K23su_HCT15-Pa_1_peak_59895	chr8	19170802	19171954	9.33229	Promoter-TSS (NM_001363111)	-109	63898	SH2D4A	SH2 domain containing 4A	protein-coding
H3K23su_HCT15-Pa_1_peak_37236	chr2	219575603	219576438	9.32982	Intron (NM_014640, Intron 1 of 19)	462	9654	TTLL4	tubulin tyrosine ligase like 4	protein-coding
H3K23su_HCT15-Pa_1_peak_57429	chr7	64466648	64467248	9.32935	Non-coding (NR_145414, Exon 1 of 2)	117	2086	ERV3-1	endogenous retrovirus group 3 member 1, envelope	protein-coding
H3K23su_HCT15-Pa_1_peak_7247	chr10	42532467	42532644	9.32853	Intergenic	330938	441666	LOC441666	zinc finger protein 91 pseudogene	pseudo
H3K23su_HCT15-Pa_1_peak_39281	chr20	42805575	42806360	9.32788	3' UTR (NM_175913, Exon 2 of 2)	9861	57158	JPH2	junctophilin 2	protein-coding
H3K23su_HCT15-Pa_1_peak_13104	chr11	134122893	134123929	9.32763	Promoter-TSS (NM_001037305)	-23	27034	ACAD8	acyl-CoA dehydrogenase family member 8	protein-coding
H3K23su_HCT15-Pa_1_peak_54990	chr6	139855228	139855772	9.32561	Intergenic	-59767	645434	LINC01625	long intergenic non-protein coding RNA 1625	ncRNA
H3K23su_HCT15-Pa_1_peak_9424	chr10	127511404	127512627	9.32546	Promoter-TSS (NR_136675)	-100	56647	BCCIP	BRCA2 and CDKN1A interacting protein	protein-coding
H3K23su_HCT15-Pa_1_peak_44562	chr3	101185585	101186297	9.32506	Intron (NM_001282804, Intron 2 of 4)	46115	57337	SENP7	SUMO specific peptidase 7	protein-coding
H3K23su_HCT15-Pa_1_peak_54748	chr6	126307503	126308210	9.32465	5' UTR (NM_001350581, Exon 1 of 13)	170	60487	TRMT11	tRNA methyltransferase 11 homolog	protein-coding
H3K23su_HCT15-Pa_1_peak_21055	chr15	52199749	52200082	9.32354	Intron (NM_014547, Intron 9 of 9)	16402	100422556	LOC100422556	LEO1 homolog, Paf1/RNA polymerase II complex component pseudogene	pseudo
H3K23su_HCT15-Pa_1_peak_49372	chr5	6632647	6634008	9.3222	Promoter-TSS (NR_037947)	-170	54888	NSUN2	NOP2/Sun RNA methyltransferase 2	protein-coding
H3K23su_HCT15-Pa_1_peak_17520	chr13	80914115	80915751	9.3221	Promoter-TSS (NM_001318536)	328	10253	SPRY2	sprouty RTK signaling antagonist 2	protein-coding
H3K23su_HCT15-Pa_1_peak_63070	chr9	66553357	66554074	9.3214	Non-coding (NR_122076, Exon 1 of 6)	196	403323	LOC403323	uncharacterized LOC403323	ncRNA
H3K23su_HCT15-Pa_1_peak_17167	chr13	50655242	50657293	9.3199	Promoter-TSS (NR_002605)	-38	10301	DLEU1	deleted in lymphocytic leukemia 1	ncRNA
H3K23su_HCT15-Pa_1_peak_14721	chr12	72056680	72058309	9.31972	Promoter-TSS (NM_031435)	134	196441	ZFC3H1	zinc finger C3H1-type containing	protein-coding
H3K23su_HCT15-Pa_1_peak_31307	chr19	19248382	19249278	9.31971	Intron (NM_017814, Intron 1 of 11)	457	54929	TMEM161A	transmembrane protein 161A	protein-coding
H3K23su_HCT15-Pa_1_peak_25195	chr16	88729285	88730494	9.31902	Promoter-TSS (NM_002461)	108	197187	SNAI3-AS1	SNAI3 antisense RNA 1	ncRNA
H3K23su_HCT15-Pa_1_peak_43516	chr3	42641658	42642762	9.31505	Promoter-TSS (NM_005385)	32	4820	NKTR	natural killer cell triggering receptor	protein-coding
H3K23su_HCT15-Pa_1_peak_59866	chr8	17780042	17781625	9.30866	Intron (NM_001352652, Intron 1 of 37)	336	5108	PCM1	pericentriolar material 1	protein-coding
H3K23su_HCT15-Pa_1_peak_19192	chr14	68762035	68762757	9.30764	Intron (NM_001321817, Intron 9 of 11)	333108	100996664	LOC100996664	uncharacterized LOC100996664	ncRNA
H3K23su_HCT15-Pa_1_peak_31394	chr19	29703588	29704197	9.30706	Exon (NM_006003, Exon 1 of 2)	166	7386	UQCRFS1	ubiquinol-cytochrome c reductase, Rieske iron-sulfur polypeptide 1	protein-coding
H3K23su_HCT15-Pa_1_peak_12311	chr11	95940565	95941047	9.30701	Intron (NM_032427, Intron 1 of 4)	-133796	100422991	MIR1260B	microRNA 1260b	ncRNA
H3K23su_HCT15-Pa_1_peak_61187	chr8	97273085	97275510	9.30457	Promoter-TSS (NM_001286643)	167	9791	PTDSS1	phosphatidylserine synthase 1	protein-coding
H3K23su_HCT15-Pa_1_peak_30928	chr19	12661847	12662726	9.30355	Promoter-TSS (NM_144976)	10	163050	ZNF564	zinc finger protein 564	protein-coding
H3K23su_HCT15-Pa_1_peak_59211	chr7	150812979	150813974	9.30269	Intron (NM_001308305, Intron 1 of 8)	1751	116988	AGAP3	ArfGAP with GTPase domain, ankyrin repeat and PH domain 3	protein-coding
H3K23su_HCT15-Pa_1_peak_23960	chr16	32869498	32872343	9.30133	Intergenic	25543	386757	SLC6A10P	solute carrier family 6 member 10, pseudogene	pseudo
H3K23su_HCT15-Pa_1_peak_32777	chr2	3383357	3384285	9.30059	Intron (NM_016030, Intron 1 of 11)	356	51112	TRAPPC12	trafficking protein particle complex 12	protein-coding
H3K23su_HCT15-Pa_1_peak_43096	chr3	23958055	23959586	9.29436	Promoter-TSS (NM_020345)	197	6138	RPL15	ribosomal protein L15	protein-coding
H3K23su_HCT15-Pa_1_peak_3629	chr1	120674355	120675060	9.29416	Intergenic	-62390	4853	NOTCH2	notch receptor 2	protein-coding
H3K23su_HCT15-Pa_1_peak_55578	chr6	166755600	166756487	9.29327	Promoter-TSS (NR_130114)	-10	113402	SFT2D1	SFT2 domain containing 1	protein-coding
H3K23su_HCT15-Pa_1_peak_47671	chr4	71858992	71860228	9.29098	Exon (NM_000788, Exon 1 of 7)	244	1633	DCK	deoxycytidine kinase	protein-coding
H3K23su_HCT15-Pa_1_peak_57657	chr7	73588283	73589312	9.29058	Intron (NM_031992, Intron 1 of 5)	111	7458	EIF4H	eukaryotic translation initiation factor 4H	protein-coding
H3K23su_HCT15-Pa_1_peak_64336	chr9	123555059	123555945	9.28882	Promoter-TSS (NR_027442)	192	26190	FBXW2	F-box and WD repeat domain containing 2	protein-coding
H3K23su_HCT15-Pa_1_peak_20744	chr15	41099221	41100050	9.28678	Promoter-TSS (NM_018163)	36	55192	DNAJC17	DnaJ heat shock protein family (Hsp40) member C17	protein-coding
H3K23su_HCT15-Pa_1_peak_49366	chr5	6377708	6378850	9.28608	Intron (NM_032286, Intron 1 of 3)	381	84246	MED10	mediator complex subunit 10	protein-coding
H3K23su_HCT15-Pa_1_peak_1826	chr1	38019069	38019931	9.28574	Intron (NM_024700, Intron 1 of 3)	394	79753	SNIP1	Smad nuclear interacting protein 1	protein-coding
H3K23su_HCT15-Pa_1_peak_13219	chr12	1966165	1966359	9.28565	Intron (NM_172364, Intron 20 of 37)	36531	654429	LRTM2	leucine rich repeats and transmembrane domains 2	protein-coding
H3K23su_HCT15-Pa_1_peak_30914	chr19	11998466	11999265	9.28495	Intron (NM_001364731, Intron 1 of 3)	268	7620	ZNF69	zinc finger protein 69	protein-coding
H3K23su_HCT15-Pa_1_peak_45487	chr3	142314916	142315702	9.28367	Promoter-TSS (NM_001145319)	74	5357	PLS1	plastin 1	protein-coding
H3K23su_HCT15-Pa_1_peak_14828	chr12	80327722	80329224	9.2831	Promoter-TSS (NR_146533)	258	4659	PPP1R12A	protein phosphatase 1 regulatory subunit 12A	protein-coding
H3K23su_HCT15-Pa_1_peak_16778	chr13	40229369	40230760	9.2822	Intron (NM_001145079, Intron 1 of 18)	265	57511	COG6	component of oligomeric golgi complex 6	protein-coding
H3K23su_HCT15-Pa_1_peak_1957	chr1	41445266	41446746	9.28217	Intron (NM_001905, Intron 1 of 18)	638	1503	CTPS1	CTP synthase 1	protein-coding
H3K23su_HCT15-Pa_1_peak_17977	chr13	111182479	111183149	9.27976	Intron (NM_017817, Intron 1 of 1)	-22288	100874203	COL4A2-AS1	COL4A2 antisense RNA 1	ncRNA
H3K23su_HCT15-Pa_1_peak_6520	chr10	5925085	5925335	9.27862	Intron (NM_019046, Intron 4 of 7)	-6325	84893	FBH1	F-box DNA helicase 1	protein-coding
H3K23su_HCT15-Pa_1_peak_57845	chr7	76178538	76180068	9.27527	Intron (NR_029411, Intron 1 of 2)	645	100133091	LOC100133091	uncharacterized LOC100133091	ncRNA
H3K23su_HCT15-Pa_1_peak_58581	chr7	117823527	117824448	9.27502	Promoter-TSS (NM_016200)	-231	51691	LSM8	LSM8 homolog, U6 small nuclear RNA associated	protein-coding
H3K23su_HCT15-Pa_1_peak_6991	chr10	27792990	27794104	9.27456	Intron (NM_001256412, Intron 1 of 4)	314	22931	RAB18	RAB18, member RAS oncogene family	protein-coding
H3K23su_HCT15-Pa_1_peak_210	chr1	3097658	3098476	9.27393	Intron (NM_199454, Intron 1 of 16)	53528	100422968	MIR4251	microRNA 4251	ncRNA
H3K23su_HCT15-Pa_1_peak_54242	chr6	88182472	88183446	9.27302	Intron (NM_006416, Intron 1 of 7)	267	10559	SLC35A1	solute carrier family 35 member A1	protein-coding
H3K23su_HCT15-Pa_1_peak_34673	chr2	75937429	75938317	9.27235	Exon (NM_003203, Exon 1 of 17)	168	6936	GCFC2	GC-rich sequence DNA-binding factor 2	protein-coding
H3K23su_HCT15-Pa_1_peak_16648	chr13	33161262	33162156	9.26933	Intron (NM_015032, Intron 1 of 34)	1120	23047	PDS5B	PDS5 cohesin associated factor B	protein-coding
H3K23su_HCT15-Pa_1_peak_28429	chr17	78236512	78237440	9.26626	Intron (NM_001256071, Intron 1 of 67)	2325	57674	RNF213	ring finger protein 213	protein-coding
H3K23su_HCT15-Pa_1_peak_12075	chr11	77741681	77741962	9.26609	Intron (NM_001203261, Intron 2 of 2)	-7499	65987	KCTD14	potassium channel tetramerization domain containing 14	protein-coding
H3K23su_HCT15-Pa_1_peak_36692	chr2	190648335	190649648	9.26589	Promoter-TSS (NM_001371388)	74	94101	ORMDL1	ORMDL sphingolipid biosynthesis regulator 1	protein-coding
H3K23su_HCT15-Pa_1_peak_8942	chr10	112063942	112065041	9.26181	Intron (NM_005871, Intron 1 of 5)	187	10285	SMNDC1	survival motor neuron domain containing 1	protein-coding
H3K23su_HCT15-Pa_1_peak_10758	chr11	44117201	44118230	9.25972	Promoter-TSS (NM_000401)	-32	2132	EXT2	exostosin glycosyltransferase 2	protein-coding
H3K23su_HCT15-Pa_1_peak_41080	chr22	21220093	21220731	9.25844	Intron (NM_004782, Intron 1 of 4)	7117	9342	SNAP29	synaptosome associated protein 29	protein-coding
H3K23su_HCT15-Pa_1_peak_12289	chr11	94800111	94801274	9.25822	Non-coding (NR_103726, Exon 1 of 2)	651	10929	SRSF8	serine and arginine rich splicing factor 8	protein-coding
H3K23su_HCT15-Pa_1_peak_44539	chr3	99979768	99980421	9.25542	Intron (NM_018309, Intron 1 of 17)	258	55773	TBC1D23	TBC1 domain family member 23	protein-coding
H3K23su_HCT15-Pa_1_peak_35029	chr2	97778852	97780139	9.25486	Exon (NM_001354587, Exon 1 of 76)	605	375248	ANKRD36	ankyrin repeat domain 36	protein-coding
H3K23su_HCT15-Pa_1_peak_51263	chr5	138709202	138709802	9.25182	Intron (NM_005847, Intron 13 of 14)	9484	9963	SLC23A1	solute carrier family 23 member 1	protein-coding
H3K23su_HCT15-Pa_1_peak_59008	chr7	139748943	139749687	9.25141	Intron (NR_130117, Intron 4 of 10)	14206	64761	PARP12	poly(ADP-ribose) polymerase family member 12	protein-coding
H3K23su_HCT15-Pa_1_peak_13493	chr12	11323577	11324715	9.25127	Promoter-TSS (NM_001291315)	64	106707243	PRH1-TAS2R14	PRH1-TAS2R14 readthrough	protein-coding
H3K23su_HCT15-Pa_1_peak_34161	chr2	61108262	61109752	9.25028	Promoter-TSS (NR_033980)	298	5966	REL	REL proto-oncogene, NF-kB subunit	protein-coding
H3K23su_HCT15-Pa_1_peak_15064	chr12	97300802	97302152	9.24929	5' UTR (NM_152905, Exon 2 of 16)	233	121441	NEDD1	NEDD1 gamma-tubulin ring complex targeting factor	protein-coding
H3K23su_HCT15-Pa_1_peak_34208	chr2	62132569	62133406	9.24766	Exon (NM_152516, Exon 1 of 3)	210	150684	COMMD1	copper metabolism domain containing 1	protein-coding
H3K23su_HCT15-Pa_1_peak_39250	chr20	42219181	42220031	9.24722	Promoter-TSS (NM_001323580)	29	51098	IFT52	intraflagellar transport 52	protein-coding
H3K23su_HCT15-Pa_1_peak_54282	chr6	89855355	89856574	9.2417	Exon (NM_001010853, Exon 1 of 7)	190	135293	PM20D2	peptidase M20 domain containing 2	protein-coding
H3K23su_HCT15-Pa_1_peak_44921	chr3	124930518	124932123	9.23992	Intron (NM_024628, Intron 1 of 13)	289	84561	SLC12A8	solute carrier family 12 member 8	protein-coding
H3K23su_HCT15-Pa_1_peak_8218	chr10	81585216	81587002	9.23788	Non-coding (NR_120613, Exon 1 of 7)	241	101060691	NUTM2B-AS1	NUTM2B antisense RNA 1	ncRNA
H3K23su_HCT15-Pa_1_peak_64203	chr9	116037355	116038543	9.2367	Promoter-TSS (NM_001322266)	35	9128	PRPF4	pre-mRNA processing factor 4	protein-coding
H3K23su_HCT15-Pa_1_peak_32894	chr2	9613884	9615181	9.23649	Promoter-TSS (NM_001320859)	-148	285148	IAH1	isoamyl acetate hydrolyzing esterase 1 (putative)	protein-coding
H3K23su_HCT15-Pa_1_peak_15284	chr12	109095688	109096163	9.23283	Intron (NM_014325, Intron 1 of 10)	849	23603	CORO1C	coronin 1C	protein-coding
H3K23su_HCT15-Pa_1_peak_49652	chr5	34915017	34916517	9.22836	Promoter-TSS (NM_002853)	-49	55299	BRIX1	biogenesis of ribosomes BRX1	protein-coding
H3K23su_HCT15-Pa_1_peak_6733	chr10	15209683	15210630	9.22754	Intron (NM_004808, Intron 1 of 11)	536	9397	NMT2	N-myristoyltransferase 2	protein-coding
H3K23su_HCT15-Pa_1_peak_48379	chr4	123653594	123654581	9.22749	Promoter-TSS (NR_024041)	228	166379	BBS12	Bardet-Biedl syndrome 12	protein-coding
H3K23su_HCT15-Pa_1_peak_10163	chr11	10772487	10773776	9.22696	Intron (NM_001346279, Intron 1 of 23)	338	9646	CTR9	CTR9 homolog, Paf1/RNA polymerase II complex component	protein-coding
H3K23su_HCT15-Pa_1_peak_53113	chr6	26659489	26660086	9.22668	5' UTR (NM_024639, Exon 1 of 4)	187	79692	ZNF322	zinc finger protein 322	protein-coding
H3K23su_HCT15-Pa_1_peak_4622	chr1	178096019	178096290	9.22516	Intron (NM_170692, Intron 1 of 17)	32915	9462	RASAL2	RAS protein activator like 2	protein-coding
H3K23su_HCT15-Pa_1_peak_63710	chr9	96856831	96857545	9.22438	Intron (NM_152422, Intron 4 of 8)	10442	138639	PTPDC1	protein tyrosine phosphatase domain containing 1	protein-coding
H3K23su_HCT15-Pa_1_peak_59292	chr7	152372505	152373363	9.22436	Intron (NM_005431, Intron 1 of 2)	292	7516	XRCC2	X-ray repair cross complementing 2	protein-coding
H3K23su_HCT15-Pa_1_peak_29347	chr18	32869877	32870833	9.22251	Promoter-TSS (NM_001288711)	119	10778	ZNF271P	zinc finger protein 271, pseudogene	pseudo
H3K23su_HCT15-Pa_1_peak_45779	chr3	165592303	165593493	9.22104	Intergenic	-37687	590	BCHE	butyrylcholinesterase	protein-coding
H3K23su_HCT15-Pa_1_peak_22165	chr15	83654660	83655404	9.22053	Promoter-TSS (NM_031452)	70	83640	RAMAC	RNA guanine-7 methyltransferase activating subunit	protein-coding
H3K23su_HCT15-Pa_1_peak_42588	chr22	51082066	51082601	9.22035	Intergenic	-15753	410	ARSA	arylsulfatase A	protein-coding
H3K23su_HCT15-Pa_1_peak_45964	chr3	180319554	180320526	9.21613	Promoter-TSS (NM_133462)	89	151613	TTC14	tetratricopeptide repeat domain 14	protein-coding
H3K23su_HCT15-Pa_1_peak_20208	chr14	104387403	104388007	9.21461	Intron (NM_001127393, Intron 1 of 4)	161	9556	ATP5MPL	ATP synthase membrane subunit 6.8PL	protein-coding
H3K23su_HCT15-Pa_1_peak_3221	chr1	100435220	100436579	9.21272	Promoter-TSS (NM_001271685)	-174	23443	SLC35A3	solute carrier family 35 member A3	protein-coding
H3K23su_HCT15-Pa_1_peak_61085	chr8	92052409	92053252	9.21077	Intron (NM_018710, Intron 1 of 6)	257	55529	PIP4P2	phosphatidylinositol-4,5-bisphosphate 4-phosphatase 2	protein-coding
H3K23su_HCT15-Pa_1_peak_6721	chr10	14919998	14921334	9.21028	Promoter-TSS (NM_001193427)	-116	79723	SUV39H2	suppressor of variegation 3-9 homolog 2	protein-coding
H3K23su_HCT15-Pa_1_peak_60442	chr8	38889642	38890425	9.21026	Intron (NM_003816, Intron 11 of 21)	-13829	109616979	SNORD38D	small nucleolar RNA, C/D box 38D	snoRNA
H3K23su_HCT15-Pa_1_peak_17867	chr13	106752836	106753163	9.21021	Intergenic	-275913	728192	LINC00460	long intergenic non-protein coding RNA 460	ncRNA
H3K23su_HCT15-Pa_1_peak_21681	chr15	70861695	70862436	9.20881	Intergenic	16880	101929151	LINC02204	long intergenic non-protein coding RNA 2204	ncRNA
H3K23su_HCT15-Pa_1_peak_22496	chr15	94774114	94775135	9.20818	Intergenic	-66806	55784	MCTP2	multiple C2 and transmembrane domain containing 2	protein-coding
H3K23su_HCT15-Pa_1_peak_58298	chr7	101499932	101500498	9.20754	Intron (NM_181552, Intron 1 of 23)	39309	1523	CUX1	cut like homeobox 1	protein-coding
H3K23su_HCT15-Pa_1_peak_33680	chr2	37310996	37312030	9.20572	Promoter-TSS (NM_019024)	2	54497	HEATR5B	HEAT repeat containing 5B	protein-coding
H3K23su_HCT15-Pa_1_peak_1238	chr1	25566167	25567251	9.20377	Intergenic	7236	57035	RSRP1	arginine and serine rich protein 1	protein-coding
H3K23su_HCT15-Pa_1_peak_2750	chr1	65885528	65886631	9.1968	Promoter-TSS (NM_001198681)	-256	3953	LEPR	leptin receptor	protein-coding
H3K23su_HCT15-Pa_1_peak_52096	chr5	175665662	175666557	9.19595	Intron (NM_198567, Intron 1 of 8)	682	375484	SIMC1	SUMO interacting motifs containing 1	protein-coding
H3K23su_HCT15-Pa_1_peak_20228	chr14	104691864	104692458	9.19414	Intron (NR_146612, Intron 1 of 2)	2240	145195	LINC02691	long intergenic non-protein coding RNA 2691	ncRNA
H3K23su_HCT15-Pa_1_peak_65291	chr9	140223083	140224273	9.19314	Intron (NM_017820, Intron 17 of 21)	-26955	441478	NRARP	NOTCH regulated ankyrin repeat protein	protein-coding
H3K23su_HCT15-Pa_1_peak_60783	chr8	62508610	62509033	9.19255	Intron (NM_001164750, Intron 14 of 24)	93549	444	ASPH	aspartate beta-hydroxylase	protein-coding
H3K23su_HCT15-Pa_1_peak_45507	chr3	145940197	145940821	9.19236	Intron (NM_020353, Intron 1 of 8)	27893	57088	PLSCR4	phospholipid scramblase 4	protein-coding
H3K23su_HCT15-Pa_1_peak_63301	chr9	79792107	79793937	9.19116	Promoter-TSS (NR_026668)	-189	100286938	VPS13A-AS1	VPS13A antisense RNA 1	ncRNA
H3K23su_HCT15-Pa_1_peak_9698	chr11	318881	321120	9.19008	Intron (NM_021034, Intron 1 of 1)	860	10410	IFITM3	interferon induced transmembrane protein 3	protein-coding
H3K23su_HCT15-Pa_1_peak_22058	chr15	80188635	80189854	9.18524	Promoter-TSS (NR_037654)	95	10588	MTHFS	methenyltetrahydrofolate synthetase	protein-coding
H3K23su_HCT15-Pa_1_peak_12419	chr11	105892464	105893138	9.18438	5' UTR (NM_001318747, Exon 1 of 3)	166	84437	MSANTD4	Myb/SANT DNA binding domain containing 4 with coiled-coils	protein-coding
H3K23su_HCT15-Pa_1_peak_36891	chr2	201676019	201677560	9.18109	Promoter-TSS (NM_001207069)	104	101927795	LOC101927795	uncharacterized LOC101927795	ncRNA
H3K23su_HCT15-Pa_1_peak_58031	chr7	94138625	94140320	9.17874	Exon (NM_022900, Exon 1 of 18)	351	64921	CASD1	CAS1 domain containing 1	protein-coding
H3K23su_HCT15-Pa_1_peak_14351	chr12	54411407	54412181	9.17837	Intron (NM_014620, Intron 1 of 3)	1122	3221	HOXC4	homeobox C4	protein-coding
H3K23su_HCT15-Pa_1_peak_31130	chr19	16770602	16771866	9.17747	Promoter-TSS (NM_024104)	-266	79086	SMIM7	small integral membrane protein 7	protein-coding
H3K23su_HCT15-Pa_1_peak_42030	chr22	41347017	41348010	9.17708	Intron (NM_014248, Intron 1 of 4)	131	9978	RBX1	ring-box 1	protein-coding
H3K23su_HCT15-Pa_1_peak_23715	chr16	28414404	28415246	9.1758	Intron (NM_001037808, Intron 2 of 21)	381	728689	EIF3CL	eukaryotic translation initiation factor 3 subunit C like	protein-coding
H3K23su_HCT15-Pa_1_peak_44354	chr3	69099971	69101539	9.17562	Intron (NM_001363879, Intron 1 of 16)	729	7110	TMF1	TATA element modulatory factor 1	protein-coding
H3K23su_HCT15-Pa_1_peak_36947	chr2	203130334	203131202	9.17349	Intron (NM_015934, Intron 1 of 14)	282	51602	NOP58	NOP58 ribonucleoprotein	protein-coding
H3K23su_HCT15-Pa_1_peak_38787	chr20	25370547	25371710	9.17081	Intron (NM_001042472, Intron 1 of 12)	343	26090	ABHD12	abhydrolase domain containing 12	protein-coding
H3K23su_HCT15-Pa_1_peak_42006	chr22	40766488	40767084	9.17045	Intron (NR_146415, Intron 1 of 20)	188	27352	SGSM3	small G protein signaling modulator 3	protein-coding
H3K23su_HCT15-Pa_1_peak_61302	chr8	101962591	101963023	9.16883	Promoter-TSS (NM_001135702)	-8	7534	YWHAZ	tyrosine 3-monooxygenase/tryptophan 5-monooxygenase activation protein zeta	protein-coding
H3K23su_HCT15-Pa_1_peak_61238	chr8	99837419	99837930	9.16678	Intron (NM_001256312, Intron 3 of 12)	225	6788	STK3	serine/threonine kinase 3	protein-coding
H3K23su_HCT15-Pa_1_peak_19735	chr14	92587551	92589239	9.16552	Promoter-TSS (NM_017437)	82	53981	CPSF2	cleavage and polyadenylation specific factor 2	protein-coding
H3K23su_HCT15-Pa_1_peak_7495	chr10	50746611	50747364	9.15821	Intron (NM_001277059, Intron 1 of 5)	180	2074	ERCC6	ERCC excision repair 6, chromatin remodeling factor	protein-coding
H3K23su_HCT15-Pa_1_peak_44329	chr3	66271128	66272053	9.15753	Intron (NM_001350992, Intron 1 of 8)	162	115286	SLC25A26	solute carrier family 25 member 26	protein-coding
H3K23su_HCT15-Pa_1_peak_9638	chr10	134923402	134924022	9.1567	Intron (NM_001083909, Intron 5 of 6)	7962	84435	ADGRA1	adhesion G protein-coupled receptor A1	protein-coding
H3K23su_HCT15-Pa_1_peak_20383	chr15	23034001	23034625	9.15631	5' UTR (NM_001184889, Exon 1 of 10)	114	81614	NIPA2	NIPA magnesium transporter 2	protein-coding
H3K23su_HCT15-Pa_1_peak_63206	chr9	72374064	72375067	9.15427	Intron (NM_001099666, Intron 1 of 7)	362	375743	PTAR1	protein prenyltransferase alpha subunit repeat containing 1	protein-coding
H3K23su_HCT15-Pa_1_peak_16432	chr13	27745036	27745579	9.15326	Intron (NM_182488, Intron 1 of 8)	641	219333	USP12	ubiquitin specific peptidase 12	protein-coding
H3K23su_HCT15-Pa_1_peak_59472	chr7	157944041	157944211	9.15322	Intron (NM_001308268, Intron 6 of 22)	296849	100506585	LOC100506585	uncharacterized LOC100506585	ncRNA
H3K23su_HCT15-Pa_1_peak_29724	chr18	54304970	54306359	9.15075	Non-coding (NR_024546, Exon 1 of 9)	159	9352	TXNL1	thioredoxin like 1	protein-coding
H3K23su_HCT15-Pa_1_peak_57344	chr7	54826127	54827470	9.14594	Promoter-TSS (NR_110040)	106	23480	SEC61G	SEC61 translocon gamma subunit	protein-coding
H3K23su_HCT15-Pa_1_peak_18693	chr14	50052680	50053540	9.14545	Promoter-TSS (NM_001030001)	-12	6235	RPS29	ribosomal protein S29	protein-coding
H3K23su_HCT15-Pa_1_peak_16746	chr13	37393280	37394685	9.14301	Exon (NM_000538, Exon 1 of 3)	643	5994	RFXAP	regulatory factor X associated protein	protein-coding
H3K23su_HCT15-Pa_1_peak_26479	chr17	30263898	30265011	9.14115	Exon (NM_015355, Exon 1 of 16)	428	23512	SUZ12	SUZ12 polycomb repressive complex 2 subunit	protein-coding
H3K23su_HCT15-Pa_1_peak_10523	chr11	28129020	28130048	9.13955	Promoter-TSS (NM_152636)	169	81930	KIF18A	kinesin family member 18A	protein-coding
H3K23su_HCT15-Pa_1_peak_53666	chr6	42847131	42847991	9.13661	Non-coding (NR_134563, Exon 1 of 6)	207	285855	RPL7L1	ribosomal protein L7 like 1	protein-coding
H3K23su_HCT15-Pa_1_peak_7313	chr10	43950232	43951497	9.13634	Intron (NM_001355450, Intron 1 of 2)	18305	642819	ZNF487	zinc finger protein 487	protein-coding
H3K23su_HCT15-Pa_1_peak_14029	chr12	48219089	48219360	9.13097	Intergenic	-5538	51564	HDAC7	histone deacetylase 7	protein-coding
H3K23su_HCT15-Pa_1_peak_21908	chr15	76136236	76136951	9.13074	5' UTR (NM_001145335, Exon 1 of 13)	208	92912	UBE2Q2	ubiquitin conjugating enzyme E2 Q2	protein-coding
H3K23su_HCT15-Pa_1_peak_34629	chr2	74618536	74619215	9.12829	Intron (NR_024463, Intron 3 of 3)	339	1639	DCTN1	dynactin subunit 1	protein-coding
H3K23su_HCT15-Pa_1_peak_22182	chr15	84811815	84812016	9.12825	Intergenic	27821	440299	DNM1P41	dynamin 1 pseudogene 41	pseudo
H3K23su_HCT15-Pa_1_peak_38385	chr20	6103113	6104410	9.12779	5' UTR (NM_017671, Exon 1 of 15)	430	55612	FERMT1	fermitin family member 1	protein-coding
H3K23su_HCT15-Pa_1_peak_14387	chr12	56211320	56212060	9.12739	Promoter-TSS (NM_033082)	-135	29095	ORMDL2	ORMDL sphingolipid biosynthesis regulator 2	protein-coding
H3K23su_HCT15-Pa_1_peak_60910	chr8	73992927	73993677	9.12736	Exon (NM_153225, Exon 2 of 5)	12105	157869	SBSPON	somatomedin B and thrombospondin type 1 domain containing	protein-coding
H3K23su_HCT15-Pa_1_peak_50179	chr5	70882830	70883756	9.12352	Exon (NM_022132, Exon 1 of 17)	126	64087	MCCC2	methylcrotonoyl-CoA carboxylase 2	protein-coding
H3K23su_HCT15-Pa_1_peak_39213	chr20	39686903	39687407	9.12322	Intron (NM_003286, Intron 2 of 20)	29693	7150	TOP1	DNA topoisomerase I	protein-coding
H3K23su_HCT15-Pa_1_peak_5402	chr1	212540787	212541519	9.11996	Intron (NM_001198862, Intron 8 of 8)	14993	692157	SNORA16B	small nucleolar RNA, H/ACA box 16B	snoRNA
H3K23su_HCT15-Pa_1_peak_7589	chr10	60094643	60095583	9.11834	Intron (NM_001204880, Intron 1 of 5)	347	7321	UBE2D1	ubiquitin conjugating enzyme E2 D1	protein-coding
H3K23su_HCT15-Pa_1_peak_50735	chr5	114879026	114880703	9.11813	Intron (NM_020177, Intron 1 of 2)	608	56929	FEM1C	fem-1 homolog C	protein-coding
H3K23su_HCT15-Pa_1_peak_42353	chr22	46546754	46547826	9.11754	Intron (NM_001362873, Intron 1 of 8)	592	5465	PPARA	peroxisome proliferator activated receptor alpha	protein-coding
H3K23su_HCT15-Pa_1_peak_55102	chr6	146284935	146285881	9.11725	Promoter-TSS (NM_173082)	86	257218	SHPRH	SNF2 histone linker PHD RING helicase	protein-coding
H3K23su_HCT15-Pa_1_peak_41453	chr22	29327607	29328492	9.11712	Intron (NM_032173, Intron 1 of 8)	14672	84133	ZNRF3	zinc and ring finger 3	protein-coding
H3K23su_HCT15-Pa_1_peak_62887	chr9	37079749	37080441	9.11104	Non-coding (NR_036592, Exon 1 of 2)	202	100506710	EBLN3P	endogenous Bornavirus like nucleoprotein 3, pseudogene	pseudo
H3K23su_HCT15-Pa_1_peak_737	chr1	15943790	15944730	9.11096	Exon (NM_032341, Exon 1 of 10)	307	84301	DDI2	DNA damage inducible 1 homolog 2	protein-coding
H3K23su_HCT15-Pa_1_peak_40556	chr21	44393746	44394410	9.10701	Promoter-TSS (NM_001320694)	-542	5316	PKNOX1	PBX/knotted 1 homeobox 1	protein-coding
H3K23su_HCT15-Pa_1_peak_10092	chr11	8985127	8986700	9.1063	Promoter-TSS (NM_020644)	76	56674	TMEM9B	TMEM9 domain family member B	protein-coding
H3K23su_HCT15-Pa_1_peak_36898	chr2	201827720	201828605	9.10324	Intron (NM_006190, Intron 1 of 17)	221	4999	ORC2	origin recognition complex subunit 2	protein-coding
H3K23su_HCT15-Pa_1_peak_19603	chr14	81685637	81686328	9.10182	Intron (NM_201595, Intron 1 of 8)	1321	2957	GTF2A1	general transcription factor IIA subunit 1	protein-coding
H3K23su_HCT15-Pa_1_peak_18088	chr13	113379287	113380676	9.10039	Intron (NM_015205, Intron 1 of 29)	29064	100874205	ATP11A-AS1	ATP11A antisense RNA 1	ncRNA
H3K23su_HCT15-Pa_1_peak_23946	chr16	32350336	32353473	9.09953	Intergenic	-50602	390705	LOC390705	protein phosphatase 2 regulatory subunit B'', beta pseudogene	pseudo
H3K23su_HCT15-Pa_1_peak_6288	chr1	247334810	247335414	9.09828	Intron (NM_003431, Intron 1 of 3)	207	7678	ZNF124	zinc finger protein 124	protein-coding
H3K23su_HCT15-Pa_1_peak_12097	chr11	78285356	78286143	9.09643	5' UTR (NM_024678, Exon 1 of 14)	160	79731	NARS2	asparaginyl-tRNA synthetase 2, mitochondrial	protein-coding
H3K23su_HCT15-Pa_1_peak_62433	chr9	5832355	5833197	9.095	Exon (NM_024896, Exon 1 of 15)	341	79956	ERMP1	endoplasmic reticulum metallopeptidase 1	protein-coding
H3K23su_HCT15-Pa_1_peak_16759	chr13	37633058	37634069	9.09493	Promoter-TSS (NM_001278482)	61	55578	SUPT20H	SPT20 homolog, SAGA complex component	protein-coding
H3K23su_HCT15-Pa_1_peak_18048	chr13	112669255	112669457	9.0944	Intron (NR_120392, Intron 1 of 3)	42732	100505996	SOX1-OT	SOX1 overlapping transcript	ncRNA
H3K23su_HCT15-Pa_1_peak_20067	chr14	102414420	102415458	9.09247	Intergenic	-15971	1778	DYNC1H1	dynein cytoplasmic 1 heavy chain 1	protein-coding
H3K23su_HCT15-Pa_1_peak_5034	chr1	202857654	202858329	9.09083	Intron (NM_002871, Intron 1 of 1)	286	5877	RABIF	RAB interacting factor	protein-coding
H3K23su_HCT15-Pa_1_peak_44566	chr3	101292581	101293918	9.09025	Intron (NR_135231, Intron 1 of 2)	225	57092	PCNP	PEST proteolytic signal containing nuclear protein	protein-coding
H3K23su_HCT15-Pa_1_peak_65973	chrX	53100830	53101118	9.08745	Intron (NM_018969, Intron 1 of 1)	-10575	64061	TSPYL2	TSPY like 2	protein-coding
H3K23su_HCT15-Pa_1_peak_64020	chr9	110045059	110046396	9.08573	Promoter-TSS (NM_001244724)	167	5887	RAD23B	RAD23 homolog B, nucleotide excision repair protein	protein-coding
H3K23su_HCT15-Pa_1_peak_56960	chr7	36406346	36407074	9.08569	5' UTR (NM_001199707, Exon 1 of 6)	139	23366	KIAA0895	KIAA0895	protein-coding
H3K23su_HCT15-Pa_1_peak_21736	chr15	72409175	72410965	9.08499	Promoter-TSS (NM_001172111)	421	4649	MYO9A	myosin IXA	protein-coding
H3K23su_HCT15-Pa_1_peak_27603	chr17	60004468	60005358	9.08474	Intron (NM_020748, Intron 1 of 24)	430	57508	INTS2	integrator complex subunit 2	protein-coding
H3K23su_HCT15-Pa_1_peak_13289	chr12	4429921	4431353	9.08469	Intron (NM_020375, Intron 1 of 5)	258	57103	TIGAR	TP53 induced glycolysis regulatory phosphatase	protein-coding
H3K23su_HCT15-Pa_1_peak_12220	chr11	89955535	89956585	9.08393	Exon (NM_001144073, Exon 1 of 10)	157	26973	CHORDC1	cysteine and histidine rich domain containing 1	protein-coding
H3K23su_HCT15-Pa_1_peak_13757	chr12	27676568	27677602	9.08335	Promoter-TSS (NM_177444)	-54	8496	PPFIBP1	PPFIA binding protein 1	protein-coding
H3K23su_HCT15-Pa_1_peak_26354	chr17	27229739	27230415	9.07629	Promoter-TSS (NM_144683)	20	147015	DHRS13	dehydrogenase/reductase 13	protein-coding
H3K23su_HCT15-Pa_1_peak_55199	chr6	149887183	149888308	9.07592	Intron (NM_138785, Intron 1 of 7)	234	116254	GINM1	glycoprotein integral membrane 1	protein-coding
H3K23su_HCT15-Pa_1_peak_12242	chr11	93474126	93475198	9.07572	Promoter-TSS (NM_001351992)	-1	79101	TAF1D	TATA-box binding protein associated factor, RNA polymerase I subunit D	protein-coding
H3K23su_HCT15-Pa_1_peak_62792	chr9	34646397	34647612	9.07533	Intron (NM_001258332, Intron 1 of 8)	332	2592	GALT	galactose-1-phosphate uridylyltransferase	protein-coding
H3K23su_HCT15-Pa_1_peak_17821	chr13	101085949	101086997	9.07525	Intron (NM_001352605, Intron 20 of 22)	46796	100885777	PCCA-AS1	PCCA antisense RNA 1	ncRNA
H3K23su_HCT15-Pa_1_peak_47477	chr4	48780615	48782772	9.07387	Intron (NM_015030, Intron 1 of 63)	623	285527	FRYL	FRY like transcription coactivator	protein-coding
H3K23su_HCT15-Pa_1_peak_50546	chr5	94982385	94983116	9.07387	5' UTR (NM_001131065, Exon 1 of 6)	167	317671	RFESD	Rieske Fe-S domain containing	protein-coding
H3K23su_HCT15-Pa_1_peak_47739	chr4	75694218	75694757	9.07319	Intron (NM_001729, Intron 2 of 5)	25246	685	BTC	betacellulin	protein-coding
H3K23su_HCT15-Pa_1_peak_53907	chr6	52746709	52747344	9.07142	Intergenic	27470	2940	GSTA3	glutathione S-transferase alpha 3	protein-coding
H3K23su_HCT15-Pa_1_peak_29673	chr18	48494295	48495064	9.07115	Intron (NM_018696, Intron 1 of 3)	269	55520	ELAC1	elaC ribonuclease Z 1	protein-coding
H3K23su_HCT15-Pa_1_peak_26931	chr17	41363561	41364370	9.06681	Promoter-TSS (NM_001291586)	71	113277	TMEM106A	transmembrane protein 106A	protein-coding
H3K23su_HCT15-Pa_1_peak_20513	chr15	30763006	30764322	9.06518	Promoter-TSS (NR_146104)	-8	100288203	LOC100288203	WASP homolog associated with actin, golgi membranes and microtubules pseudogene	pseudo
H3K23su_HCT15-Pa_1_peak_43883	chr3	50126244	50127166	9.06494	Intron (NR_036627, Intron 1 of 23)	353	10181	RBM5	RNA binding motif protein 5	protein-coding
H3K23su_HCT15-Pa_1_peak_38165	chr20	523565	524545	9.06433	Intron (NM_001362770, Intron 1 of 14)	379	1457	CSNK2A1	casein kinase 2 alpha 1	protein-coding
H3K23su_HCT15-Pa_1_peak_31903	chr19	42891113	42891632	9.06416	Exon (NM_032488, Exon 4 of 4)	3077	84518	CNFN	cornifelin	protein-coding
H3K23su_HCT15-Pa_1_peak_61461	chr8	117886446	117887081	9.06106	Promoter-TSS (NR_033886)	100	644660	RAD21-AS1	RAD21 antisense RNA 1	ncRNA
H3K23su_HCT15-Pa_1_peak_13684	chr12	21654207	21655268	9.05911	Promoter-TSS (NM_032941)	14	51026	GOLT1B	golgi transport 1B	protein-coding
H3K23su_HCT15-Pa_1_peak_53649	chr6	42531699	42532340	9.05856	5' UTR (NM_015255, Exon 1 of 47)	252	23304	UBR2	ubiquitin protein ligase E3 component n-recognin 2	protein-coding
H3K23su_HCT15-Pa_1_peak_33749	chr2	39102277	39103763	9.05402	Promoter-TSS (NM_001145450)	55	90957	DHX57	DExH-box helicase 57	protein-coding
H3K23su_HCT15-Pa_1_peak_44058	chr3	53381158	53382095	9.05305	Promoter-TSS (NM_001290206)	-56	55802	DCP1A	decapping mRNA 1A	protein-coding
H3K23su_HCT15-Pa_1_peak_6159	chr1	241803029	241803775	9.05078	Exon (NM_014322, Exon 1 of 4)	269	23596	OPN3	opsin 3	protein-coding
H3K23su_HCT15-Pa_1_peak_33424	chr2	27242796	27243004	9.04899	Intron (NM_001303050, Intron 1 of 6)	5278	22924	MAPRE3	microtubule associated protein RP/EB family member 3	protein-coding
H3K23su_HCT15-Pa_1_peak_22473	chr15	93374891	93375368	9.0486	Intergenic	36415	728619	ASB9P1	ankyrin repeat and SOCS box containing 9 pseudogene 1	pseudo
H3K23su_HCT15-Pa_1_peak_21641	chr15	69706440	69707376	9.04345	Non-coding (NR_132970, Exon 1 of 3)	220	9493	KIF23	kinesin family member 23	protein-coding
H3K23su_HCT15-Pa_1_peak_18275	chr14	20880890	20882073	9.04214	Intron (NM_007110, Intron 1 of 54)	179	7011	TEP1	telomerase associated protein 1	protein-coding
H3K23su_HCT15-Pa_1_peak_5727	chr1	226925723	226926906	9.04184	Intron (NM_002221, Intron 1 of 7)	562	3707	ITPKB	inositol-trisphosphate 3-kinase B	protein-coding
H3K23su_HCT15-Pa_1_peak_64424	chr9	125702974	125704225	9.04024	Intron (NM_012197, Intron 1 of 25)	300	23637	RABGAP1	RAB GTPase activating protein 1	protein-coding
H3K23su_HCT15-Pa_1_peak_6135	chr1	236958443	236959301	9.03893	5' UTR (NM_000254, Exon 1 of 33)	280	4548	MTR	5-methyltetrahydrofolate-homocysteine methyltransferase	protein-coding
H3K23su_HCT15-Pa_1_peak_41113	chr22	21774578	21774841	9.03875	Intron (NM_015094, Intron 1 of 2)	3049	23119	HIC2	HIC ZBTB transcriptional repressor 2	protein-coding
H3K23su_HCT15-Pa_1_peak_37593	chr2	233414989	233415845	9.03814	Promoter-TSS (NM_145702)	18	9470	EIF4E2	eukaryotic translation initiation factor 4E family member 2	protein-coding
H3K23su_HCT15-Pa_1_peak_50839	chr5	124042596	124043379	9.03675	Intron (NM_020747, Intron 1 of 8)	37818	57507	ZNF608	zinc finger protein 608	protein-coding
H3K23su_HCT15-Pa_1_peak_54272	chr6	89618380	89619461	9.03473	Intron (NM_001286426, Intron 4 of 14)	54417	8732	RNGTT	RNA guanylyltransferase and 5'-phosphatase	protein-coding
H3K23su_HCT15-Pa_1_peak_66035	chrX	61691551	61692029	9.03351	Intergenic	879421	139886	SPIN4	spindlin family member 4	protein-coding
H3K23su_HCT15-Pa_1_peak_38592	chr20	18205640	18206425	9.03337	Intergenic	-62840	7692	ZNF133	zinc finger protein 133	protein-coding
H3K23su_HCT15-Pa_1_peak_2900	chr1	84543265	84544838	9.02951	Exon (NM_207578, Exon 1 of 9)	289	5567	PRKACB	protein kinase cAMP-activated catalytic subunit beta	protein-coding
H3K23su_HCT15-Pa_1_peak_2264	chr1	47799751	47800573	9.02804	Intron (NM_001136140, Intron 1 of 4)	700	51727	CMPK1	cytidine/uridine monophosphate kinase 1	protein-coding
H3K23su_HCT15-Pa_1_peak_12746	chr11	119076681	119077987	9.02696	Intron (NM_005188, Intron 1 of 15)	348	867	CBL	Cbl proto-oncogene	protein-coding
H3K23su_HCT15-Pa_1_peak_23834	chr16	30345685	30346423	9.02673	Intron (NR_002453, Intron 1 of 12)	641	595101	SMG1P5	SMG1 pseudogene 5	pseudo
H3K23su_HCT15-Pa_1_peak_57442	chr7	65215479	65216793	9.02634	Promoter-TSS (NR_103527)	44	643253	CCT6P1	chaperonin containing TCP1 subunit 6 pseudogene 1	pseudo
H3K23su_HCT15-Pa_1_peak_48760	chr4	159131328	159131819	9.02497	Promoter-TSS (NM_018342)	-65	55314	TMEM144	transmembrane protein 144	protein-coding
H3K23su_HCT15-Pa_1_peak_1803	chr1	36862775	36863512	9.02475	Intron (NM_032881, Intron 1 of 1)	366	84967	LSM10	LSM10, U7 small nuclear RNA associated	protein-coding
H3K23su_HCT15-Pa_1_peak_37145	chr2	217276895	217277622	9.02472	Promoter-TSS (NM_001127207)	121	50485	SMARCAL1	SWI/SNF related, matrix associated, actin dependent regulator of chromatin, subfamily a like 1	protein-coding
H3K23su_HCT15-Pa_1_peak_15751	chr12	122277432	122278025	9.02378	Exon (NM_002150, Exon 14 of 14)	19037	3242	HPD	4-hydroxyphenylpyruvate dioxygenase	protein-coding
H3K23su_HCT15-Pa_1_peak_27602	chr17	59940325	59941466	9.02236	Promoter-TSS (NM_032043)	25	83990	BRIP1	BRCA1 interacting protein C-terminal helicase 1	protein-coding
H3K23su_HCT15-Pa_1_peak_18842	chr14	54907529	54908187	9.01997	Intron (NM_005776, Intron 1 of 4)	234	10175	CNIH1	cornichon family AMPA receptor auxiliary protein 1	protein-coding
H3K23su_HCT15-Pa_1_peak_63420	chr9	88355926	88356952	9.01811	Intron (NM_015239, Intron 1 of 25)	505	23287	AGTPBP1	ATP/GTP binding protein 1	protein-coding
H3K23su_HCT15-Pa_1_peak_25140	chr16	87772275	87772877	9.01205	Intron (NM_001351938, Intron 4 of 10)	27016	54758	KLHDC4	kelch domain containing 4	protein-coding
H3K23su_HCT15-Pa_1_peak_16457	chr13	28194234	28195256	9.01015	Promoter-TSS (NM_001206559)	-79	222484	LNX2	ligand of numb-protein X 2	protein-coding
H3K23su_HCT15-Pa_1_peak_3824	chr1	147930504	147931855	9.00972	Non-coding (NR_148945, Exon 1 of 2)	243	100996740	LOC100996740	uncharacterized LOC100996740	ncRNA
H3K23su_HCT15-Pa_1_peak_40866	chr22	18120913	18121888	9.00921	Promoter-TSS (NM_015367)	50	23786	BCL2L13	BCL2 like 13	protein-coding
H3K23su_HCT15-Pa_1_peak_19352	chr14	73603104	73604463	9.00762	Intron (NM_000021, Intron 1 of 11)	568	5663	PSEN1	presenilin 1	protein-coding
H3K23su_HCT15-Pa_1_peak_62517	chr9	15422257	15423534	9.00693	Promoter-TSS (NR_161438)	21	6619	SNAPC3	small nuclear RNA activating complex polypeptide 3	protein-coding
H3K23su_HCT15-Pa_1_peak_59485	chr7	158314299	158315045	9.00684	Intron (NM_001308267, Intron 1 of 21)	10833	693180	MIR595	microRNA 595	ncRNA
H3K23su_HCT15-Pa_1_peak_7910	chr10	73610604	73611185	9.00679	Intron (NM_001042465, Intron 1 of 14)	114	5660	PSAP	prosaposin	protein-coding
H3K23su_HCT15-Pa_1_peak_52358	chr6	692437	693341	9.00433	Intron (NR_073064, Intron 1 of 29)	250	55770	EXOC2	exocyst complex component 2	protein-coding
H3K23su_HCT15-Pa_1_peak_34635	chr2	74684614	74684900	9.0043	Promoter-TSS (NM_012477)	-808	23559	WBP1	WW domain binding protein 1	protein-coding
H3K23su_HCT15-Pa_1_peak_35280	chr2	109335873	109336555	9.00412	Intron (NM_006267, Intron 1 of 28)	276	5903	RANBP2	RAN binding protein 2	protein-coding
H3K23su_HCT15-Pa_1_peak_45967	chr3	180629966	180631032	9.00207	Promoter-TSS (NM_001363882)	40	8087	FXR1	FMR1 autosomal homolog 1	protein-coding
H3K23su_HCT15-Pa_1_peak_7757	chr10	70748462	70749231	9.00187	Exon (NM_015634, Exon 1 of 7)	287	26128	KIF1BP	KIF1 binding protein	protein-coding
H3K23su_HCT15-Pa_1_peak_43125	chr3	25823758	25825065	9.0015	Intron (NM_001145294, Intron 1 of 11)	523	55768	NGLY1	N-glycanase 1	protein-coding
H3K23su_HCT15-Pa_1_peak_57597	chr7	72649241	72650023	9.00017	Intron (NR_003186, Intron 7 of 7)	14958	654816	NCF1B	neutrophil cytosolic factor 1B pseudogene	pseudo
H3K23su_HCT15-Pa_1_peak_12130	chr11	82803898	82804204	8.9994	Intergenic	20943	100506233	RAB30-DT	RAB30 divergent transcript	ncRNA
H3K23su_HCT15-Pa_1_peak_29381	chr18	33708980	33710239	8.99619	Promoter-TSS (NR_136898)	-252	25800	SLC39A6	solute carrier family 39 member 6	protein-coding
H3K23su_HCT15-Pa_1_peak_45460	chr3	141456966	141458131	8.99512	Intron (NM_001201370, Intron 1 of 1)	408	9616	RNF7	ring finger protein 7	protein-coding
H3K23su_HCT15-Pa_1_peak_33250	chr2	21021987	21022885	8.9947	Intron (NM_021925, Intron 1 of 6)	425	60526	LDAH	lipid droplet associated hydrolase	protein-coding
H3K23su_HCT15-Pa_1_peak_5273	chr1	207925083	207926281	8.99379	Intron (NM_172352, Intron 1 of 11)	283	4179	CD46	CD46 molecule	protein-coding
H3K23su_HCT15-Pa_1_peak_52459	chr6	2970758	2972205	8.99272	Promoter-TSS (NM_001271823)	-199	5269	SERPINB6	serpin family B member 6	protein-coding
H3K23su_HCT15-Pa_1_peak_54910	chr6	137310682	137311394	8.98915	Intron (NR_027994, Intron 2 of 2)	3330	100294720	NHEG1	neuroblastoma highly expressed 1	ncRNA
H3K23su_HCT15-Pa_1_peak_1907	chr1	40204510	40205482	8.98524	Intron (NM_203456, Intron 1 of 9)	479	10450	PPIE	peptidylprolyl isomerase E	protein-coding
H3K23su_HCT15-Pa_1_peak_30139	chr18	78016167	78016335	8.98409	Intergenic	-10854	84552	PARD6G	par-6 family cell polarity regulator gamma	protein-coding
H3K23su_HCT15-Pa_1_peak_31877	chr19	42579887	42580737	8.98179	Promoter-TSS (NM_022752)	-6	64763	ZNF574	zinc finger protein 574	protein-coding
H3K23su_HCT15-Pa_1_peak_59602	chr8	1878404	1879269	8.98096	Intron (NM_001308152, Intron 24 of 27)	-40727	104266957	KBTBD11-OT1	KBTBD11 overlapping transcript 1	ncRNA
H3K23su_HCT15-Pa_1_peak_49750	chr5	41925124	41926073	8.98058	Exon (NM_001297437, Exon 1 of 6)	215	26272	FBXO4	F-box protein 4	protein-coding
H3K23su_HCT15-Pa_1_peak_66039	chrX	61712575	61712720	8.97834	Intergenic	858564	139886	SPIN4	spindlin family member 4	protein-coding
H3K23su_HCT15-Pa_1_peak_23876	chr16	30885913	30887381	8.977	Promoter-TSS (NR_039744)	-3	100616231	MIR4519	microRNA 4519	ncRNA
H3K23su_HCT15-Pa_1_peak_41423	chr22	28314505	28316328	8.9762	Promoter-TSS (NM_001284278)	52	284900	TTC28-AS1	TTC28 antisense RNA 1	ncRNA
H3K23su_HCT15-Pa_1_peak_16233	chr13	22032272	22033639	8.97575	Intron (NR_104486, Intron 1 of 14)	487	253832	ZDHHC20	zinc finger DHHC-type containing 20	protein-coding
H3K23su_HCT15-Pa_1_peak_16991	chr13	45563267	45564433	8.97531	Promoter-TSS (NM_012345)	177	55425	GPALPP1	GPALPP motifs containing 1	protein-coding
H3K23su_HCT15-Pa_1_peak_53038	chr6	24666555	24667570	8.97422	Promoter-TSS (NM_018473)	65	51567	TDP2	tyrosyl-DNA phosphodiesterase 2	protein-coding
H3K23su_HCT15-Pa_1_peak_64681	chr9	130717552	130718447	8.97357	Intron (NM_001035254, Intron 1 of 10)	-5006	399665	FAM102A	family with sequence similarity 102 member A	protein-coding
H3K23su_HCT15-Pa_1_peak_16635	chr13	32889300	32890422	8.97111	Intron (NM_000059, Intron 1 of 26)	244	675	BRCA2	BRCA2 DNA repair associated	protein-coding
H3K23su_HCT15-Pa_1_peak_50509	chr5	89824471	89825502	8.97031	Intron (NM_198273, Intron 1 of 2)	415	116068	LYSMD3	LysM domain containing 3	protein-coding
H3K23su_HCT15-Pa_1_peak_34436	chr2	69968760	69970200	8.96814	Intron (NM_001153, Intron 1 of 12)	214	307	ANXA4	annexin A4	protein-coding
H3K23su_HCT15-Pa_1_peak_57980	chr7	89975752	89976264	8.96706	Promoter-TSS (NM_001042717)	-22	85865	GTPBP10	GTP binding protein 10	protein-coding
H3K23su_HCT15-Pa_1_peak_17192	chr13	51103361	51103940	8.96666	TTS (NR_109974)	-2065	103689915	DLEU1-AS1	DLEU1 antisense RNA 1	ncRNA
H3K23su_HCT15-Pa_1_peak_18604	chr14	36295489	36296145	8.96622	Exon (NM_032352, Exon 1 of 10)	273	84312	BRMS1L	BRMS1 like transcriptional repressor	protein-coding
H3K23su_HCT15-Pa_1_peak_39925	chr20	62259421	62259782	8.96612	Non-coding (NR_132417, Exon 2 of 2)	1013	100505771	MHENCR	melanoma highly expressed competing endogenous lncRNA for miR-425 and miR-489	ncRNA
H3K23su_HCT15-Pa_1_peak_40299	chr21	36179887	36180776	8.96589	Intron (NM_001754, Intron 7 of 8)	62209	100506385	LINC01426	long intergenic non-protein coding RNA 1426	ncRNA
H3K23su_HCT15-Pa_1_peak_49767	chr5	43312951	43313542	8.96539	Promoter-TSS (NM_001330663)	37	3157	HMGCS1	3-hydroxy-3-methylglutaryl-CoA synthase 1	protein-coding
H3K23su_HCT15-Pa_1_peak_58903	chr7	134854943	134855494	8.96496	Promoter-TSS (NM_001243753)	47	78996	CYREN	cell cycle regulator of NHEJ	protein-coding
H3K23su_HCT15-Pa_1_peak_41634	chr22	32145619	32146341	8.96478	5' UTR (NM_173566, Exon 1 of 9)	138	253143	PRR14L	proline rich 14 like	protein-coding
H3K23su_HCT15-Pa_1_peak_34392	chr2	68384141	68385562	8.96427	Promoter-TSS (NM_001256476)	-111	56902	PNO1	partner of NOB1 homolog	protein-coding
H3K23su_HCT15-Pa_1_peak_51082	chr5	133747395	133748064	8.96225	Promoter-TSS (NM_080656)	-157	91368	CDKN2AIPNL	CDKN2A interacting protein N-terminal like	protein-coding
H3K23su_HCT15-Pa_1_peak_36507	chr2	176032104	176033354	8.96208	Promoter-TSS (NR_030630)	202	1386	ATF2	activating transcription factor 2	protein-coding
H3K23su_HCT15-Pa_1_peak_17662	chr13	98824193	98824837	8.96131	Intron (NM_005766, Intron 1 of 26)	5008	140432	RNF113B	ring finger protein 113B	protein-coding
H3K23su_HCT15-Pa_1_peak_35400	chr2	111878943	111879521	8.96082	Intron (NM_207002, Intron 1 of 3)	741	10018	BCL2L11	BCL2 like 11	protein-coding
H3K23su_HCT15-Pa_1_peak_33023	chr2	11758205	11758606	8.95922	Intron (NM_014668, Intron 21 of 32)	51916	23620	NTSR2	neurotensin receptor 2	protein-coding
H3K23su_HCT15-Pa_1_peak_57942	chr7	86948164	86948819	8.95613	Intergenic	26317	11257	TP53TG1	TP53 target 1	ncRNA
H3K23su_HCT15-Pa_1_peak_8988	chr10	114206017	114207390	8.95507	Promoter-TSS (NR_134523)	14	64429	ZDHHC6	zinc finger DHHC-type containing 6	protein-coding
H3K23su_HCT15-Pa_1_peak_42722	chr3	9943940	9945069	8.9534	Promoter-TSS (NR_104198)	-28	132014	IL17RE	interleukin 17 receptor E	protein-coding
H3K23su_HCT15-Pa_1_peak_26782	chr17	38573593	38574357	8.95103	Intron (NM_001067, Intron 1 of 34)	173	7153	TOP2A	DNA topoisomerase II alpha	protein-coding
H3K23su_HCT15-Pa_1_peak_20847	chr15	43622099	43623014	8.95061	Promoter-TSS (NM_001324364)	7	161823	ADAL	adenosine deaminase like	protein-coding
H3K23su_HCT15-Pa_1_peak_45898	chr3	174158692	174159932	8.95003	Intergenic	-417812	254827	NAALADL2	N-acetylated alpha-linked acidic dipeptidase like 2	protein-coding
H3K23su_HCT15-Pa_1_peak_19453	chr14	75642906	75643615	8.94941	Promoter-TSS (NM_006827)	55	10972	TMED10	transmembrane p24 trafficking protein 10	protein-coding
H3K23su_HCT15-Pa_1_peak_58365	chr7	102389232	102390197	8.94876	Promoter-TSS (NR_146066)	268	222234	FAM185A	family with sequence similarity 185 member A	protein-coding
H3K23su_HCT15-Pa_1_peak_15940	chr12	125577064	125578239	8.94824	Intron (NM_023928, Intron 5 of 17)	27670	65985	AACS	acetoacetyl-CoA synthetase	protein-coding
H3K23su_HCT15-Pa_1_peak_21048	chr15	52121433	52122506	8.94816	5' UTR (NM_014547, Exon 1 of 10)	119	29766	TMOD3	tropomodulin 3	protein-coding
H3K23su_HCT15-Pa_1_peak_34917	chr2	92285915	92286065	8.94695	Intergenic	156831	440888	ACTR3BP2	ACTR3B pseudogene 2	pseudo
H3K23su_HCT15-Pa_1_peak_29232	chr18	21452619	21453160	8.94511	Promoter-TSS (NM_001127718)	-95	3909	LAMA3	laminin subunit alpha 3	protein-coding
H3K23su_HCT15-Pa_1_peak_6073	chr1	235291301	235292444	8.94458	Promoter-TSS (NR_002956)	280	9804	TOMM20	translocase of outer mitochondrial membrane 20	protein-coding
H3K23su_HCT15-Pa_1_peak_15144	chr12	102513247	102514385	8.94334	Promoter-TSS (NM_001319995)	76	79023	NUP37	nucleoporin 37	protein-coding
H3K23su_HCT15-Pa_1_peak_57508	chr7	66461670	66462116	8.94307	Promoter-TSS (NM_018264)	73	55253	TYW1	tRNA-yW synthesizing protein 1 homolog	protein-coding
H3K23su_HCT15-Pa_1_peak_40959	chr22	19419776	19420274	8.94074	Promoter-TSS (NM_003325)	-43	64976	MRPL40	mitochondrial ribosomal protein L40	protein-coding
H3K23su_HCT15-Pa_1_peak_10194	chr11	11862828	11864306	8.94071	5' UTR (NM_017944, Exon 1 of 27)	597	55031	USP47	ubiquitin specific peptidase 47	protein-coding
H3K23su_HCT15-Pa_1_peak_7269	chr10	43277980	43278923	8.93934	Intron (NM_014753, Intron 1 of 22)	208	9790	BMS1	BMS1 ribosome biogenesis factor	protein-coding
H3K23su_HCT15-Pa_1_peak_27429	chr17	55434391	55435106	8.9371	Intron (NM_001322250, Intron 5 of 13)	100368	124540	MSI2	musashi RNA binding protein 2	protein-coding
H3K23su_HCT15-Pa_1_peak_28692	chr17	80980192	80981147	8.93394	Intron (NR_135465, Intron 4 of 13)	-15796	146712	B3GNTL1	UDP-GlcNAc:betaGal beta-1,3-N-acetylglucosaminyltransferase like 1	protein-coding
H3K23su_HCT15-Pa_1_peak_8893	chr10	105677194	105678239	8.93369	Intron (NM_024928, Intron 1 of 9)	226	79991	STN1	STN1 subunit of CST complex	protein-coding
H3K23su_HCT15-Pa_1_peak_5366	chr1	211816120	211817353	8.93358	Intron (NR_131925, Intron 2 of 2)	3586	105748977	LINC01693	long intergenic non-protein coding RNA 1693	ncRNA
H3K23su_HCT15-Pa_1_peak_9313	chr10	124913863	124914947	8.93096	Intron (NM_001007793, Intron 1 of 7)	487	9184	BUB3	BUB3 mitotic checkpoint protein	protein-coding
H3K23su_HCT15-Pa_1_peak_6093	chr1	235667151	235668694	8.92986	Promoter-TSS (NM_152490)	-170	148789	B3GALNT2	beta-1,3-N-acetylgalactosaminyltransferase 2	protein-coding
H3K23su_HCT15-Pa_1_peak_1121	chr1	23669852	23671209	8.92653	Intron (NM_005826, Intron 1 of 10)	247	10236	HNRNPR	heterogeneous nuclear ribonucleoprotein R	protein-coding
H3K23su_HCT15-Pa_1_peak_21851	chr15	75229863	75230567	8.92303	Intron (NM_004255, Intron 1 of 4)	199	9377	COX5A	cytochrome c oxidase subunit 5A	protein-coding
H3K23su_HCT15-Pa_1_peak_52873	chr6	16129086	16130324	8.92252	Intron (NM_013262, Intron 1 of 6)	388	29116	MYLIP	myosin regulatory light chain interacting protein	protein-coding
H3K23su_HCT15-Pa_1_peak_32580	chr19	56181790	56181937	8.92165	Intron (NM_007279, Intron 11 of 11)	-4698	29924	EPN1	epsin 1	protein-coding
H3K23su_HCT15-Pa_1_peak_36654	chr2	187636250	187637341	8.91501	Intergenic	77102	151112	ZSWIM2	zinc finger SWIM-type containing 2	protein-coding
H3K23su_HCT15-Pa_1_peak_34146	chr2	58467729	58468603	8.91409	Intron (NM_001114636, Intron 1 of 13)	349	55120	FANCL	FA complementation group L	protein-coding
H3K23su_HCT15-Pa_1_peak_27204	chr17	46638603	46638759	8.91217	Intron (NM_002146, Intron 1 of 3)	13129	3213	HOXB3	homeobox B3	protein-coding
H3K23su_HCT15-Pa_1_peak_19369	chr14	73924211	73925562	8.91009	Intron (NM_001320114, Intron 1 of 11)	400	8650	NUMB	NUMB endocytic adaptor protein	protein-coding
H3K23su_HCT15-Pa_1_peak_39371	chr20	44717836	44718675	8.90559	Intron (NM_020967, Intron 1 of 7)	346	57727	NCOA5	nuclear receptor coactivator 5	protein-coding
H3K23su_HCT15-Pa_1_peak_51371	chr5	141348379	141349349	8.90538	Intron (NM_183401, Intron 1 of 8)	194	9604	RNF14	ring finger protein 14	protein-coding
H3K23su_HCT15-Pa_1_peak_13512	chr12	12234835	12235295	8.90455	Intron (NM_001370269, Intron 4 of 7)	10663	79370	BCL2L14	BCL2 like 14	protein-coding
H3K23su_HCT15-Pa_1_peak_24025	chr16	47494449	47496002	8.9016	Promoter-TSS (NM_000293)	15	5257	PHKB	phosphorylase kinase regulatory subunit beta	protein-coding
H3K23su_HCT15-Pa_1_peak_18087	chr13	113369629	113369792	8.90149	Intron (NM_015205, Intron 1 of 29)	25067	23250	ATP11A	ATPase phospholipid transporting 11A	protein-coding
H3K23su_HCT15-Pa_1_peak_63708	chr9	96792568	96793508	8.89771	Promoter-TSS (NM_177995)	-57	138639	PTPDC1	protein tyrosine phosphatase domain containing 1	protein-coding
H3K23su_HCT15-Pa_1_peak_5413	chr1	213031040	213032479	8.89473	Promoter-TSS (NR_027286)	142	28982	FLVCR1	feline leukemia virus subgroup C cellular receptor 1	protein-coding
H3K23su_HCT15-Pa_1_peak_4594	chr1	174968585	174969887	8.89396	5' UTR (NM_014412, Exon 1 of 6)	153	27101	CACYBP	calcyclin binding protein	protein-coding
H3K23su_HCT15-Pa_1_peak_17595	chr13	96328441	96330232	8.8934	Promoter-TSS (NR_132117)	-57	5611	DNAJC3	DnaJ heat shock protein family (Hsp40) member C3	protein-coding
H3K23su_HCT15-Pa_1_peak_11197	chr11	62648079	62648424	8.89268	Promoter-TSS (NM_001013251)	-117	6520	SLC3A2	solute carrier family 3 member 2	protein-coding
H3K23su_HCT15-Pa_1_peak_25748	chr17	7818749	7819185	8.89088	Intron (NR_152444, Intron 1 of 1)	546	284023	RNF227	ring finger protein 227	protein-coding
H3K23su_HCT15-Pa_1_peak_20370	chr15	22893261	22894069	8.88952	Intron (NM_001324125, Intron 1 of 27)	965	23191	CYFIP1	cytoplasmic FMR1 interacting protein 1	protein-coding
H3K23su_HCT15-Pa_1_peak_27227	chr17	46908222	46908978	8.88846	Intron (NM_001261395, Intron 1 of 11)	203	10241	CALCOCO2	calcium binding and coiled-coil domain 2	protein-coding
H3K23su_HCT15-Pa_1_peak_7062	chr10	30648786	30649068	8.88786	Intergenic	8667	102466227	MIR7162	microRNA 7162	ncRNA
H3K23su_HCT15-Pa_1_peak_29765	chr18	55837542	55838312	8.88573	Intron (NM_001144969, Intron 2 of 29)	21375	23327	NEDD4L	NEDD4 like E3 ubiquitin protein ligase	protein-coding
H3K23su_HCT15-Pa_1_peak_50632	chr5	103632611	103632926	8.88526	Intergenic	-734278	83594	NUDT12	nudix hydrolase 12	protein-coding
H3K23su_HCT15-Pa_1_peak_52435	chr6	2765268	2766249	8.88484	5' UTR (NM_130395, Exon 1 of 7)	131	56897	WRNIP1	WRN helicase interacting protein 1	protein-coding
H3K23su_HCT15-Pa_1_peak_6466	chr10	5005503	5006110	8.8845	Intron (NM_001353, Intron 1 of 8)	199	1645	AKR1C1	aldo-keto reductase family 1 member C1	protein-coding
H3K23su_HCT15-Pa_1_peak_28758	chr18	158454	159467	8.88021	Intron (NM_005151, Intron 1 of 15)	403	9097	USP14	ubiquitin specific peptidase 14	protein-coding
H3K23su_HCT15-Pa_1_peak_21111	chr15	55488389	55489342	8.87988	Intron (NM_016304, Intron 1 of 5)	274	51187	RSL24D1	ribosomal L24 domain containing 1	protein-coding
H3K23su_HCT15-Pa_1_peak_21225	chr15	59576132	59576436	8.87972	Intron (NM_004998, Intron 1 of 27)	77242	92483	LDHAL6B	lactate dehydrogenase A like 6B	protein-coding
H3K23su_HCT15-Pa_1_peak_36213	chr2	160003326	160004186	8.8785	Intron (NM_001350062, Intron 5 of 23)	-39590	102465535	MIR6888	microRNA 6888	ncRNA
H3K23su_HCT15-Pa_1_peak_45517	chr3	146261739	146262483	8.87839	Intron (NM_021105, Intron 1 of 8)	231	5359	PLSCR1	phospholipid scramblase 1	protein-coding
H3K23su_HCT15-Pa_1_peak_45133	chr3	128444901	128445875	8.87757	Intron (NM_004637, Intron 1 of 5)	409	7879	RAB7A	RAB7A, member RAS oncogene family	protein-coding
H3K23su_HCT15-Pa_1_peak_50545	chr5	94890221	94891279	8.87714	Promoter-TSS (NM_014639)	-41	9652	TTC37	tetratricopeptide repeat domain 37	protein-coding
H3K23su_HCT15-Pa_1_peak_15202	chr12	105379986	105380679	8.87647	Intron (NM_152318, Intron 1 of 3)	238	121053	C12orf45	chromosome 12 open reading frame 45	protein-coding
H3K23su_HCT15-Pa_1_peak_64840	chr9	132815983	132816868	8.87592	Intron (NM_001136557, Intron 1 of 19)	240	57720	GPR107	G protein-coupled receptor 107	protein-coding
H3K23su_HCT15-Pa_1_peak_46665	chr4	2243247	2244182	8.87365	Intron (NM_181808, Intron 1 of 25)	134	79441	HAUS3	HAUS augmin like complex subunit 3	protein-coding
H3K23su_HCT15-Pa_1_peak_12803	chr11	120199347	120199733	8.87363	Intron (NM_174926, Intron 2 of 3)	3532	219902	TLCD5	TLC domain containing 5	protein-coding
H3K23su_HCT15-Pa_1_peak_16263	chr13	23363100	23363771	8.86912	Intergenic	108885	646201	BASP1P1	BASP1 pseudogene 1	pseudo
H3K23su_HCT15-Pa_1_peak_46034	chr3	183873791	183875206	8.86895	Intron (NM_004423, Intron 1 of 14)	1333	1857	DVL3	dishevelled segment polarity protein 3	protein-coding
H3K23su_HCT15-Pa_1_peak_47171	chr4	24585217	24586319	8.86615	Intron (NM_001358, Intron 1 of 13)	409	1665	DHX15	DEAH-box helicase 15	protein-coding
H3K23su_HCT15-Pa_1_peak_29613	chr18	47013219	47013873	8.86546	Promoter-TSS (NR_031720)	58	497661	C18orf32	chromosome 18 open reading frame 32	protein-coding
H3K23su_HCT15-Pa_1_peak_42967	chr3	15247498	15248930	8.86466	Promoter-TSS (NR_027927)	461	23473	CAPN7	calpain 7	protein-coding
H3K23su_HCT15-Pa_1_peak_50977	chr5	131705120	131706268	8.86361	Promoter-TSS (NR_110997)	-86	553103	MIR3936HG	MIR3936 host gene	ncRNA
H3K23su_HCT15-Pa_1_peak_45393	chr3	138552805	138554138	8.86219	Intron (NM_006219, Intron 1 of 23)	299	5291	PIK3CB	phosphatidylinositol-4,5-bisphosphate 3-kinase catalytic subunit beta	protein-coding
H3K23su_HCT15-Pa_1_peak_18573	chr14	35590941	35592198	8.859	Promoter-TSS (NM_014672)	179	55012	PPP2R3C	protein phosphatase 2 regulatory subunit B''gamma	protein-coding
H3K23su_HCT15-Pa_1_peak_3002	chr1	89989904	89990990	8.85891	Promoter-TSS (NM_001134476)	50	23507	LRRC8B	leucine rich repeat containing 8 VRAC subunit B	protein-coding
H3K23su_HCT15-Pa_1_peak_5335	chr1	211433520	211434296	8.85266	Intron (NM_018254, Intron 1 of 10)	619	55758	RCOR3	REST corepressor 3	protein-coding
H3K23su_HCT15-Pa_1_peak_34165	chr2	61244119	61245605	8.85244	Promoter-TSS (NM_002618)	7	5194	PEX13	peroxisomal biogenesis factor 13	protein-coding
H3K23su_HCT15-Pa_1_peak_7648	chr10	63711893	63712568	8.85071	Intron (NM_032199, Intron 3 of 9)	50772	84159	ARID5B	AT-rich interaction domain 5B	protein-coding
H3K23su_HCT15-Pa_1_peak_10073	chr11	8703708	8704763	8.84967	Promoter-TSS (NM_000990)	-104	6157	RPL27A	ribosomal protein L27a	protein-coding
H3K23su_HCT15-Pa_1_peak_31356	chr19	21264833	21265509	8.84956	Intron (NR_117088, Intron 1 of 4)	162	148206	ZNF714	zinc finger protein 714	protein-coding
H3K23su_HCT15-Pa_1_peak_43039	chr3	19988189	19989567	8.84873	Promoter-TSS (NM_001330688)	289	5868	RAB5A	RAB5A, member RAS oncogene family	protein-coding
H3K23su_HCT15-Pa_1_peak_47760	chr4	76649283	76650459	8.84845	5' UTR (NM_001290049, Exon 1 of 24)	165	8615	USO1	USO1 vesicle transport factor	protein-coding
H3K23su_HCT15-Pa_1_peak_44475	chr3	87275803	87277060	8.84841	Promoter-TSS (NM_014043)	-28	25978	CHMP2B	charged multivesicular body protein 2B	protein-coding
H3K23su_HCT15-Pa_1_peak_8848	chr10	105010662	105010874	8.84821	Intergenic	5124	729020	RPEL1	ribulose-5-phosphate-3-epimerase like 1	protein-coding
H3K23su_HCT15-Pa_1_peak_46141	chr3	186523926	186524798	8.84806	Promoter-TSS (NM_002916)	-91	5984	RFC4	replication factor C subunit 4	protein-coding
H3K23su_HCT15-Pa_1_peak_59392	chr7	156433230	156433970	8.84797	Promoter-TSS (NR_026865)	132	140545	RNF32	ring finger protein 32	protein-coding
H3K23su_HCT15-Pa_1_peak_14188	chr12	51441622	51442741	8.84512	Promoter-TSS (NM_001351319)	71	25875	LETMD1	LETM1 domain containing 1	protein-coding
H3K23su_HCT15-Pa_1_peak_20700	chr15	40428201	40428818	8.84245	Intergenic	-24701	701	BUB1B	BUB1 mitotic checkpoint serine/threonine kinase B	protein-coding
H3K23su_HCT15-Pa_1_peak_28216	chr17	75084711	75085708	8.84164	Promoter-TSS (NM_001204410)	-26	6397	SEC14L1	SEC14 like lipid binding 1	protein-coding
H3K23su_HCT15-Pa_1_peak_51471	chr5	145826532	145827841	8.84035	Intron (NM_001040006, Intron 1 of 20)	290	10915	TCERG1	transcription elongation regulator 1	protein-coding
H3K23su_HCT15-Pa_1_peak_44690	chr3	113203918	113204413	8.83576	Intron (NM_001331079, Intron 7 of 17)	29526	152185	SPICE1	spindle and centriole associated protein 1	protein-coding
H3K23su_HCT15-Pa_1_peak_50428	chr5	80286429	80286912	8.83575	Intron (NM_006909, Intron 1 of 26)	-29944	102524628	RASGRF2-AS1	RASGRF2 antisense RNA 1	ncRNA
H3K23su_HCT15-Pa_1_peak_1506	chr1	29598263	29598566	8.83541	Intron (NM_133177, Intron 7 of 30)	35380	10076	PTPRU	protein tyrosine phosphatase receptor type U	protein-coding
H3K23su_HCT15-Pa_1_peak_6638	chr10	12083763	12085201	8.83517	Intron (NM_080599, Intron 1 of 21)	326	26019	UPF2	UPF2 regulator of nonsense mediated mRNA decay	protein-coding
H3K23su_HCT15-Pa_1_peak_43584	chr3	44689996	44690801	8.83063	TTS (NM_001351733)	174	7584	ZNF35	zinc finger protein 35	protein-coding
H3K23su_HCT15-Pa_1_peak_36027	chr2	139294456	139295313	8.83054	Intron (NM_001001664, Intron 1 of 10)	35544	339745	SPOPL	speckle type BTB/POZ protein like	protein-coding
H3K23su_HCT15-Pa_1_peak_58194	chr7	99933206	99934326	8.82774	Promoter-TSS (NR_036569)	64	101735302	STAG3L5P	stromal antigen 3-like 5 pseudogene	pseudo
H3K23su_HCT15-Pa_1_peak_17179	chr13	50900469	50901406	8.8274	Intron (NR_109974, Intron 2 of 6)	154783	145165	ST13P4	ST13, Hsp70 interacting protein pseudogene 4	pseudo
H3K23su_HCT15-Pa_1_peak_45832	chr3	170625404	170626488	8.82592	Intron (NM_020390, Intron 1 of 4)	480	56648	EIF5A2	eukaryotic translation initiation factor 5A2	protein-coding
H3K23su_HCT15-Pa_1_peak_17433	chr13	76334352	76334982	8.8241	Promoter-TSS (NM_001366636)	94	4008	LMO7	LIM domain 7	protein-coding
H3K23su_HCT15-Pa_1_peak_19298	chr14	71374180	71375537	8.82401	Intron (NM_001308160, Intron 1 of 33)	682	22990	PCNX1	pecanex 1	protein-coding
H3K23su_HCT15-Pa_1_peak_18469	chr14	31090628	31091917	8.82337	Promoter-TSS (NM_001283033)	-188	23256	SCFD1	sec1 family domain containing 1	protein-coding
H3K23su_HCT15-Pa_1_peak_31952	chr19	44123121	44124187	8.82315	Intron (NM_182498, Intron 1 of 2)	127	126299	ZNF428	zinc finger protein 428	protein-coding
H3K23su_HCT15-Pa_1_peak_23660	chr16	25122903	25123471	8.82224	Promoter-TSS (NR_120306)	124	51451	LCMT1	leucine carboxyl methyltransferase 1	protein-coding
H3K23su_HCT15-Pa_1_peak_58476	chr7	107203812	107204752	8.8218	Promoter-TSS (NM_001371364)	-120	11062	DUS4L	dihydrouridine synthase 4 like	protein-coding
H3K23su_HCT15-Pa_1_peak_65190	chr9	139248710	139249483	8.82007	Promoter-TSS (NM_001200003)	-138	26086	GPSM1	G protein signaling modulator 1	protein-coding
H3K23su_HCT15-Pa_1_peak_29669	chr18	48405105	48406120	8.81978	5' UTR (NM_001168335, Exon 1 of 14)	124	4200	ME2	malic enzyme 2	protein-coding
H3K23su_HCT15-Pa_1_peak_3328	chr1	110198507	110199531	8.81818	Non-coding (NR_024538, Exon 1 of 7)	298	2948	GSTM4	glutathione S-transferase mu 4	protein-coding
H3K23su_HCT15-Pa_1_peak_57425	chr7	64023075	64023565	8.81708	Exon (NM_178558, Exon 1 of 4)	129	340252	ZNF680	zinc finger protein 680	protein-coding
H3K23su_HCT15-Pa_1_peak_45811	chr3	169684364	169685361	8.817	Promoter-TSS (NR_027622)	267	7095	SEC62	SEC62 homolog, preprotein translocation factor	protein-coding
H3K23su_HCT15-Pa_1_peak_22138	chr15	83023634	83024205	8.81586	Promoter-TSS (NR_004847).2	78	100134869	UBE2Q2P2	ubiquitin conjugating enzyme E2 Q2 pseudogene 2	pseudo
H3K23su_HCT15-Pa_1_peak_22478	chr15	93443430	93443786	8.8154	Promoter-TSS (NM_001271)	54	1106	CHD2	chromodomain helicase DNA binding protein 2	protein-coding
H3K23su_HCT15-Pa_1_peak_32787	chr2	3622768	3623947	8.81515	Intron (NM_001011, Intron 2 of 6)	507	6201	RPS7	ribosomal protein S7	protein-coding
H3K23su_HCT15-Pa_1_peak_43804	chr3	48935495	48936487	8.81514	Intron (NM_000387, Intron 1 of 8)	324	788	SLC25A20	solute carrier family 25 member 20	protein-coding
H3K23su_HCT15-Pa_1_peak_813	chr1	16969389	16972145	8.81471	Intergenic	-1302	11209	MST1P2	macrophage stimulating 1 pseudogene 2	pseudo
H3K23su_HCT15-Pa_1_peak_16121	chr13	20175956	20176821	8.81453	Intergenic	15130	100874136	LINC00350	long intergenic non-protein coding RNA 350	ncRNA
H3K23su_HCT15-Pa_1_peak_29204	chr18	21032881	21033815	8.81218	Promoter-TSS (NR_145477)	97	8780	RIOK3	RIO kinase 3	protein-coding
H3K23su_HCT15-Pa_1_peak_40373	chr21	38629660	38631089	8.81195	Intron (NM_006052, Intron 1 of 7)	9261	10311	VPS26C	VPS26 endosomal protein sorting factor C	protein-coding
H3K23su_HCT15-Pa_1_peak_13744	chr12	27175435	27176153	8.81169	Non-coding (NR_073464, Exon 1 of 4)	303	9412	MED21	mediator complex subunit 21	protein-coding
H3K23su_HCT15-Pa_1_peak_9248	chr10	122610613	122611439	8.81112	Promoter-TSS (NR_033850)	152	55717	WDR11	WD repeat domain 11	protein-coding
H3K23su_HCT15-Pa_1_peak_12405	chr11	102961626	102963129	8.81088	Intron (NM_001318740, Intron 1 of 6)	512	84259	DCUN1D5	defective in cullin neddylation 1 domain containing 5	protein-coding
H3K23su_HCT15-Pa_1_peak_11901	chr11	74659734	74660807	8.8101	Promoter-TSS (NM_182969)	-41	9789	SPCS2	signal peptidase complex subunit 2	protein-coding
H3K23su_HCT15-Pa_1_peak_18368	chr14	23494300	23494808	8.80977	TTS (NM_001130725)	9555	5693	PSMB5	proteasome subunit beta 5	protein-coding
H3K23su_HCT15-Pa_1_peak_60956	chr8	80894574	80895162	8.80956	Intron (NM_014018, Intron 2 of 2)	47626	28957	MRPS28	mitochondrial ribosomal protein S28	protein-coding
H3K23su_HCT15-Pa_1_peak_53383	chr6	35995543	35996834	8.80884	Intron (NM_139013, Intron 1 of 9)	603	1432	MAPK14	mitogen-activated protein kinase 14	protein-coding
H3K23su_HCT15-Pa_1_peak_3935	chr1	151031432	151032186	8.80779	Promoter-TSS (NM_006818)	289	56882	CDC42SE1	CDC42 small effector 1	protein-coding
H3K23su_HCT15-Pa_1_peak_48263	chr4	111557509	111558568	8.80779	5' UTR (NM_001204397, Exon 2 of 7)	5241	5308	PITX2	paired like homeodomain 2	protein-coding
H3K23su_HCT15-Pa_1_peak_22375	chr15	90701301	90701867	8.80674	Intergenic	-26568	10509	SEMA4B	semaphorin 4B	protein-coding
H3K23su_HCT15-Pa_1_peak_17145	chr13	50265017	50265799	8.80316	Exon (NM_001278636, Exon 1 of 5)	214	84650	EBPL	EBP like	protein-coding
H3K23su_HCT15-Pa_1_peak_47495	chr4	49325112	49325958	8.80275	Intergenic	336876	80157	CWH43	cell wall biogenesis 43 C-terminal homolog	protein-coding
H3K23su_HCT15-Pa_1_peak_50371	chr5	78531523	78531797	8.79959	Promoter-TSS (NM_152405)	-294	133746	JMY	junction mediating and regulatory protein, p53 cofactor	protein-coding
H3K23su_HCT15-Pa_1_peak_43301	chr3	33700336	33701145	8.79924	5' UTR (NM_001207044, Exon 1 of 33)	431	23122	CLASP2	cytoplasmic linker associated protein 2	protein-coding
H3K23su_HCT15-Pa_1_peak_60732	chr8	59571497	59572444	8.79777	Promoter-TSS (NM_001144772)	-4	8439	NSMAF	neutral sphingomyelinase activation associated factor	protein-coding
H3K23su_HCT15-Pa_1_peak_47408	chr4	41206086	41206903	8.79559	Intron (NM_173075, Intron 1 of 16)	10065	323	APBB2	amyloid beta precursor protein binding family B member 2	protein-coding
H3K23su_HCT15-Pa_1_peak_65333	chr9	140739584	140740788	8.79558	Intergenic	7315	693187	MIR602	microRNA 602	ncRNA
H3K23su_HCT15-Pa_1_peak_63868	chr9	100458969	100459851	8.7946	Non-coding (NR_149092, Exon 1 of 5)	281	7507	XPA	XPA, DNA damage recognition and repair factor	protein-coding
H3K23su_HCT15-Pa_1_peak_45712	chr3	158389892	158390801	8.79453	Promoter-TSS (NM_020169)	91	56925	LXN	latexin	protein-coding
H3K23su_HCT15-Pa_1_peak_10909	chr11	47586605	47587914	8.79338	Exon (NM_001143984, Exon 1 of 2)	108	114971	PTPMT1	protein tyrosine phosphatase mitochondrial 1	protein-coding
H3K23su_HCT15-Pa_1_peak_19871	chr14	96000754	96002464	8.79164	Promoter-TSS (NR_001459)	222	51218	GLRX5	glutaredoxin 5	protein-coding
H3K23su_HCT15-Pa_1_peak_12552	chr11	111956820	111958129	8.79157	Promoter-TSS (NR_077060)	6	26521	TIMM8B	translocase of inner mitochondrial membrane 8 homolog B	protein-coding
H3K23su_HCT15-Pa_1_peak_63562	chr9	93563670	93564633	8.79111	Promoter-TSS (NM_003177)	50	6850	SYK	spleen associated tyrosine kinase	protein-coding
H3K23su_HCT15-Pa_1_peak_10539	chr11	31391122	31391787	8.79088	Promoter-TSS (NM_001367979)	47	120526	DNAJC24	DnaJ heat shock protein family (Hsp40) member C24	protein-coding
H3K23su_HCT15-Pa_1_peak_27014	chr17	42580053	42580980	8.7889	Intron (NM_001002909, Intron 1 of 7)	258	23131	GPATCH8	G-patch domain containing 8	protein-coding
H3K23su_HCT15-Pa_1_peak_39757	chr20	57617175	57618227	8.78601	Intron (NM_016045, Intron 1 of 5)	140	51012	PRELID3B	PRELI domain containing 3B	protein-coding
H3K23su_HCT15-Pa_1_peak_3168	chr1	95045207	95046205	8.78508	Intergenic	36448	113219466	MIR12133	microRNA 12133	ncRNA
H3K23su_HCT15-Pa_1_peak_65673	chrX	17632291	17632917	8.78411	Intron (NM_198270, Intron 1 of 7)	-21016	4810	NHS	NHS actin remodeling regulator	protein-coding
H3K23su_HCT15-Pa_1_peak_62642	chr9	21684749	21685322	8.78382	Intergenic	-117600	4507	MTAP	methylthioadenosine phosphorylase	protein-coding
H3K23su_HCT15-Pa_1_peak_54305	chr6	90538859	90539868	8.78354	Promoter-TSS (NM_012115)	-256	9994	CASP8AP2	caspase 8 associated protein 2	protein-coding
H3K23su_HCT15-Pa_1_peak_36258	chr2	162164601	162165367	8.78291	Promoter-TSS (NM_005805)	48	10213	PSMD14	proteasome 26S subunit, non-ATPase 14	protein-coding
H3K23su_HCT15-Pa_1_peak_19424	chr14	75179087	75180217	8.78112	Promoter-TSS (NM_001318508)	131	9870	AREL1	apoptosis resistant E3 ubiquitin protein ligase 1	protein-coding
H3K23su_HCT15-Pa_1_peak_38419	chr20	10413975	10414882	8.77571	Intron (NR_072977, Intron 1 of 4)	442	8195	MKKS	McKusick-Kaufman syndrome	protein-coding
H3K23su_HCT15-Pa_1_peak_4406	chr1	165737849	165738700	8.77331	Promoter-TSS (NM_001366129)	108	100147773	TMCO1-AS1	TMCO1 antisense RNA 1	ncRNA
H3K23su_HCT15-Pa_1_peak_399	chr1	8215872	8216032	8.7715	Intergenic	-52780	102724539	LINC01714	long intergenic non-protein coding RNA 1714	ncRNA
H3K23su_HCT15-Pa_1_peak_61049	chr8	87526750	87527412	8.77006	Promoter-TSS (NM_001317807)	417	8895	CPNE3	copine 3	protein-coding
H3K23su_HCT15-Pa_1_peak_38173	chr20	748701	749564	8.76754	Promoter-TSS (NM_033409)	12	113278	SLC52A3	solute carrier family 52 member 3	protein-coding
H3K23su_HCT15-Pa_1_peak_22008	chr15	78591336	78591983	8.76727	Intron (NM_025234, Intron 1 of 10)	292	80349	WDR61	WD repeat domain 61	protein-coding
H3K23su_HCT15-Pa_1_peak_47539	chr4	54243665	54244549	8.76588	Intron (NM_001134938, Intron 1 of 14)	287	81608	FIP1L1	factor interacting with PAPOLA and CPSF1	protein-coding
H3K23su_HCT15-Pa_1_peak_18342	chr14	23146885	23147062	8.76556	Intergenic	-43224	79549	OR6J1	olfactory receptor family 6 subfamily J member 1 (gene/pseudogene)	protein-coding
H3K23su_HCT15-Pa_1_peak_48461	chr4	130014058	130014875	8.76507	Promoter-TSS (NM_173487)	228	132320	SCLT1	sodium channel and clathrin linker 1	protein-coding
H3K23su_HCT15-Pa_1_peak_10588	chr11	33795513	33796091	8.76069	Promoter-TSS (NR_120550)	264	26273	FBXO3	F-box protein 3	protein-coding
H3K23su_HCT15-Pa_1_peak_2985	chr1	89149152	89150855	8.76035	Promoter-TSS (NM_006256)	47	5586	PKN2	protein kinase N2	protein-coding
H3K23su_HCT15-Pa_1_peak_16504	chr13	29232720	29233810	8.75998	Promoter-TSS (NM_015932)	-2	51371	POMP	proteasome maturation protein	protein-coding
H3K23su_HCT15-Pa_1_peak_6761	chr10	17243164	17243715	8.75965	Intron (NM_004412, Intron 1 of 10)	232	1787	TRDMT1	tRNA aspartic acid methyltransferase 1	protein-coding
H3K23su_HCT15-Pa_1_peak_25867	chr17	13972331	13973433	8.75885	Promoter-TSS (NR_049718)	61	1352	COX10	cytochrome c oxidase assembly factor heme A:farnesyltransferase COX10	protein-coding
H3K23su_HCT15-Pa_1_peak_6530	chr10	6130944	6132097	8.75737	5' UTR (NM_001145547, Exon 1 of 12)	211	84991	RBM17	RNA binding motif protein 17	protein-coding
H3K23su_HCT15-Pa_1_peak_13364	chr12	6714756	6715821	8.7572	Intron (NM_001273, Intron 2 of 39)	329	1108	CHD4	chromodomain helicase DNA binding protein 4	protein-coding
H3K23su_HCT15-Pa_1_peak_15657	chr12	120554519	120555462	8.75623	Promoter-TSS (NM_006861)	-433	11021	RAB35	RAB35, member RAS oncogene family	protein-coding
H3K23su_HCT15-Pa_1_peak_41185	chr22	22624387	22624751	8.75578	Intergenic	25371	7441	VPREB1	V-set pre-B cell surrogate light chain 1	protein-coding
H3K23su_HCT15-Pa_1_peak_45679	chr3	156543437	156544696	8.75412	Promoter-TSS (NM_001193283)	-30	389170	LEKR1	leucine, glutamate and lysine rich 1	protein-coding
H3K23su_HCT15-Pa_1_peak_57490	chr7	66119249	66120330	8.75312	Intron (NM_001367741, Intron 1 of 9)	235	27342	RABGEF1	RAB guanine nucleotide exchange factor 1	protein-coding
H3K23su_HCT15-Pa_1_peak_49365	chr5	6349263	6349952	8.75239	Intergenic	-12202	401172	LINC02145	long intergenic non-protein coding RNA 2145	ncRNA
H3K23su_HCT15-Pa_1_peak_58770	chr7	130129015	130129322	8.75228	Non-coding (NR_004382, Exon 2 of 2)	1845	317751	MESTIT1	MEST Intronic transcript 1, antisense RNA	ncRNA
H3K23su_HCT15-Pa_1_peak_27137	chr17	45568801	45570017	8.75191	Intron (NR_033934, Intron 1 of 5)	577	653479	MRPL45P2	mitochondrial ribosomal protein L45 pseudogene 2	pseudo
H3K23su_HCT15-Pa_1_peak_48611	chr4	148605039	148605792	8.75148	Promoter-TSS (NM_138364)	-34	90826	PRMT9	protein arginine methyltransferase 9	protein-coding
H3K23su_HCT15-Pa_1_peak_46456	chr3	196466602	196468004	8.75078	Intron (NM_002577, Intron 1 of 14)	575	5062	PAK2	p21 (RAC1) activated kinase 2	protein-coding
H3K23su_HCT15-Pa_1_peak_42635	chr3	5229131	5230889	8.75008	Intron (NM_014674, Intron 1 of 11)	618	9695	EDEM1	ER degradation enhancing alpha-mannosidase like protein 1	protein-coding
H3K23su_HCT15-Pa_1_peak_38495	chr20	13619006	13619928	8.74747	Intron (NM_001323604, Intron 1 of 14)	112	55617	TASP1	taspase 1	protein-coding
H3K23su_HCT15-Pa_1_peak_3654	chr1	142890010	142891101	8.74745	Intergenic	-176950	100874392	ANKRD20A12P	ankyrin repeat domain 20 family member A12, pseudogene	pseudo
H3K23su_HCT15-Pa_1_peak_26558	chr17	34059203	34059930	8.74588	Intron (NM_033315, Intron 1 of 3)	908	91608	RASL10B	RAS like family 10 member B	protein-coding
H3K23su_HCT15-Pa_1_peak_16185	chr13	21277263	21277717	8.74586	Promoter-TSS (NM_138284)	8	53342	IL17D	interleukin 17D	protein-coding
H3K23su_HCT15-Pa_1_peak_26424	chr17	28926971	28928728	8.74355	Intron (NR_015341, Intron 2 of 8)	-23487	6459	SH3GL1P2	SH3 domain containing GRB2 like 1, endophilin A2 pseudogene 2	pseudo
H3K23su_HCT15-Pa_1_peak_54614	chr6	116892035	116893067	8.74278	Promoter-TSS (NM_015952)	-116	51389	RWDD1	RWD domain containing 1	protein-coding
H3K23su_HCT15-Pa_1_peak_3164	chr1	95006335	95007987	8.7409	Exon (NM_001993, Exon 1 of 6)	154	2152	F3	coagulation factor III, tissue factor	protein-coding
H3K23su_HCT15-Pa_1_peak_4191	chr1	156561554	156562447	8.73859	Exon (NM_144772, Exon 2 of 6)	432	128240	NAXE	NAD(P)HX epimerase	protein-coding
H3K23su_HCT15-Pa_1_peak_16993	chr13	45694594	45695070	8.73756	Exon (NM_004128, Exon 1 of 8)	187	2963	GTF2F2	general transcription factor IIF subunit 2	protein-coding
H3K23su_HCT15-Pa_1_peak_7080	chr10	31871864	31872158	8.73594	Intergenic	-183327	100505502	LOC100505502	putative UPF0607 protein FLJ37424	protein-coding
H3K23su_HCT15-Pa_1_peak_62209	chr8	145180533	145180979	8.73487	Intergenic	-11921	51236	HGH1	HGH1 homolog	protein-coding
H3K23su_HCT15-Pa_1_peak_41267	chr22	24407652	24408279	8.73424	5' UTR (NM_001199281, Exon 1 of 37)	145	23523	CABIN1	calcineurin binding protein 1	protein-coding
H3K23su_HCT15-Pa_1_peak_64139	chr9	114246377	114246991	8.73412	Promoter-TSS (NM_001364929)	-21	23392	ECPAS	Ecm29 proteasome adaptor and scaffold	protein-coding
H3K23su_HCT15-Pa_1_peak_18710	chr14	50318980	50319798	8.73395	TTS (NR_145670)	117	9147	NEMF	nuclear export mediator factor	protein-coding
H3K23su_HCT15-Pa_1_peak_50862	chr5	126112310	126112943	8.73349	Promoter-TSS (NR_134485)	-202	4001	LMNB1	lamin B1	protein-coding
H3K23su_HCT15-Pa_1_peak_51508	chr5	148737434	148738429	8.733	Promoter-TSS (NR_132366)	322	78991	PCYOX1L	prenylcysteine oxidase 1 like	protein-coding
H3K23su_HCT15-Pa_1_peak_14681	chr12	69753323	69754198	8.72896	Exon (NM_006530, Exon 1 of 7)	237	8089	YEATS4	YEATS domain containing 4	protein-coding
H3K23su_HCT15-Pa_1_peak_56641	chr7	23570823	23572195	8.72824	Promoter-TSS (NM_001362761)	91	29896	TRA2A	transformer 2 alpha homolog	protein-coding
H3K23su_HCT15-Pa_1_peak_31948	chr19	44067137	44067369	8.72576	Intron (NM_006297, Intron 2 of 16)	12477	7515	XRCC1	X-ray repair cross complementing 1	protein-coding
H3K23su_HCT15-Pa_1_peak_9161	chr10	120101268	120101817	8.72548	Intron (NM_022063, Intron 1 of 8)	294	63877	FAM204A	family with sequence similarity 204 member A	protein-coding
H3K23su_HCT15-Pa_1_peak_36849	chr2	200306600	200307341	8.72462	Intron (NM_001172509, Intron 2 of 10)	15692	23314	SATB2	SATB homeobox 2	protein-coding
H3K23su_HCT15-Pa_1_peak_18320	chr14	21978712	21979803	8.72195	Intron (NM_019852, Intron 1 of 10)	225	56339	METTL3	methyltransferase like 3	protein-coding
H3K23su_HCT15-Pa_1_peak_55062	chr6	144606968	144608308	8.72178	Intergenic	-5235	7402	UTRN	utrophin	protein-coding
H3K23su_HCT15-Pa_1_peak_22393	chr15	90931335	90932139	8.72011	Intron (NM_003870, Intron 1 of 37)	263	8826	IQGAP1	IQ motif containing GTPase activating protein 1	protein-coding
H3K23su_HCT15-Pa_1_peak_61419	chr8	109455733	109456522	8.71971	Intron (NM_014673, Intron 1 of 10)	274	9694	EMC2	ER membrane protein complex subunit 2	protein-coding
H3K23su_HCT15-Pa_1_peak_11440	chr11	66405300	66406380	8.71903	Promoter-TSS (NM_001198843)	-248	5936	RBM4	RNA binding motif protein 4	protein-coding
H3K23su_HCT15-Pa_1_peak_35951	chr2	134877969	134879112	8.71845	Intron (NM_001371457, Intron 1 of 16)	1034
H3K23su_HCT15-Pa_1_peak_43093	chr3	23907146	23907951	8.71827	Intron (NM_001202476, Intron 2 of 4)	-50488	6138	RPL15	ribosomal protein L15	protein-coding
H3K23su_HCT15-Pa_1_peak_62974	chr9	40791334	40792200	8.71619	Intron (NM_001317916, Intron 1 of 4)	349	26149	ZNF658	zinc finger protein 658	protein-coding
H3K23su_HCT15-Pa_1_peak_23623	chr16	23652149	23653475	8.71534	Promoter-TSS (NM_032486)	25	84516	DCTN5	dynactin subunit 5	protein-coding
H3K23su_HCT15-Pa_1_peak_4839	chr1	193027608	193029217	8.71507	Promoter-TSS (NM_001350841)	78	51377	UCHL5	ubiquitin C-terminal hydrolase L5	protein-coding
H3K23su_HCT15-Pa_1_peak_3749	chr1	145507420	145508257	8.71445	Non-coding (NR_147182, Exon 2 of 3)	281	9939	RBM8A	RNA binding motif protein 8A	protein-coding
H3K23su_HCT15-Pa_1_peak_33649	chr2	33823632	33824744	8.71193	Intron (NM_001304538, Intron 1 of 6)	178	25940	FAM98A	family with sequence similarity 98 member A	protein-coding
H3K23su_HCT15-Pa_1_peak_19347	chr14	73493551	73494004	8.71046	Promoter-TSS (NM_001281734)	37	53349	ZFYVE1	zinc finger FYVE-type containing 1	protein-coding
H3K23su_HCT15-Pa_1_peak_34472	chr2	70520475	70521297	8.71027	Promoter-TSS (NM_001317171)	-14	6637	SNRPG	small nuclear ribonucleoprotein polypeptide G	protein-coding
H3K23su_HCT15-Pa_1_peak_52267	chr5	179285207	179286420	8.70989	Promoter-TSS (NM_016175)	4	51149	MRNIP	MRN complex interacting protein	protein-coding
H3K23su_HCT15-Pa_1_peak_25913	chr17	15902521	15903681	8.70988	Promoter-TSS (NM_017775)	-37	54902	TTC19	tetratricopeptide repeat domain 19	protein-coding
H3K23su_HCT15-Pa_1_peak_3946	chr1	151227141	151227969	8.7093	Intron (NM_001330692, Intron 1 of 9)	345	5710	PSMD4	proteasome 26S subunit, non-ATPase 4	protein-coding
H3K23su_HCT15-Pa_1_peak_61393	chr8	104426886	104427628	8.70655	Promoter-TSS (NM_015420)	78	81034	SLC25A32	solute carrier family 25 member 32	protein-coding
H3K23su_HCT15-Pa_1_peak_10144	chr11	10348050	10348445	8.70552	Intron (NR_103765, Intron 1 of 3)	18387	100130460	CAND1.11	uncharacterized LOC100130460	ncRNA
H3K23su_HCT15-Pa_1_peak_62403	chr9	4792823	4793610	8.70536	Exon (NM_005772, Exon 1 of 9)	272	10171	RCL1	RNA terminal phosphate cyclase like 1	protein-coding
H3K23su_HCT15-Pa_1_peak_52533	chr6	4021228	4022211	8.70505	Intron (NR_146785, Intron 1 of 20)	185	8899	PRPF4B	pre-mRNA processing factor 4B	protein-coding
H3K23su_HCT15-Pa_1_peak_39040	chr20	34359921	34360405	8.70406	Intron (NM_016436, Intron 1 of 17)	226	51230	PHF20	PHD finger protein 20	protein-coding
H3K23su_HCT15-Pa_1_peak_36802	chr2	197504275	197504878	8.70076	Intron (NM_001080539, Intron 1 of 27)	137	284992	CCDC150	coiled-coil domain containing 150	protein-coding
H3K23su_HCT15-Pa_1_peak_50799	chr5	122110732	122111397	8.70064	5' UTR (NM_001278199, Exon 1 of 15)	289	6643	SNX2	sorting nexin 2	protein-coding
H3K23su_HCT15-Pa_1_peak_34947	chr2	95786739	95787835	8.6996	Promoter-TSS (NM_001321997)	15	64969	MRPS5	mitochondrial ribosomal protein S5	protein-coding
H3K23su_HCT15-Pa_1_peak_5368	chr1	211848425	211849445	8.6983	Promoter-TSS (NR_148994)	28	4751	NEK2	NIMA related kinase 2	protein-coding
H3K23su_HCT15-Pa_1_peak_5249	chr1	206939819	206940272	8.69737	TTS (NM_000572)	-4073	29949	IL19	interleukin 19	protein-coding
H3K23su_HCT15-Pa_1_peak_56961	chr7	36429328	36430083	8.69728	5' UTR (NM_001100425, Exon 1 of 7)	234	54443	ANLN	anillin actin binding protein	protein-coding
H3K23su_HCT15-Pa_1_peak_45475	chr3	141867511	141868518	8.6948	Intron (NM_001178139, Intron 1 of 12)	372	7029	TFDP2	transcription factor Dp-2	protein-coding
H3K23su_HCT15-Pa_1_peak_4741	chr1	182992097	182993387	8.69226	5' UTR (NM_002293, Exon 1 of 28)	187	3915	LAMC1	laminin subunit gamma 1	protein-coding
H3K23su_HCT15-Pa_1_peak_32470	chr19	53425684	53426849	8.69225	Intergenic	-5082	388559	ZNF888	zinc finger protein 888	protein-coding
H3K23su_HCT15-Pa_1_peak_8478	chr10	94608227	94609210	8.69202	Intron (NM_001319195, Intron 1 of 21)	441	54536	EXOC6	exocyst complex component 6	protein-coding
H3K23su_HCT15-Pa_1_peak_6161	chr1	242011215	242012097	8.69116	Promoter-TSS (NM_003686)	150	9156	EXO1	Exonuclease 1	protein-coding
H3K23su_HCT15-Pa_1_peak_50606	chr5	99870896	99872067	8.69071	Exon (NM_198507, Exon 1 of 3)	403	345757	FAM174A	family with sequence similarity 174 member A	protein-coding
H3K23su_HCT15-Pa_1_peak_32683	chr2	264128	265340	8.68978	Promoter-TSS (NR_104224)	9	26751	SH3YL1	SH3 and SYLF domain containing 1	protein-coding
H3K23su_HCT15-Pa_1_peak_47995	chr4	88787249	88787412	8.68974	Intergenic	31475	56955	MEPE	matrix extracellular phosphoglycoprotein	protein-coding
H3K23su_HCT15-Pa_1_peak_29088	chr18	13725931	13727313	8.68959	Promoter-TSS (NM_003799)	-50	8731	RNMT	RNA guanine-7 methyltransferase	protein-coding
H3K23su_HCT15-Pa_1_peak_27095	chr17	44302142	44302994	8.68718	Intron (NM_001193465, Intron 1 of 15)	172	284058	KANSL1	KAT8 regulatory NSL complex subunit 1	protein-coding
H3K23su_HCT15-Pa_1_peak_49853	chr5	55290467	55291382	8.68717	Promoter-TSS (NM_001364279)	-71	441072	FLJ31104	uncharacterized LOC441072	ncRNA
H3K23su_HCT15-Pa_1_peak_12956	chr11	126152392	126153636	8.68666	Promoter-TSS (NM_001039661)	32	114609	TIRAP	TIR domain containing adaptor protein	protein-coding
H3K23su_HCT15-Pa_1_peak_53786	chr6	45344886	45346247	8.68635	Promoter-TSS (NM_001350326)	35	8464	SUPT3H	SPT3 homolog, SAGA and STAGA complex component	protein-coding
H3K23su_HCT15-Pa_1_peak_9419	chr10	127407505	127408707	8.68602	Promoter-TSS (NR_033847)	22	26098	EDRF1	erythroid differentiation regulatory factor 1	protein-coding
H3K23su_HCT15-Pa_1_peak_1068	chr1	22283161	22283982	8.68549	Intergenic	-19768	3339	HSPG2	heparan sulfate proteoglycan 2	protein-coding
H3K23su_HCT15-Pa_1_peak_12458	chr11	108093081	108094273	8.68379	Promoter-TSS (NM_001321307)	-117	472	ATM	ATM serine/threonine kinase	protein-coding
H3K23su_HCT15-Pa_1_peak_43454	chr3	40565864	40566994	8.6829	Promoter-TSS (NM_198484)	-22	285268	ZNF621	zinc finger protein 621	protein-coding
H3K23su_HCT15-Pa_1_peak_41085	chr22	21291092	21292214	8.68267	Intron (NR_156180, Intron 2 of 3)	-19727	101928891	LINC01637	long intergenic non-protein coding RNA 1637	ncRNA
H3K23su_HCT15-Pa_1_peak_3099	chr1	93811041	93812558	8.68187	Promoter-TSS (NR_034089)	335	1810	DR1	down-regulator of transcription 1	protein-coding
H3K23su_HCT15-Pa_1_peak_26382	chr17	27717071	27718684	8.67722	Promoter-TSS (NM_020791)	-66	57551	TAOK1	TAO kinase 1	protein-coding
H3K23su_HCT15-Pa_1_peak_59688	chr8	8276036	8276573	8.67475	Intergenic	-32355	157285	PRAG1	PEAK1 related, kinase-activating pseudokinase 1	protein-coding
H3K23su_HCT15-Pa_1_peak_63718	chr9	97021419	97021981	8.67454	Promoter-TSS (NR_160773)	-107	158257	LINC02603	long intergenic non-protein coding RNA 2603	ncRNA
H3K23su_HCT15-Pa_1_peak_29743	chr18	55253280	55254107	8.67289	Intron (NM_001371095, Intron 1 of 11)	241
H3K23su_HCT15-Pa_1_peak_17602	chr13	96393828	96394644	8.67281	Intron (NM_006260, Intron 4 of 11)	64843	5611	DNAJC3	DnaJ heat shock protein family (Hsp40) member C3	protein-coding
H3K23su_HCT15-Pa_1_peak_4867	chr1	197743868	197745247	8.6717	Promoter-TSS (NM_001300858)	53	163486	DENND1B	DENN domain containing 1B	protein-coding
H3K23su_HCT15-Pa_1_peak_63936	chr9	102195496	102196208	8.67169	Intergenic	-58313	100996569	NAMA	non-protein coding RNA, associated with MAP kinase pathway and growth arrest	ncRNA
H3K23su_HCT15-Pa_1_peak_5333	chr1	210827210	210827422	8.67166	Intron (NM_018194, Intron 11 of 11)	324606	55733	HHAT	hedgehog acyltransferase	protein-coding
H3K23su_HCT15-Pa_1_peak_11228	chr11	63448740	63449618	8.67165	Non-coding (NR_049751, Exon 1 of 5)	207	10313	RTN3	reticulon 3	protein-coding
H3K23su_HCT15-Pa_1_peak_34103	chr2	55495716	55496523	8.67103	5' UTR (NM_001321004, Exon 1 of 15)	196	4528	MTIF2	mitochondrial translational initiation factor 2	protein-coding
H3K23su_HCT15-Pa_1_peak_66285	chrX	109481666	109482041	8.66612	Intron (NM_001025580, Intron 1 of 4)	-13565	692226	SNORD96B	small nucleolar RNA, C/D box 96B	snoRNA
H3K23su_HCT15-Pa_1_peak_30091	chr18	77380433	77380698	8.66433	Intergenic	41283	284240	LOC284240	uncharacterized LOC284240	ncRNA
H3K23su_HCT15-Pa_1_peak_8275	chr10	86088145	86089223	8.66387	Intron (NM_001284240, Intron 1 of 9)	339	54462	CCSER2	coiled-coil serine rich protein 2	protein-coding
H3K23su_HCT15-Pa_1_peak_7228	chr10	38299394	38300585	8.66351	Intron (NM_001324178, Intron 1 of 3)	386	7581	ZNF33A	zinc finger protein 33A	protein-coding
H3K23su_HCT15-Pa_1_peak_58006	chr7	92218907	92219778	8.66311	Promoter-TSS (NM_001288584)	21	257415	FAM133B	family with sequence similarity 133 member B	protein-coding
H3K23su_HCT15-Pa_1_peak_56921	chr7	35043080	35043964	8.66297	Intron (NM_015283, Intron 6 of 21)	33575	23333	DPY19L1	dpy-19 like C-mannosyltransferase 1	protein-coding
H3K23su_HCT15-Pa_1_peak_35558	chr2	118770657	118771942	8.66045	Intron (NM_019044, Intron 1 of 23)	347	54520	CCDC93	coiled-coil domain containing 93	protein-coding
H3K23su_HCT15-Pa_1_peak_31006	chr19	14247034	14248341	8.65905	Promoter-TSS (NR_045214)	-277	100507373	LOC100507373	uncharacterized LOC100507373	ncRNA
H3K23su_HCT15-Pa_1_peak_47331	chr4	39699025	39700547	8.65752	Promoter-TSS (NM_001111112)	30	3093	UBE2K	ubiquitin conjugating enzyme E2 K	protein-coding
H3K23su_HCT15-Pa_1_peak_63060	chr9	66032983	66033654	8.6554	Intergenic	-423971	103352539	LINC01410	long intergenic non-protein coding RNA 1410	ncRNA
H3K23su_HCT15-Pa_1_peak_55055	chr6	144164202	144165268	8.65456	Intron (NM_001329953, Intron 1 of 10)	260	84946	LTV1	LTV1 ribosome biogenesis factor	protein-coding
H3K23su_HCT15-Pa_1_peak_48078	chr4	99916804	99918133	8.65331	Intron (NM_015143, Intron 1 of 10)	596	23173	METAP1	methionyl aminopeptidase 1	protein-coding
H3K23su_HCT15-Pa_1_peak_7521	chr10	51565031	51565716	8.65237	Intron (NM_001145263, Intron 1 of 9)	265	8031	NCOA4	nuclear receptor coactivator 4	protein-coding
H3K23su_HCT15-Pa_1_peak_1972	chr1	41706747	41707962	8.65213	Intron (NM_001172220, Intron 1 of 13)	624	22955	SCMH1	Scm polycomb group protein homolog 1	protein-coding
H3K23su_HCT15-Pa_1_peak_30789	chr19	9937687	9938966	8.65204	Promoter-TSS (NM_001048241)	-268	59286	UBL5	ubiquitin like 5	protein-coding
H3K23su_HCT15-Pa_1_peak_45249	chr3	132440449	132441422	8.65147	Exon (NM_153240, Exon 1 of 27)	318	27031	NPHP3	nephrocystin 3	protein-coding
H3K23su_HCT15-Pa_1_peak_39107	chr20	35723572	35724645	8.64999	Intron (NM_183404, Intron 1 of 20)	292	5933	RBL1	RB transcriptional corepressor like 1	protein-coding
H3K23su_HCT15-Pa_1_peak_13739	chr12	27090742	27092365	8.64889	Promoter-TSS (NM_018164)	150	26127	FGFR1OP2	FGFR1 oncogene partner 2	protein-coding
H3K23su_HCT15-Pa_1_peak_6419	chr10	3127525	3127695	8.64873	Intron (NM_001323071, Intron 3 of 22)	16229	5214	PFKP	phosphofructokinase, platelet	protein-coding
H3K23su_HCT15-Pa_1_peak_31805	chr19	41082544	41082983	8.64834	Promoter-TSS (NM_138392)	-16	92799	SHKBP1	SH3KBP1 binding protein 1	protein-coding
H3K23su_HCT15-Pa_1_peak_52462	chr6	2999752	3000973	8.64789	Promoter-TSS (NM_001318940)	-30	4835	NQO2	N-ribosyldihydronicotinamide:quinone reductase 2	protein-coding
H3K23su_HCT15-Pa_1_peak_62294	chr8	146126403	146127721	8.64654	Promoter-TSS (NM_021061)	-224	58500	ZNF250	zinc finger protein 250	protein-coding
H3K23su_HCT15-Pa_1_peak_37560	chr2	232825968	232827139	8.64649	Intron (NR_046477, Intron 1 of 18)	130	129563	DIS3L2	DIS3 like 3'-5' exoribonuclease 2	protein-coding
H3K23su_HCT15-Pa_1_peak_8671	chr10	100174478	100175217	8.64604	Promoter-TSS (NM_032709)	92	84795	PYROXD2	pyridine nucleotide-disulphide oxidoreductase domain 2	protein-coding
H3K23su_HCT15-Pa_1_peak_3467	chr1	114301425	114302644	8.64562	Promoter-TSS (NM_001323043)	74	10745	PHTF1	putative homeodomain transcription factor 1	protein-coding
H3K23su_HCT15-Pa_1_peak_57962	chr7	87563288	87564040	8.64387	Promoter-TSS (NM_001324417)	98	53616	ADAM22	ADAM metallopeptidase domain 22	protein-coding
H3K23su_HCT15-Pa_1_peak_10695	chr11	36531018	36531859	8.64349	Intron (NM_145803, Intron 1 of 7)	384	7189	TRAF6	TNF receptor associated factor 6	protein-coding
H3K23su_HCT15-Pa_1_peak_35224	chr2	106593528	106593683	8.64348	Intergenic	-88539	84417	ECRG4	ECRG4 augurin precursor	protein-coding
H3K23su_HCT15-Pa_1_peak_52528	chr6	3925477	3926572	8.64288	Intergenic	76417	26240	FAM50B	family with sequence similarity 50 member B	protein-coding
H3K23su_HCT15-Pa_1_peak_8469	chr10	94332762	94334445	8.64157	Promoter-TSS (NM_001322796)	247	3416	IDE	insulin degrading enzyme	protein-coding
H3K23su_HCT15-Pa_1_peak_25126	chr16	87521091	87521399	8.6398	Intron (NM_015144, Intron 1 of 12)	4215	23174	ZCCHC14	zinc finger CCHC-type containing 14	protein-coding
H3K23su_HCT15-Pa_1_peak_33697	chr2	37571665	37572449	8.63679	Intron (NM_012413, Intron 1 of 6)	284	25797	QPCT	glutaminyl-peptide cyclotransferase	protein-coding
H3K23su_HCT15-Pa_1_peak_48371	chr4	122744069	122745280	8.63675	TTS (NM_176824)	364	890	CCNA2	cyclin A2	protein-coding
H3K23su_HCT15-Pa_1_peak_18640	chr14	39571699	39572991	8.63632	Promoter-TSS (NM_006364)	1	105370458	SEC23A-AS1	SEC23A antisense RNA 1	ncRNA
H3K23su_HCT15-Pa_1_peak_26327	chr17	26898040	26898741	8.63592	Intron (NM_033198, Intron 1 of 11)	152	94005	PIGS	phosphatidylinositol glycan anchor biosynthesis class S	protein-coding
H3K23su_HCT15-Pa_1_peak_3664	chr1	143742982	143744632	8.63496	Intron (NR_027468, Intron 1 of 4)	712	388685	LINC01138	long intergenic non-protein coding RNA 1138	ncRNA
H3K23su_HCT15-Pa_1_peak_40215	chr21	33941639	33942428	8.63298	Intron (NR_146638, Intron 9 of 10)	15800	140290	TCP10L	t-complex 10 like	protein-coding
H3K23su_HCT15-Pa_1_peak_63512	chr9	91986759	91986925	8.63273	Intron (NR_163888, Intron 15 of 17)	53076	79048	SECISBP2	SECIS binding protein 2	protein-coding
H3K23su_HCT15-Pa_1_peak_47983	chr4	88311140	88311536	8.63038	Intron (NM_016245, Intron 1 of 6)	1002	51170	HSD17B11	hydroxysteroid 17-beta dehydrogenase 11	protein-coding
H3K23su_HCT15-Pa_1_peak_17038	chr13	47127694	47129038	8.63015	Intron (NM_001164213, Intron 1 of 18)	1061	23143	LRCH1	leucine rich repeats and calponin homology domain containing 1	protein-coding
H3K23su_HCT15-Pa_1_peak_38977	chr20	33264214	33265107	8.62827	Intron (NM_080476, Intron 1 of 11)	429	128869	PIGU	phosphatidylinositol glycan anchor biosynthesis class U	protein-coding
H3K23su_HCT15-Pa_1_peak_36567	chr2	180871163	180871973	8.62691	Intron (NM_020943, Intron 1 of 19)	456	57703	CWC22	CWC22 spliceosome associated protein homolog	protein-coding
H3K23su_HCT15-Pa_1_peak_43169	chr3	30647219	30648221	8.62587	Promoter-TSS (NM_003242)	-274	7048	TGFBR2	transforming growth factor beta receptor 2	protein-coding
H3K23su_HCT15-Pa_1_peak_47905	chr4	83955805	83956782	8.62517	Promoter-TSS (NM_016129)	-43	51138	COPS4	COP9 signalosome subunit 4	protein-coding
H3K23su_HCT15-Pa_1_peak_11427	chr11	66205780	66206642	8.62476	Exon (NM_170738, Exon 1 of 5)	108	65003	MRPL11	mitochondrial ribosomal protein L11	protein-coding
H3K23su_HCT15-Pa_1_peak_63533	chr9	92263375	92263889	8.62443	Intron (NR_024280, Intron 1 of 5)	8934	100129066	UNQ6494	uncharacterized LOC100129066	ncRNA
H3K23su_HCT15-Pa_1_peak_8358	chr10	89264348	89265534	8.62317	Exon (NM_001178117, Exon 1 of 3)	291	9562	MINPP1	multiple inositol-polyphosphate phosphatase 1	protein-coding
H3K23su_HCT15-Pa_1_peak_5871	chr1	229693757	229694971	8.6224	Promoter-TSS (NM_012089)	90	23456	ABCB10	ATP binding cassette subfamily B member 10	protein-coding
H3K23su_HCT15-Pa_1_peak_15299	chr12	109273324	109274035	8.62144	Promoter-TSS (NM_001917)	-189	1610	DAO	D-amino acid oxidase	protein-coding
H3K23su_HCT15-Pa_1_peak_34104	chr2	55509195	55509992	8.62008	Non-coding (NR_027258, Exon 1 of 1)	138	344405	PRORSD1P	prolyl-tRNA synthetase associated domain containing 1, pseudogene	pseudo
H3K23su_HCT15-Pa_1_peak_33800	chr2	42396515	42397394	8.61982	Intron (NM_019063, Intron 1 of 22)	417	102723824	LOC102723824	uncharacterized LOC102723824	ncRNA
H3K23su_HCT15-Pa_1_peak_1347	chr1	27286189	27287261	8.61948	Intron (NM_152365, Intron 1 of 3)	234	126695	KDF1	keratinocyte differentiation factor 1	protein-coding
H3K23su_HCT15-Pa_1_peak_61408	chr8	107669802	107670738	8.61707	Exon (NM_181354, Exon 1 of 14)	234	55074	OXR1	oxidation resistance 1	protein-coding
H3K23su_HCT15-Pa_1_peak_1124	chr1	23703715	23704041	8.61633	Intergenic	-7549	80818	ZNF436	zinc finger protein 436	protein-coding
H3K23su_HCT15-Pa_1_peak_64769	chr9	131654527	131655443	8.6147	Intron (NM_019594, Intron 2 of 3)	-10183	883	KYAT1	kynurenine aminotransferase 1	protein-coding
H3K23su_HCT15-Pa_1_peak_10474	chr11	20408729	20410713	8.61453	Intron (NM_005788, Intron 2 of 15)	459	10196	PRMT3	protein arginine methyltransferase 3	protein-coding
H3K23su_HCT15-Pa_1_peak_38657	chr20	21106303	21107278	8.61384	Promoter-TSS (NM_001352434)	67	55857	KIZ	kizuna centrosomal protein	protein-coding
H3K23su_HCT15-Pa_1_peak_47738	chr4	75607790	75608721	8.6129	Intergenic	111478	685	BTC	betacellulin	protein-coding
H3K23su_HCT15-Pa_1_peak_22584	chr15	99973397	99973859	8.61257	Intergenic	-131994	4205	MEF2A	myocyte enhancer factor 2A	protein-coding
H3K23su_HCT15-Pa_1_peak_5416	chr1	213224402	213225061	8.61132	Non-coding (NR_146207, Exon 1 of 14)	148	26750	RPS6KC1	ribosomal protein S6 kinase C1	protein-coding
H3K23su_HCT15-Pa_1_peak_18694	chr14	50064996	50066061	8.60888	Promoter-TSS (NM_001351375)	-100	6235	RPS29	ribosomal protein S29	protein-coding
H3K23su_HCT15-Pa_1_peak_35010	chr2	97453959	97455244	8.60835	Intron (NM_020184, Intron 1 of 6)	-9414	100422928	MIR3127	microRNA 3127	ncRNA
H3K23su_HCT15-Pa_1_peak_43327	chr3	37033917	37035264	8.60765	Promoter-TSS (NM_001354629)	32	9852	EPM2AIP1	EPM2A interacting protein 1	protein-coding
H3K23su_HCT15-Pa_1_peak_2500	chr1	55047165	55047637	8.60491	Intron (NM_147161, Intron 1 of 15)	33500	26027	ACOT11	acyl-CoA thioesterase 11	protein-coding
H3K23su_HCT15-Pa_1_peak_40053	chr21	18884954	18886262	8.60179	Intron (NM_001207064, Intron 1 of 3)	247	1525	CXADR	CXADR Ig-like cell adhesion molecule	protein-coding
H3K23su_HCT15-Pa_1_peak_61218	chr8	99057556	99058637	8.60034	Promoter-TSS (NM_000989)	-323	6156	RPL30	ribosomal protein L30	protein-coding
H3K23su_HCT15-Pa_1_peak_23371	chr16	15068591	15070293	8.6	Intron (NM_001324019, Intron 1 of 22)	559	23042	PDXDC1	pyridoxal dependent decarboxylase domain containing 1	protein-coding
H3K23su_HCT15-Pa_1_peak_24937	chr16	84149691	84150834	8.59838	Intron (NM_003791, Intron 1 of 22)	285	8720	MBTPS1	membrane bound transcription factor peptidase, site 1	protein-coding
H3K23su_HCT15-Pa_1_peak_3890	chr1	150038880	150040074	8.59752	Promoter-TSS (NM_001279354)	38	11311	VPS45	vacuolar protein sorting 45 homolog	protein-coding
H3K23su_HCT15-Pa_1_peak_61778	chr8	130951163	130952620	8.59608	5' UTR (NM_001353315, Exon 1 of 14)	166	51571	FAM49B	family with sequence similarity 49 member B	protein-coding
H3K23su_HCT15-Pa_1_peak_51182	chr5	135468390	135469639	8.59401	Intron (NM_001001420, Intron 1 of 7)	480	4090	SMAD5	SMAD family member 5	protein-coding
H3K23su_HCT15-Pa_1_peak_39037	chr20	34286507	34287745	8.59392	Promoter-TSS (NM_080748)	148	9054	NFS1	NFS1 cysteine desulfurase	protein-coding
H3K23su_HCT15-Pa_1_peak_10568	chr11	33060808	33061973	8.59337	Promoter-TSS (NM_001145541)	-171	55346	TCP11L1	t-complex 11 like 1	protein-coding
H3K23su_HCT15-Pa_1_peak_41027	chr22	20378421	20378594	8.5923	Exon (NM_001242313, Exon 2 of 9)	838	728229	TMEM191B	transmembrane protein 191B	protein-coding
H3K23su_HCT15-Pa_1_peak_51718	chr5	156461088	156462007	8.58933	Intron (NM_012206, Intron 6 of 7)	23705	26762	HAVCR1	hepatitis A virus cellular receptor 1	protein-coding
H3K23su_HCT15-Pa_1_peak_56674	chr7	25018986	25020176	8.58902	5' UTR (NM_015550, Exon 1 of 23)	216	26031	OSBPL3	oxysterol binding protein like 3	protein-coding
H3K23su_HCT15-Pa_1_peak_7629	chr10	62492050	62493417	8.58867	Intron (NM_001204403, Intron 1 of 43)	553	288	ANK3	ankyrin 3	protein-coding
H3K23su_HCT15-Pa_1_peak_18497	chr14	31889112	31889935	8.58836	Promoter-TSS (NR_110045)	233	25938	HEATR5A	HEAT repeat containing 5A	protein-coding
H3K23su_HCT15-Pa_1_peak_8285	chr10	86392497	86393120	8.58579	Intergenic	207883	54462	CCSER2	coiled-coil serine rich protein 2	protein-coding
H3K23su_HCT15-Pa_1_peak_24378	chr16	66906948	66907168	8.58553	Intergenic	-7360	57546	PDP2	pyruvate dehyrogenase phosphatase catalytic subunit 2	protein-coding
H3K23su_HCT15-Pa_1_peak_48575	chr4	146018899	146020219	8.58495	Promoter-TSS (NM_001256706)	96	6059	ABCE1	ATP binding cassette subfamily E member 1	protein-coding
H3K23su_HCT15-Pa_1_peak_32635	chr19	58837489	58838988	8.58479	Promoter-TSS (NM_001321117)	-122	342945	ZSCAN22	zinc finger and SCAN domain containing 22	protein-coding
H3K23su_HCT15-Pa_1_peak_58294	chr7	101458387	101458897	8.58434	Promoter-TSS (NM_001202546)	-645	1523	CUX1	cut like homeobox 1	protein-coding
H3K23su_HCT15-Pa_1_peak_1645	chr1	33005524	33005684	8.58385	Intron (NM_001040441, Intron 1 of 4)	576	653121	ZBTB8A	zinc finger and BTB domain containing 8A	protein-coding
H3K23su_HCT15-Pa_1_peak_53041	chr6	24775077	24776244	8.5825	Promoter-TSS (NM_001251991)	19	51053	GMNN	geminin DNA replication inhibitor	protein-coding
H3K23su_HCT15-Pa_1_peak_47710	chr4	75023478	75024701	8.58143	Intron (NM_001144978, Intron 1 of 7)	254	441024	MTHFD2L	methylenetetrahydrofolate dehydrogenase (NADP+ dependent) 2 like	protein-coding
H3K23su_HCT15-Pa_1_peak_2797	chr1	68219373	68220038	8.57961	Intron (NM_018841, Intron 2 of 3)	68821	1647	GADD45A	growth arrest and DNA damage inducible alpha	protein-coding
H3K23su_HCT15-Pa_1_peak_26349	chr17	27181400	27182404	8.579	Promoter-TSS (NM_001317986)	-132	26284	ERAL1	Era like 12S mitochondrial rRNA chaperone 1	protein-coding
H3K23su_HCT15-Pa_1_peak_60642	chr8	52810986	52812642	8.57682	Promoter-TSS (NM_001286783)	-68	115294	PCMTD1	protein-L-isoaspartate (D-aspartate) O-methyltransferase domain containing 1	protein-coding
H3K23su_HCT15-Pa_1_peak_26330	chr17	26925596	26927030	8.57499	Promoter-TSS (NM_006461)	162	100506436	SPAG5-AS1	SPAG5 antisense RNA 1	ncRNA
H3K23su_HCT15-Pa_1_peak_45634	chr3	153838905	153839770	8.57497	Promoter-TSS (NR_037901)	158	26084	ARHGEF26	Rho guanine nucleotide exchange factor 26	protein-coding
H3K23su_HCT15-Pa_1_peak_1680	chr1	33457944	33458405	8.57433	Intergenic	-27764	127544	RNF19B	ring finger protein 19B	protein-coding
H3K23su_HCT15-Pa_1_peak_27893	chr17	66243560	66244573	8.57385	Promoter-TSS (NM_001346476)	-79	51321	AMZ2	archaelysin family metallopeptidase 2	protein-coding
H3K23su_HCT15-Pa_1_peak_28087	chr17	73150069	73150947	8.57163	Promoter-TSS (NM_016185)	99	51155	JPT1	Jupiter microtubule associated homolog 1	protein-coding
H3K23su_HCT15-Pa_1_peak_7070	chr10	30894348	30894820	8.57119	Intergenic	24098	119180	LYZL2	lysozyme like 2	protein-coding
H3K23su_HCT15-Pa_1_peak_24788	chr16	75600336	75601007	8.57113	Intron (NM_007285, Intron 1 of 3)	394	11345	GABARAPL2	GABA type A receptor associated protein like 2	protein-coding
H3K23su_HCT15-Pa_1_peak_50658	chr5	107716845	107718247	8.57044	5' UTR (NM_001163315, Exon 1 of 9)	253	64839	FBXL17	F-box and leucine rich repeat protein 17	protein-coding
H3K23su_HCT15-Pa_1_peak_58948	chr7	138145020	138146104	8.57031	Exon (NM_015905, Exon 1 of 19)	558	8805	TRIM24	tripartite motif containing 24	protein-coding
H3K23su_HCT15-Pa_1_peak_6973	chr10	27149089	27150085	8.56978	Intron (NM_001178116, Intron 1 of 11)	429	10006	ABI1	abl interactor 1	protein-coding
H3K23su_HCT15-Pa_1_peak_34302	chr2	64876366	64877293	8.56947	Intron (NM_014755, Intron 1 of 1)	4218	9792	SERTAD2	SERTA domain containing 2	protein-coding
H3K23su_HCT15-Pa_1_peak_48644	chr4	151643817	151645293	8.56854	Intron (NM_006726, Intron 36 of 57)	141252	10586	MAB21L2	mab-21 like 2	protein-coding
H3K23su_HCT15-Pa_1_peak_7250	chr10	42536829	42537223	8.566	Intergenic	326467	441666	LOC441666	zinc finger protein 91 pseudogene	pseudo
H3K23su_HCT15-Pa_1_peak_27720	chr17	62915014	62916136	8.56595	Promoter-TSS (NM_001303255)	34	374819	LRRC37A3	leucine rich repeat containing 37 member A3	protein-coding
H3K23su_HCT15-Pa_1_peak_44791	chr3	121264119	121264924	8.56569	Intron (NM_199420, Intron 1 of 29)	314	10721	POLQ	DNA polymerase theta	protein-coding
H3K23su_HCT15-Pa_1_peak_45239	chr3	132135881	132137037	8.56261	5' UTR (NM_001329126, Exon 1 of 57)	113	23317	DNAJC13	DnaJ heat shock protein family (Hsp40) member C13	protein-coding
H3K23su_HCT15-Pa_1_peak_18957	chr14	59828016	59828489	8.56119	Intron (NM_001270520, Intron 22 of 24)	98093	23002	DAAM1	dishevelled associated activator of morphogenesis 1	protein-coding
H3K23su_HCT15-Pa_1_peak_26795	chr17	38803643	38805167	8.55839	Promoter-TSS (NM_003079)	-335	6605	SMARCE1	SWI/SNF related, matrix associated, actin dependent regulator of chromatin, subfamily e, member 1	protein-coding
H3K23su_HCT15-Pa_1_peak_3020	chr1	90460549	90461633	8.55778	Promoter-TSS (NR_002830)	422	284695	ZNF326	zinc finger protein 326	protein-coding
H3K23su_HCT15-Pa_1_peak_6679	chr10	13341414	13342230	8.55767	Promoter-TSS (NM_001323084)	-76	5264	PHYH	phytanoyl-CoA 2-hydroxylase	protein-coding
H3K23su_HCT15-Pa_1_peak_50350	chr5	77814465	77815121	8.55576	Intron (NM_005779, Intron 3 of 4)	129802	10184	LHFPL2	LHFPL tetraspan subfamily member 2	protein-coding
H3K23su_HCT15-Pa_1_peak_17358	chr13	73632794	73633821	8.55324	5' UTR (NM_001730, Exon 1 of 4)	164	688	KLF5	Kruppel like factor 5	protein-coding
H3K23su_HCT15-Pa_1_peak_13006	chr11	129185466	129186456	8.55293	Intergenic	-32902	399975	LOC399975	uncharacterized LOC399975	ncRNA
H3K23su_HCT15-Pa_1_peak_47869	chr4	79860265	79860673	8.55265	Non-coding (NR_146462, Exon 1 of 7)	123	152559	PAQR3	progestin and adipoQ receptor family member 3	protein-coding
H3K23su_HCT15-Pa_1_peak_56388	chr7	6486818	6487793	8.54996	Intron (NM_001142936, Intron 1 of 12)	280	221955	DAGLB	diacylglycerol lipase beta	protein-coding
H3K23su_HCT15-Pa_1_peak_9339	chr10	126106848	126107745	8.5474	Intron (NM_001322967, Intron 1 of 10)	196	4942	OAT	ornithine aminotransferase	protein-coding
H3K23su_HCT15-Pa_1_peak_24196	chr16	55542978	55543928	8.54546	Intron (NM_017839, Intron 1 of 13)	469	54947	LPCAT2	lysophosphatidylcholine acyltransferase 2	protein-coding
H3K23su_HCT15-Pa_1_peak_22822	chr16	1428594	1429287	8.54143	Intron (NM_001193388, Intron 10 of 14)	713	64718	UNKL	unk like zinc finger	protein-coding
H3K23su_HCT15-Pa_1_peak_25963	chr17	16931477	16931921	8.54088	Intergenic	-14072	23164	MPRIP	myosin phosphatase Rho interacting protein	protein-coding
H3K23su_HCT15-Pa_1_peak_4202	chr1	156710485	156710969	8.53769	Intron (NM_024540, Intron 1 of 5)	153	79590	MRPL24	mitochondrial ribosomal protein L24	protein-coding
H3K23su_HCT15-Pa_1_peak_48705	chr4	153457077	153457949	8.53683	Promoter-TSS (NM_001349798)	-67	100616193	MIR4453	microRNA 4453	ncRNA
H3K23su_HCT15-Pa_1_peak_5035	chr1	202895941	202896697	8.53615	Promoter-TSS (NM_021633)	43	59349	KLHL12	kelch like family member 12	protein-coding
H3K23su_HCT15-Pa_1_peak_59902	chr8	19674877	19675817	8.53574	Intron (NR_148458, Intron 1 of 18)	420	55174	INTS10	integrator complex subunit 10	protein-coding
H3K23su_HCT15-Pa_1_peak_22633	chr15	101526438	101527413	8.53513	Intron (NM_024652, Intron 4 of 33)	67363	79705	LRRK1	leucine rich repeat kinase 1	protein-coding
H3K23su_HCT15-Pa_1_peak_38915	chr20	31988421	31989407	8.53363	Intron (NM_016408, Intron 1 of 13)	411	51654	CDK5RAP1	CDK5 regulatory subunit associated protein 1	protein-coding
H3K23su_HCT15-Pa_1_peak_51775	chr5	158689768	158690840	8.53329	Promoter-TSS (NM_145049)	6	134510	UBLCP1	ubiquitin like domain containing CTD phosphatase 1	protein-coding
H3K23su_HCT15-Pa_1_peak_2915	chr1	85039500	85040378	8.53138	Exon (NM_004388, Exon 1 of 7)	184	1486	CTBS	chitobiase	protein-coding
H3K23su_HCT15-Pa_1_peak_26478	chr17	30228001	30228843	8.53047	Intron (NM_018428, Intron 1 of 18)	305	55813	UTP6	UTP6 small subunit processome component	protein-coding
H3K23su_HCT15-Pa_1_peak_48476	chr4	139936440	139937321	8.52986	Promoter-TSS (NM_012118)	-55	25819	NOCT	nocturnin	protein-coding
H3K23su_HCT15-Pa_1_peak_50534	chr5	93953590	93954764	8.52464	Promoter-TSS (NM_032290)	132	285600	KIAA0825	KIAA0825	protein-coding
H3K23su_HCT15-Pa_1_peak_36089	chr2	152117833	152118430	8.5245	Intron (NM_198557, Intron 1 of 3)	246	375287	RBM43	RNA binding motif protein 43	protein-coding
H3K23su_HCT15-Pa_1_peak_30411	chr19	2944329	2945173	8.52345	Intron (NM_021217, Intron 1 of 3)	218	58492	ZNF77	zinc finger protein 77	protein-coding
H3K23su_HCT15-Pa_1_peak_17551	chr13	92000111	92001619	8.52293	Intron (NR_027350, Intron 1 of 1)	791	407975	MIR17HG	miR-17-92a-1 cluster host gene	ncRNA
H3K23su_HCT15-Pa_1_peak_41410	chr22	28058443	28059830	8.52222	Intergenic	138608	4330	MN1	MN1 proto-oncogene, transcriptional regulator	protein-coding
H3K23su_HCT15-Pa_1_peak_59100	chr7	143990586	143991704	8.52214	Intron (NR_126022, Intron 3 of 4)	-5321	401428	OR2A20P	olfactory receptor family 2 subfamily A member 20 pseudogene	pseudo
H3K23su_HCT15-Pa_1_peak_6995	chr10	28580869	28581144	8.52202	Intron (NR_134518, Intron 1 of 16)	-2727	102465880	MIR8086	microRNA 8086	ncRNA
H3K23su_HCT15-Pa_1_peak_13876	chr12	32552139	32553566	8.52095	Exon (NM_001370298, Exon 1 of 17)	360	121512	FGD4	FYVE, RhoGEF and PH domain containing 4	protein-coding
H3K23su_HCT15-Pa_1_peak_56256	chr7	2902944	2903583	8.52089	Intergenic	-19321	2768	GNA12	G protein subunit alpha 12	protein-coding
H3K23su_HCT15-Pa_1_peak_59200	chr7	150740429	150740851	8.52069	Intron (NM_007188, Intron 14 of 15)	-4739	9311	ASIC3	acid sensing ion channel subunit 3	protein-coding
H3K23su_HCT15-Pa_1_peak_17960	chr13	111037798	111038216	8.52022	Intron (NM_001846, Intron 4 of 47)	44702	102465872	MIR8073	microRNA 8073	ncRNA
H3K23su_HCT15-Pa_1_peak_49424	chr5	10441480	10442059	8.51997	Promoter-TSS (NM_001201466)	194	100505845	ROPN1L-AS1	ROPN1L antisense RNA 1	ncRNA
H3K23su_HCT15-Pa_1_peak_2687	chr1	62902325	62903411	8.51858	5' UTR (NM_003368, Exon 1 of 9)	148	7398	USP1	ubiquitin specific peptidase 1	protein-coding
H3K23su_HCT15-Pa_1_peak_51375	chr5	141488115	141489221	8.51719	Intron (NM_030571, Intron 1 of 7)	324	80762	NDFIP1	Nedd4 family interacting protein 1	protein-coding
H3K23su_HCT15-Pa_1_peak_19572	chr14	78227075	78227598	8.51557	Non-coding (NR_161323, Exon 1 of 3)	163	22938	SNW1	SNW domain containing 1	protein-coding
H3K23su_HCT15-Pa_1_peak_21475	chr15	66585742	66586880	8.51399	5' UTR (NM_001323948, Exon 1 of 16)	158	115752	DIS3L	DIS3 like exosome 3'-5' exoribonuclease	protein-coding
H3K23su_HCT15-Pa_1_peak_13948	chr12	44229379	44230455	8.51316	Promoter-TSS (NM_032256)	33	84216	TMEM117	transmembrane protein 117	protein-coding
H3K23su_HCT15-Pa_1_peak_62901	chr9	37485719	37487167	8.51305	Intron (NM_022490, Intron 1 of 11)	498	64425	POLR1E	RNA polymerase I subunit E	protein-coding
H3K23su_HCT15-Pa_1_peak_27617	chr17	60501074	60501907	8.51087	Intron (NM_181725, Intron 1 of 8)	244	339175	METTL2A	methyltransferase like 2A	protein-coding
H3K23su_HCT15-Pa_1_peak_11121	chr11	61559633	61560836	8.51081	Promoter-TSS (NM_014206)	-149	2237	FEN1	flap structure-specific endonuclease 1	protein-coding
H3K23su_HCT15-Pa_1_peak_12698	chr11	118442758	118444062	8.50848	Intron (NM_001142281, Intron 1 of 8)	286	372	ARCN1	archain 1	protein-coding
H3K23su_HCT15-Pa_1_peak_64509	chr9	127483229	127483788	8.50693	Intron (NM_033334, Intron 2 of 9)	27519	406956	MIR181B2	microRNA 181b-2	ncRNA
H3K23su_HCT15-Pa_1_peak_13933	chr12	42719614	42720110	8.50494	Promoter-TSS (NM_001364831)	34	85437	ZCRB1	zinc finger CCHC-type and RNA binding motif containing 1	protein-coding
H3K23su_HCT15-Pa_1_peak_55095	chr6	146135068	146136786	8.50437	Promoter-TSS (NM_032145)	4	84085	FBXO30	F-box protein 30	protein-coding
H3K23su_HCT15-Pa_1_peak_19905	chr14	97263684	97264707	8.5035	Intron (NM_003384, Intron 1 of 12)	476	7443	VRK1	VRK serine/threonine kinase 1	protein-coding
H3K23su_HCT15-Pa_1_peak_7820	chr10	71992918	71993655	8.50093	Promoter-TSS (NM_021129)	-101	5464	PPA1	pyrophosphatase (inorganic) 1	protein-coding
H3K23su_HCT15-Pa_1_peak_8387	chr10	90639704	90641045	8.50086	5' UTR (NM_020799, Exon 1 of 11)	372	57559	STAMBPL1	STAM binding protein like 1	protein-coding
H3K23su_HCT15-Pa_1_peak_36819	chr2	198317699	198318816	8.49898	Promoter-TSS (NM_001320819)	110	80219	COQ10B	coenzyme Q10B	protein-coding
H3K23su_HCT15-Pa_1_peak_43258	chr3	32543570	32544335	8.49786	Intron (NM_017801, Intron 1 of 3)	392	54918	CMTM6	CKLF like MARVEL transmembrane domain containing 6	protein-coding
H3K23su_HCT15-Pa_1_peak_37535	chr2	232507422	232508319	8.49575	Intergenic	50295	165100	TEX44	testis expressed 44	protein-coding
H3K23su_HCT15-Pa_1_peak_27123	chr17	45176763	45177940	8.4936	Intergenic	-39836	100506084	ARL17B	ADP ribosylation factor like GTPase 17B	protein-coding
H3K23su_HCT15-Pa_1_peak_36339	chr2	170440818	170442087	8.49354	Intron (NM_004792, Intron 1 of 13)	591	9360	PPIG	peptidylprolyl isomerase G	protein-coding
H3K23su_HCT15-Pa_1_peak_20768	chr15	41576065	41576716	8.49226	Intron (NR_026757, Intron 1 of 3)	202	729082	OIP5-AS1	OIP5 antisense RNA 1	ncRNA
H3K23su_HCT15-Pa_1_peak_17104	chr13	49106167	49107331	8.49202	Intron (NM_001352427, Intron 1 of 13)	467	1102	RCBTB2	RCC1 and BTB domain containing protein 2	protein-coding
H3K23su_HCT15-Pa_1_peak_54184	chr6	83777392	83778366	8.49096	Intron (NM_015018, Intron 1 of 38)	494	23033	DOP1A	DOP1 leucine zipper like protein A	protein-coding
H3K23su_HCT15-Pa_1_peak_4560	chr1	173159668	173159918	8.48973	Intron (NM_003326, Intron 1 of 2)	14878	7292	TNFSF4	TNF superfamily member 4	protein-coding
H3K23su_HCT15-Pa_1_peak_16144	chr13	20436522	20438753	8.4891	5' UTR (NM_001142684, Exon 1 of 8)	139	9205	ZMYM5	zinc finger MYM-type containing 5	protein-coding
H3K23su_HCT15-Pa_1_peak_63827	chr9	99328730	99329837	8.48858	Promoter-TSS (NM_001077181)	-25	8555	CDC14B	cell division cycle 14B	protein-coding
H3K23su_HCT15-Pa_1_peak_50673	chr5	108744807	108746491	8.48841	Promoter-TSS (NM_014819)	26	9867	PJA2	praja ring finger ubiquitin ligase 2	protein-coding
H3K23su_HCT15-Pa_1_peak_20410	chr15	25683103	25684264	8.48809	Promoter-TSS (NM_001354526)	-307	7337	UBE3A	ubiquitin protein ligase E3A	protein-coding
H3K23su_HCT15-Pa_1_peak_50924	chr5	130647964	130648914	8.48792	Intron (NM_001038702, Intron 1 of 4)	48737	56990	CDC42SE2	CDC42 small effector 2	protein-coding
H3K23su_HCT15-Pa_1_peak_13879	chr12	32599240	32599411	8.48497	Intron (NM_001370298, Intron 1 of 16)	-39581	121512	FGD4	FYVE, RhoGEF and PH domain containing 4	protein-coding
H3K23su_HCT15-Pa_1_peak_11334	chr11	64889483	64889844	8.48472	Promoter-TSS (NM_004927)	8	740	MRPL49	mitochondrial ribosomal protein L49	protein-coding
H3K23su_HCT15-Pa_1_peak_27180	chr17	46178162	46179082	8.4833	Promoter-TSS (NM_006807)	-74	10951	CBX1	chromobox 1	protein-coding
H3K23su_HCT15-Pa_1_peak_49560	chr5	17598735	17599416	8.48107	Intergenic	56672	391769	H3.Y	histone cluster 2, H3c pseudogene	protein-coding
H3K23su_HCT15-Pa_1_peak_54599	chr6	116280829	116281705	8.48098	Intron (NM_002031, Intron 4 of 7)	-78627	728402	TPI1P3	triosephosphate isomerase 1 pseudogene 3	pseudo
H3K23su_HCT15-Pa_1_peak_5944	chr1	231543432	231544399	8.47998	Intron (NM_022051, Intron 1 of 4)	16875	54583	EGLN1	egl-9 family hypoxia inducible factor 1	protein-coding
H3K23su_HCT15-Pa_1_peak_53667	chr6	42858129	42858800	8.47943	Promoter-TSS (NM_001008739)	95	441150	C6orf226	chromosome 6 open reading frame 226	protein-coding
H3K23su_HCT15-Pa_1_peak_21007	chr15	50978061	50979433	8.47727	Non-coding (NR_149152, Exon 1 of 39)	247	54822	TRPM7	transient receptor potential cation channel subfamily M member 7	protein-coding
H3K23su_HCT15-Pa_1_peak_13198	chr12	1701805	1703367	8.47662	Exon (NM_152441, Exon 1 of 2)	1161	144699	FBXL14	F-box and leucine rich repeat protein 14	protein-coding
H3K23su_HCT15-Pa_1_peak_4841	chr1	193073502	193074670	8.47616	Intron (NM_001243399, Intron 1 of 3)	522	51022	GLRX2	glutaredoxin 2	protein-coding
H3K23su_HCT15-Pa_1_peak_33948	chr2	46925858	46927099	8.4752	Promoter-TSS (NM_144949)	44	9655	SOCS5	suppressor of cytokine signaling 5	protein-coding
H3K23su_HCT15-Pa_1_peak_56210	chr7	2349565	2349871	8.4736	Intron (NM_013321, Intron 1 of 10)	4358	29886	SNX8	sorting nexin 8	protein-coding
H3K23su_HCT15-Pa_1_peak_46528	chr3	197501317	197501700	8.47158	Intron (NM_032288, Intron 6 of 8)	-16589	84859	LRCH3	leucine rich repeats and calponin homology domain containing 3	protein-coding
H3K23su_HCT15-Pa_1_peak_2406	chr1	53392782	53393959	8.47091	Intron (NM_001193617, Intron 1 of 14)	422	6342	SCP2	sterol carrier protein 2	protein-coding
H3K23su_HCT15-Pa_1_peak_17488	chr13	79979432	79980886	8.47074	Promoter-TSS (NR_038991)	197	64062	RBM26	RNA binding motif protein 26	protein-coding
H3K23su_HCT15-Pa_1_peak_8568	chr10	97803100	97804115	8.47059	Intron (NM_001134376, Intron 1 of 5)	267	54619	CCNJ	cyclin J	protein-coding
H3K23su_HCT15-Pa_1_peak_38828	chr20	29611783	29612564	8.47015	Intron (NR_132316, Intron 1 of 5)	125	102723316	FRG1DP	FSHD region gene 1 family member D, pseudogene	pseudo
H3K23su_HCT15-Pa_1_peak_12379	chr11	102217553	102218905	8.47012	5' UTR (NM_001256163, Exon 1 of 9)	124	329	BIRC2	baculoviral IAP repeat containing 2	protein-coding
H3K23su_HCT15-Pa_1_peak_40442	chr21	40757586	40758058	8.46951	Intron (NM_001350296, Intron 1 of 4)	-1867	7485	GET1	guided entry of tail-anchored proteins factor 1	protein-coding
H3K23su_HCT15-Pa_1_peak_42720	chr3	9932186	9932829	8.46831	Intron (NM_032492, Intron 1 of 1)	213	84522	JAGN1	jagunal homolog 1	protein-coding
H3K23su_HCT15-Pa_1_peak_3278	chr1	109234491	109236263	8.46712	Exon (NM_018061, Exon 1 of 6)	445	55119	PRPF38B	pre-mRNA processing factor 38B	protein-coding
H3K23su_HCT15-Pa_1_peak_38766	chr20	25176093	25177437	8.46525	5' UTR (NM_001322378, Exon 1 of 15)	216	955	ENTPD6	ectonucleoside triphosphate diphosphohydrolase 6	protein-coding
H3K23su_HCT15-Pa_1_peak_13775	chr12	27932893	27934223	8.46519	Exon (NM_020782, Exon 1 of 3)	392	57542	KLHL42	kelch like family member 42	protein-coding
H3K23su_HCT15-Pa_1_peak_48414	chr4	125632768	125634225	8.46378	Intron (NM_020337, Intron 1 of 4)	391	57182	ANKRD50	ankyrin repeat domain 50	protein-coding
H3K23su_HCT15-Pa_1_peak_41904	chr22	39040344	39040540	8.46323	Intron (NM_001013647, Intron 3 of 16)	11955	646851	FAM227A	family with sequence similarity 227 member A	protein-coding
H3K23su_HCT15-Pa_1_peak_38641	chr20	20032288	20033480	8.46274	Promoter-TSS (NM_015585)	252	51340	CRNKL1	crooked neck pre-mRNA splicing factor 1	protein-coding
H3K23su_HCT15-Pa_1_peak_16606	chr13	31735045	31736220	8.46257	Exon (NM_001286503, Exon 1 of 17)	409	10808	HSPH1	heat shock protein family H (Hsp110) member 1	protein-coding
H3K23su_HCT15-Pa_1_peak_30704	chr19	7745682	7746766	8.46103	Intron (NM_174894, Intron 1 of 1)	505	126003	TRAPPC5	trafficking protein particle complex 5	protein-coding
H3K23su_HCT15-Pa_1_peak_63949	chr9	102860491	102862127	8.46043	Promoter-TSS (NM_001318382)	-27	23071	ERP44	endoplasmic reticulum protein 44	protein-coding
H3K23su_HCT15-Pa_1_peak_58873	chr7	134001075	134001938	8.45728	5' UTR (NM_032826, Exon 1 of 10)	176	84912	SLC35B4	solute carrier family 35 member B4	protein-coding
H3K23su_HCT15-Pa_1_peak_32609	chr19	57946585	57947365	8.45586	5' UTR (NM_001321952, Exon 1 of 3)	282	388567	ZNF749	zinc finger protein 749	protein-coding
H3K23su_HCT15-Pa_1_peak_52000	chr5	172483913	172484592	8.45578	Intron (NM_001168393, Intron 1 of 3)	897	153222	CREBRF	CREB3 regulatory factor	protein-coding
H3K23su_HCT15-Pa_1_peak_34343	chr2	65454541	65455771	8.45461	Intron (NM_001005386, Intron 1 of 9)	327	10097	ACTR2	actin related protein 2	protein-coding
H3K23su_HCT15-Pa_1_peak_15304	chr12	109506989	109508170	8.453	Intron (NM_032663, Intron 4 of 12)	-15809	100131733	USP30-AS1	USP30 antisense RNA 1	ncRNA
H3K23su_HCT15-Pa_1_peak_49843	chr5	54830037	54831170	8.45278	Promoter-TSS (NR_001575)	189	8611	PLPP1	phospholipid phosphatase 1	protein-coding
H3K23su_HCT15-Pa_1_peak_24849	chr16	81129470	81130165	8.45199	Non-coding (NR_033249, Exon 1 of 4)	163	2653	GCSH	glycine cleavage system protein H	protein-coding
H3K23su_HCT15-Pa_1_peak_36033	chr2	145089389	145089931	8.45177	5' UTR (NM_001354355, Exon 1 of 14)	178	79712	GTDC1	glycosyltransferase like domain containing 1	protein-coding
H3K23su_HCT15-Pa_1_peak_6484	chr10	5454428	5455209	8.45107	Intron (NM_001047160, Intron 1 of 11)	298	10276	NET1	neuroepithelial cell transforming 1	protein-coding
H3K23su_HCT15-Pa_1_peak_9975	chr11	3818203	3819289	8.45097	Promoter-TSS (NM_001283040)	30	4928	NUP98	nucleoporin 98	protein-coding
H3K23su_HCT15-Pa_1_peak_55473	chr6	159125378	159126839	8.45079	Intron (NM_001318745, Intron 3 of 14)	41673	94120	SYTL3	synaptotagmin like 3	protein-coding
H3K23su_HCT15-Pa_1_peak_13345	chr12	6472554	6473423	8.44943	Intron (NM_001159576, Intron 1 of 11)	-11338	4055	LTBR	lymphotoxin beta receptor	protein-coding
H3K23su_HCT15-Pa_1_peak_16582	chr13	31191144	31192861	8.44915	Promoter-TSS (NM_001321532)	-55	10208	USPL1	ubiquitin specific peptidase like 1	protein-coding
H3K23su_HCT15-Pa_1_peak_1763	chr1	36234857	36235708	8.44849	Intron (NM_022111, Intron 1 of 24)	297	63967	CLSPN	claspin	protein-coding
H3K23su_HCT15-Pa_1_peak_22592	chr15	100105802	100107355	8.44774	Promoter-TSS (NM_001352616)	-110	4205	MEF2A	myocyte enhancer factor 2A	protein-coding
H3K23su_HCT15-Pa_1_peak_20219	chr14	104615217	104615654	8.44762	Intron (NM_015656, Intron 2 of 14)	10375	26153	KIF26A	kinesin family member 26A	protein-coding
H3K23su_HCT15-Pa_1_peak_44178	chr3	58292024	58293111	8.44685	Intron (NM_001348712, Intron 1 of 4)	595	11102	RPP14	ribonuclease P/MRP subunit p14	protein-coding
H3K23su_HCT15-Pa_1_peak_53716	chr6	43603398	43604436	8.44682	Intron (NM_014628, Intron 1 of 2)	340	9587	MAD2L1BP	MAD2L1 binding protein	protein-coding
H3K23su_HCT15-Pa_1_peak_45710	chr3	158362400	158362729	8.44681	Intron (NM_001308166, Intron 1 of 13)	247	85476	GFM1	G elongation factor mitochondrial 1	protein-coding
H3K23su_HCT15-Pa_1_peak_60746	chr8	61429130	61430181	8.44669	5' UTR (NM_001242644, Exon 1 of 7)	109	5862	RAB2A	RAB2A, member RAS oncogene family	protein-coding
H3K23su_HCT15-Pa_1_peak_64762	chr9	131591380	131592419	8.44557	Intron (NM_016390, Intron 1 of 11)	174	51490	SPOUT1	SPOUT domain containing methyltransferase 1	protein-coding
H3K23su_HCT15-Pa_1_peak_60792	chr8	62626623	62627454	8.44548	Promoter-TSS (NR_039680)	113	444	ASPH	aspartate beta-hydroxylase	protein-coding
H3K23su_HCT15-Pa_1_peak_15372	chr12	110887459	110888257	8.44497	Intron (NM_001287222, Intron 1 of 6)	284	10094	ARPC3	actin related protein 2/3 complex subunit 3	protein-coding
H3K23su_HCT15-Pa_1_peak_38374	chr20	5930900	5931743	8.44491	Promoter-TSS (NM_001281520)	23	84515	MCM8	minichromosome maintenance 8 homologous recombination repair factor	protein-coding
H3K23su_HCT15-Pa_1_peak_40041	chr21	17133620	17134267	8.44448	Intron (NM_001352560, Intron 1 of 23)	31642	29761	USP25	ubiquitin specific peptidase 25	protein-coding
H3K23su_HCT15-Pa_1_peak_20323	chr14	106055272	106057565	8.4443	Intergenic	-31035	102466889	MIR8071-2	microRNA 8071-2	ncRNA
H3K23su_HCT15-Pa_1_peak_26257	chr17	22260806	22261637	8.44355	Intergenic	238784	100462977	MTRNR2L1	MT-RNR2 like 1	protein-coding
H3K23su_HCT15-Pa_1_peak_24854	chr16	81299908	81300396	8.44224	Intron (NM_017429, Intron 5 of 10)	27858	53630	BCO1	beta-carotene oxygenase 1	protein-coding
H3K23su_HCT15-Pa_1_peak_32453	chr19	52692894	52694446	8.44081	Intron (NR_033500, Intron 1 of 13)	365	5518	PPP2R1A	protein phosphatase 2 scaffold subunit Aalpha	protein-coding
H3K23su_HCT15-Pa_1_peak_44697	chr3	113414854	113415846	8.44014	Non-coding (NR_111981, Exon 1 of 7)	139	205717	USF3	upstream transcription factor family member 3	protein-coding
H3K23su_HCT15-Pa_1_peak_3396	chr1	111991150	111992470	8.43625	Promoter-TSS (NM_001688)	68	79084	WDR77	WD repeat domain 77	protein-coding
H3K23su_HCT15-Pa_1_peak_22943	chr16	2681270	2681671	8.4328	TTS (NR_015441)	-7513	645644	FLJ42627	uncharacterized LOC645644	ncRNA
H3K23su_HCT15-Pa_1_peak_9221	chr10	121355437	121356902	8.43265	Non-coding (NR_136663, Exon 1 of 12)	372	7073	TIAL1	TIA1 cytotoxic granule associated RNA binding protein like 1	protein-coding
H3K23su_HCT15-Pa_1_peak_31746	chr19	39926254	39926816	8.43251	Promoter-TSS (NM_001363860)	54	6217	RPS16	ribosomal protein S16	protein-coding
H3K23su_HCT15-Pa_1_peak_11040	chr11	59554186	59554898	8.43152	Exon (NM_001178040, Exon 3 of 10)	23709	54948	MRPL16	mitochondrial ribosomal protein L16	protein-coding
H3K23su_HCT15-Pa_1_peak_8707	chr10	101944937	101946828	8.43118	Promoter-TSS (NM_001347858)	-96	10613	ERLIN1	ER lipid raft associated 1	protein-coding
H3K23su_HCT15-Pa_1_peak_60551	chr8	43793529	43794812	8.43084	Intergenic	646585	340441	POTEA	POTE ankyrin domain family member A	protein-coding
H3K23su_HCT15-Pa_1_peak_989	chr1	20834022	20834696	8.42751	Intron (NM_024544, Intron 1 of 3)	285	79594	MUL1	mitochondrial E3 ubiquitin protein ligase 1	protein-coding
H3K23su_HCT15-Pa_1_peak_7311	chr10	43931867	43932731	8.42697	Promoter-TSS (NM_001355445)	3	642819	ZNF487	zinc finger protein 487	protein-coding
H3K23su_HCT15-Pa_1_peak_26547	chr17	33894975	33895368	8.42373	Promoter-TSS (NR_135479)	38	105371743	SNHG30	small nucleolar RNA host gene 30	ncRNA
H3K23su_HCT15-Pa_1_peak_28924	chr18	9673208	9673816	8.42217	Intergenic	-34786	11031	RAB31	RAB31, member RAS oncogene family	protein-coding
H3K23su_HCT15-Pa_1_peak_1934	chr1	40723015	40724314	8.422	Promoter-TSS (NM_005857)	-244	10269	ZMPSTE24	zinc metallopeptidase STE24	protein-coding
H3K23su_HCT15-Pa_1_peak_16895	chr13	42845793	42846952	8.41963	Promoter-TSS (NM_016248)	84	11215	AKAP11	A-kinase anchoring protein 11	protein-coding
H3K23su_HCT15-Pa_1_peak_34927	chr2	92310512	92310786	8.4194	Intergenic	181490	440888	ACTR3BP2	ACTR3B pseudogene 2	pseudo
H3K23su_HCT15-Pa_1_peak_10125	chr11	9726612	9727866	8.41895	Intron (NM_001297714, Intron 2 of 10)	41615	23075	SWAP70	switching B cell complex subunit SWAP70	protein-coding
H3K23su_HCT15-Pa_1_peak_44584	chr3	101914138	101914369	8.41869	Intergenic	31704	101929411	LOC101929411	uncharacterized LOC101929411	ncRNA
H3K23su_HCT15-Pa_1_peak_37330	chr2	223725548	223727088	8.41805	Intron (NM_001354159, Intron 1 of 14)	564	2181	ACSL3	acyl-CoA synthetase long chain family member 3	protein-coding
H3K23su_HCT15-Pa_1_peak_1245	chr1	25663587	25665383	8.41578	Promoter-TSS (NM_014313)	260	57035	RSRP1	arginine and serine rich protein 1	protein-coding
H3K23su_HCT15-Pa_1_peak_40257	chr21	34914252	34915770	8.41441	Promoter-TSS (NM_138927)	184	2618	GART	phosphoribosylglycinamide formyltransferase, phosphoribosylglycinamide synthetase, phosphoribosylaminoimidazole synthetase	protein-coding
H3K23su_HCT15-Pa_1_peak_4983	chr1	201924296	201925034	8.41407	Promoter-TSS (NM_006335)	34	10440	TIMM17A	translocase of inner mitochondrial membrane 17A	protein-coding
H3K23su_HCT15-Pa_1_peak_44006	chr3	52640847	52641088	8.41387	Intron (NM_001366075, Intron 19 of 30)	70346	440957	SMIM4	small integral membrane protein 4	protein-coding
H3K23su_HCT15-Pa_1_peak_3934	chr1	151020280	151021281	8.41367	TTS (NM_001159642)	553	54964	C1orf56	chromosome 1 open reading frame 56	protein-coding
H3K23su_HCT15-Pa_1_peak_48384	chr4	123843257	123844591	8.41284	Promoter-TSS (NM_145207)	-172	11162	NUDT6	nudix hydrolase 6	protein-coding
H3K23su_HCT15-Pa_1_peak_36733	chr2	191885012	191885604	8.41206	Promoter-TSS (NR_136318)	-944	105373805	LOC105373805	uncharacterized LOC105373805	ncRNA
H3K23su_HCT15-Pa_1_peak_54333	chr6	97344932	97346065	8.41203	Promoter-TSS (NM_001323258)	269	29078	NDUFAF4	NADH:ubiquinone oxidoreductase complex assembly factor 4	protein-coding
H3K23su_HCT15-Pa_1_peak_8066	chr10	77005601	77005888	8.41167	Intergenic	-10029	118881	COMTD1	catechol-O-methyltransferase domain containing 1	protein-coding
H3K23su_HCT15-Pa_1_peak_111	chr1	1675665	1676170	8.41165	5' UTR (NM_001199787, Exon 2 of 7)	1521	9906	SLC35E2A	solute carrier family 35 member E2A	protein-coding
H3K23su_HCT15-Pa_1_peak_53753	chr6	44095054	44095591	8.41164	Promoter-TSS (NM_001318771)	31	55362	TMEM63B	transmembrane protein 63B	protein-coding
H3K23su_HCT15-Pa_1_peak_41348	chr22	25544102	25544724	8.41003	Intron (NM_001145206, Intron 4 of 10)	-35754	100128531	LOC100128531	uncharacterized LOC100128531	ncRNA
H3K23su_HCT15-Pa_1_peak_17227	chr13	52025608	52027950	8.40838	Promoter-TSS (NR_103812)	393	26512	INTS6	integrator complex subunit 6	protein-coding
H3K23su_HCT15-Pa_1_peak_17232	chr13	52157953	52159323	8.40823	Promoter-TSS (NM_052950)	40	115825	WDFY2	WD repeat and FYVE domain containing 2	protein-coding
H3K23su_HCT15-Pa_1_peak_42775	chr3	11267010	11267892	8.40771	Promoter-TSS (NM_001098211)	-216	3269	HRH1	histamine receptor H1	protein-coding
H3K23su_HCT15-Pa_1_peak_54043	chr6	71122933	71123998	8.4076	Intron (NM_020819, Intron 1 of 20)	196	105377849	LOC105377849	uncharacterized LOC105377849	ncRNA
H3K23su_HCT15-Pa_1_peak_60420	chr8	38614292	38615341	8.40744	Promoter-TSS (NM_001352782)	23	6867	TACC1	transforming acidic coiled-coil containing protein 1	protein-coding
H3K23su_HCT15-Pa_1_peak_29600	chr18	46593458	46593784	8.40577	Intron (NM_001353216, Intron 15 of 15)	-17483	100616420	MIR4744	microRNA 4744	ncRNA
H3K23su_HCT15-Pa_1_peak_38667	chr20	21283743	21284544	8.40401	Promoter-TSS (NM_001317960)	7	22803	XRN2	5'-3' exoribonuclease 2	protein-coding
H3K23su_HCT15-Pa_1_peak_44642	chr3	111393369	111394291	8.40171	5' UTR (NM_153268, Exon 1 of 4)	307	257068	PLCXD2	phosphatidylinositol specific phospholipase C X domain containing 2	protein-coding
H3K23su_HCT15-Pa_1_peak_33721	chr2	38528714	38529679	8.39718	Intron (NM_022374, Intron 9 of 12)	74476	64225	ATL2	atlastin GTPase 2	protein-coding
H3K23su_HCT15-Pa_1_peak_58132	chr7	98709403	98709823	8.39692	Intron (NM_181349, Intron 1 of 17)	32118	57154	SMURF1	SMAD specific E3 ubiquitin protein ligase 1	protein-coding
H3K23su_HCT15-Pa_1_peak_40645	chr21	45574645	45574814	8.39523	Intergenic	5016	105377138	LINC01678	long intergenic non-protein coding RNA 1678	ncRNA
H3K23su_HCT15-Pa_1_peak_34872	chr2	89035257	89035630	8.39494	Intron (NM_144563, Intron 6 of 8)	-29976	645784	ANKRD36BP2	ankyrin repeat domain 36B pseudogene 2	pseudo
H3K23su_HCT15-Pa_1_peak_19016	chr14	62228539	62229536	8.39443	Promoter-TSS (NM_003082)	-101	6617	SNAPC1	small nuclear RNA activating complex polypeptide 1	protein-coding
H3K23su_HCT15-Pa_1_peak_57971	chr7	87849111	87849728	8.39401	Promoter-TSS (NM_001256891)	-20	6717	SRI	sorcin	protein-coding
H3K23su_HCT15-Pa_1_peak_58672	chr7	128116744	128117431	8.39226	Intron (NM_018396, Intron 1 of 8)	304	55798	METTL2B	methyltransferase like 2B	protein-coding
H3K23su_HCT15-Pa_1_peak_2962	chr1	87170206	87171649	8.39125	Promoter-TSS (NR_135837)	668	51100	SH3GLB1	SH3 domain containing GRB2 like, endophilin B1	protein-coding
H3K23su_HCT15-Pa_1_peak_66650	chrY	15394416	15395144	8.39112	Intron (NR_047642, Intron 25 of 28)	-196277	113219468	MIR12120	microRNA 12120	ncRNA
H3K23su_HCT15-Pa_1_peak_3048	chr1	92077039	92077764	8.3909	Intergenic	110736	8317	CDC7	cell division cycle 7	protein-coding
H3K23su_HCT15-Pa_1_peak_21821	chr15	74753327	74754073	8.39071	Promoter-TSS (NM_001286741)	94	440288	UBL7-AS1	UBL7 antisense RNA 1 (head to head)	ncRNA
H3K23su_HCT15-Pa_1_peak_45171	chr3	129158396	129159540	8.39024	Promoter-TSS (NM_001280541)	54	8930	MBD4	methyl-CpG binding domain 4, DNA glycosylase	protein-coding
H3K23su_HCT15-Pa_1_peak_36598	chr2	183580789	183581651	8.39006	Intron (NR_073367, Intron 1 of 22)	236	54431	DNAJC10	DnaJ heat shock protein family (Hsp40) member C10	protein-coding
H3K23su_HCT15-Pa_1_peak_51277	chr5	138940734	138941123	8.38966	Promoter-TSS (NM_003339)	4	7322	UBE2D2	ubiquitin conjugating enzyme E2 D2	protein-coding
H3K23su_HCT15-Pa_1_peak_3385	chr1	111505981	111506625	8.38952	Exon (NM_018372, Exon 1 of 4)	241	55791	LRIF1	ligand dependent nuclear receptor interacting factor 1	protein-coding
H3K23su_HCT15-Pa_1_peak_29899	chr18	66381621	66382628	8.38897	Promoter-TSS (NM_001093729)	221	54495	TMX3	thioredoxin related transmembrane protein 3	protein-coding
H3K23su_HCT15-Pa_1_peak_30425	chr19	3176370	3177346	8.38879	Intergenic	-1909	8698	S1PR4	sphingosine-1-phosphate receptor 4	protein-coding
H3K23su_HCT15-Pa_1_peak_29833	chr18	59853824	59855923	8.38865	Promoter-TSS (NM_012327)	385	57614	RELCH	RAB11 binding and LisH domain, coiled-coil and HEAT repeat containing	protein-coding
H3K23su_HCT15-Pa_1_peak_22131	chr15	82797592	82798482	8.38847	Intron (NR_026811, Intron 1 of 7)	358	727751	LOC727751	golgin A2 pseudogene	pseudo
H3K23su_HCT15-Pa_1_peak_46979	chr4	8190504	8191889	8.38792	Intergenic	-9821	54436	SH3TC1	SH3 domain and tetratricopeptide repeats 1	protein-coding
H3K23su_HCT15-Pa_1_peak_1041	chr1	21912980	21913861	8.38712	Intergenic	35657	249	ALPL	alkaline phosphatase, biomineralization associated	protein-coding
H3K23su_HCT15-Pa_1_peak_50364	chr5	78023665	78023912	8.3865	Intergenic	-79193	10184	LHFPL2	LHFPL tetraspan subfamily member 2	protein-coding
H3K23su_HCT15-Pa_1_peak_14162	chr12	50676979	50677812	8.3847	Promoter-TSS (NM_016357)	-92	51474	LIMA1	LIM domain and actin binding 1	protein-coding
H3K23su_HCT15-Pa_1_peak_34796	chr2	86789551	86790584	8.38394	Intron (NM_001198954, Intron 3 of 7)	499	51652	CHMP3	charged multivesicular body protein 3	protein-coding
H3K23su_HCT15-Pa_1_peak_49568	chr5	21459649	21460042	8.38355	Non-coding (NR_027026, Exon 2 of 5)	256	728411	GUSBP1	GUSB pseudogene 1	pseudo
H3K23su_HCT15-Pa_1_peak_53711	chr6	43543192	43544070	8.38336	Promoter-TSS (NM_001291969)	144	57510	XPO5	exportin 5	protein-coding
H3K23su_HCT15-Pa_1_peak_21847	chr15	75155883	75156235	8.38213	Intron (NM_005697, Intron 1 of 8)	9647	10066	SCAMP2	secretory carrier membrane protein 2	protein-coding
H3K23su_HCT15-Pa_1_peak_5945	chr1	231556661	231558543	8.38122	Exon (NM_022051, Exon 1 of 5)	3188	54583	EGLN1	egl-9 family hypoxia inducible factor 1	protein-coding
H3K23su_HCT15-Pa_1_peak_9186	chr10	120790026	120790384	8.38062	3' UTR (NM_199461, Exon 1 of 1)	979	340719	NANOS1	nanos C2HC-type zinc finger 1	protein-coding
H3K23su_HCT15-Pa_1_peak_38695	chr20	22743352	22744379	8.37817	Intergenic	-77883	105372566	LINC01747	long intergenic non-protein coding RNA 1747	ncRNA
H3K23su_HCT15-Pa_1_peak_26353	chr17	27224078	27225056	8.37595	TTS (NM_144683)	184	2319	FLOT2	flotillin 2	protein-coding
[truncated: 64,135 more rows]

## Sheet: H3K23su_HCT15-Pa_2
Peak ID	Chr	Start	End	-log10P	Annotation	Distance to TSS	Entrez ID	Nearest Gene	Gene Description	Gene Type
H3K23su_HCT15-Pa_2_peak_3593	chr1	121484059	121485422	358.805	Intergenic	223830	647121	EMBP1	embigin pseudogene 1	pseudo
H3K23su_HCT15-Pa_2_peak_15883	chr12	133841510	133841912	192.311	Intergenic	-29289	647589	ANHX	anomalous homeobox	protein-coding
H3K23su_HCT15-Pa_2_peak_65774	chrX	155260005	155260405	188.475	Intergenic	-2357	727856	DDX11L16	DEAD/H-box helicase 11 like 16	pseudo
H3K23su_HCT15-Pa_2_peak_65922	chrY	59362831	59363423	172.625	Intergenic	-2273	727856	DDX11L16	DEAD/H-box helicase 11 like 16	pseudo
H3K23su_HCT15-Pa_2_peak_31165	chr19	27731919	27732800	158.49	Intergenic	-551980	101927151	LOC101927151	uncharacterized LOC101927151	ncRNA
H3K23su_HCT15-Pa_2_peak_55118	chr6	170461205	170461690	128.992	Intergenic	-14419	102724511	LOC102724511	uncharacterized LOC102724511	ncRNA
H3K23su_HCT15-Pa_2_peak_1551	chr1	31904587	31905029	113.632	Intron (NM_178865, Intron 8 of 9)	18148	347735	SERINC2	serine incorporator 2	protein-coding
H3K23su_HCT15-Pa_2_peak_48598	chr5	10036	11780	111.453	Intergenic	-81375	153478	PLEKHG4B	pleckstrin homology and RhoGEF domain containing G4B	protein-coding
H3K23su_HCT15-Pa_2_peak_6037	chr1	236260388	236260732	69.3994	Intergenic	-32170	4811	NID1	nidogen 1	protein-coding
H3K23su_HCT15-Pa_2_peak_7134	chr10	42527922	42528165	64.6876	Intergenic	335450	441666	LOC441666	zinc finger protein 91 pseudogene	pseudo
H3K23su_HCT15-Pa_2_peak_62289	chr9	66971002	66971466	56.0854	Intron (NR_135597, Intron 4 of 4).2	48267	101928381	LOC101928381	uncharacterized LOC101928381	ncRNA
H3K23su_HCT15-Pa_2_peak_62332	chr9	69710858	69711310	54.5788	Intron (NR_160670, Intron 4 of 4)	46700	101928381	LOC101928381	uncharacterized LOC101928381	ncRNA
H3K23su_HCT15-Pa_2_peak_9583	chr11	585257	585652	51.472	Intron (NM_001286582, Intron 3 of 17)	8984	57661	PHRF1	PHD and ring finger domains 1	protein-coding
H3K23su_HCT15-Pa_2_peak_7131	chr10	42400169	42400736	49.2743	Intergenic	463041	441666	LOC441666	zinc finger protein 91 pseudogene	pseudo
H3K23su_HCT15-Pa_2_peak_10775	chr11	51579317	51579750	46.8045	Intergenic	64251	119749	OR4C46	olfactory receptor family 4 subfamily C member 46	protein-coding
H3K23su_HCT15-Pa_2_peak_1	chr1	9972	10465	46.1926	Intergenic	-1651	102725121	LOC102725121	DEAD/H-box helicase 11 pseudogene	pseudo
H3K23su_HCT15-Pa_2_peak_9441	chr10	134177833	134178351	43.3235	Intron (NM_030626, Intron 9 of 10)	27248	80313	LRRC27	leucine rich repeat containing 27	protein-coding
H3K23su_HCT15-Pa_2_peak_12990	chr12	2364960	2365260	42.0984	Intron (NM_001167623, Intron 3 of 46)	-13832	100874370	CACNA1C-IT3	CACNA1C Intronic transcript 3	ncRNA
H3K23su_HCT15-Pa_2_peak_7135	chr10	42529244	42530277	42.0497	Intergenic	333733	441666	LOC441666	zinc finger protein 91 pseudogene	pseudo
H3K23su_HCT15-Pa_2_peak_62296	chr9	67320438	67320943	40.9626	Intron (NR_160665, Intron 3 of 3)	19475	728034	BMS1P14	BMS1 pseudogene 14	pseudo
H3K23su_HCT15-Pa_2_peak_48576	chr4	191043607	191044255	39.4286	Intergenic	58274	100419743	DBET	D4Z4 binding element transcript	ncRNA
H3K23su_HCT15-Pa_2_peak_22616	chr16	1075247	1075663	38.9316	Intergenic	43685	30812	SOX8	SRY-box transcription factor 8	protein-coding
H3K23su_HCT15-Pa_2_peak_51654	chr5	178012427	178012806	38.8599	Intron (NM_173465, Intron 1 of 28)	4778	91522	COL23A1	collagen type XXIII alpha 1 chain	protein-coding
H3K23su_HCT15-Pa_2_peak_6242	chr1	249239907	249240536	38.5607	Intergenic	39779	267002	PGBD2	piggyBac transposable element derived 2	protein-coding
H3K23su_HCT15-Pa_2_peak_9677	chr11	1691734	1692046	38.5418	Intergenic	5061	387742	FAM99A	family with sequence similarity 99 member A	ncRNA
H3K23su_HCT15-Pa_2_peak_61632	chr9	4713884	4714271	38.3289	Intron (NM_001199852, Intron 3 of 3)	12150	50808	AK3	adenylate kinase 3	protein-coding
H3K23su_HCT15-Pa_2_peak_10780	chr11	51586715	51587109	37.5929	Intergenic	71630	119749	OR4C46	olfactory receptor family 4 subfamily C member 46	protein-coding
H3K23su_HCT15-Pa_2_peak_34532	chr2	92315312	92315519	36.0764	Intergenic	186256	440888	ACTR3BP2	ACTR3B pseudogene 2	pseudo
H3K23su_HCT15-Pa_2_peak_31170	chr19	27738366	27738970	35.5724	Intergenic	-545671	101927151	LOC101927151	uncharacterized LOC101927151	ncRNA
H3K23su_HCT15-Pa_2_peak_9589	chr11	642657	642899	35.4918	Intergenic	5509	1815	DRD4	dopamine receptor D4	protein-coding
H3K23su_HCT15-Pa_2_peak_47046	chr4	68265442	68266704	34.447	Intergenic	21645	101927237	LOC101927237	uncharacterized LOC101927237	ncRNA
H3K23su_HCT15-Pa_2_peak_29913	chr18	77444872	77445122	32.0586	Intron (NM_001202504, Intron 1 of 12)	3567	9150	CTDP1	CTD phosphatase subunit 1	protein-coding
H3K23su_HCT15-Pa_2_peak_12897	chr12	95247	95745	31.6809	Intergenic	21771	100288778	WASH8P	WAS protein family homolog 8, pseudogene	pseudo
H3K23su_HCT15-Pa_2_peak_56702	chr7	61968686	61969606	30.7342	Intergenic	795288	643955	ZNF733P	zinc finger protein 733, pseudogene	pseudo
H3K23su_HCT15-Pa_2_peak_34529	chr2	92312108	92312280	30.4267	Intergenic	183035	440888	ACTR3BP2	ACTR3B pseudogene 2	pseudo
H3K23su_HCT15-Pa_2_peak_48621	chr5	344444	344851	30.1375	Intron (NM_001242412, Intron 2 of 10)	40356	57491	AHRR	aryl-hydrocarbon receptor repressor	protein-coding
H3K23su_HCT15-Pa_2_peak_10781	chr11	51588260	51589174	30.0554	Intergenic	73435	119749	OR4C46	olfactory receptor family 4 subfamily C member 46	protein-coding
H3K23su_HCT15-Pa_2_peak_28563	chr18	107869	109371	29.9101	Promoter-TSS (NR_033770)	-445	727758	ROCK1P1	Rho associated coiled-coil containing protein kinase 1 pseudogene 1	pseudo
H3K23su_HCT15-Pa_2_peak_22610	chr16	1002751	1003385	29.8192	Intron (NM_001352017, Intron 2 of 11)	17916	64788	LMF1	lipase maturation factor 1	protein-coding
H3K23su_HCT15-Pa_2_peak_7130	chr10	42398446	42399579	29.368	Intergenic	464481	441666	LOC441666	zinc finger protein 91 pseudogene	pseudo
H3K23su_HCT15-Pa_2_peak_175	chr1	2454132	2454430	29.325	Intron (NM_018216, Intron 1 of 18)	3754	55229	PANK4	pantothenate kinase 4	protein-coding
H3K23su_HCT15-Pa_2_peak_9536	chr10	135524421	135524784	28.9095	Intergenic	-84303	441581	FRG2B	FSHD region gene 2 family member B	protein-coding
H3K23su_HCT15-Pa_2_peak_10777	chr11	51582631	51583013	28.4518	Intergenic	67540	119749	OR4C46	olfactory receptor family 4 subfamily C member 46	protein-coding
H3K23su_HCT15-Pa_2_peak_10782	chr11	51590297	51591401	26.9486	Intergenic	75567	119749	OR4C46	olfactory receptor family 4 subfamily C member 46	protein-coding
H3K23su_HCT15-Pa_2_peak_47045	chr4	68264351	68264922	26.2302	Intergenic	23082	101927237	LOC101927237	uncharacterized LOC101927237	ncRNA
H3K23su_HCT15-Pa_2_peak_48716	chr5	1539693	1540328	25.8316	Intergenic	-15935	79888	LPCAT1	lysophosphatidylcholine acyltransferase 1	protein-coding
H3K23su_HCT15-Pa_2_peak_40400	chr22	18717980	18718226	25.2096	Intergenic	-3324	642643	FAM230E	family with sequence similarity 230 member E	ncRNA
H3K23su_HCT15-Pa_2_peak_40413	chr22	18883666	18884037	24.1755	Intergenic	-1907	100996432	FAM230F	family with sequence similarity 230 member F	ncRNA
H3K23su_HCT15-Pa_2_peak_22562	chr16	544775	545048	23.6648	Intron (NM_001370401, Intron 6 of 14)	19987	9727	RAB11FIP3	RAB11 family interacting protein 3	protein-coding
H3K23su_HCT15-Pa_2_peak_55069	chr6	169241093	169241330	23.6196	Intergenic	123266	105378146	LOC105378146	uncharacterized LOC105378146	ncRNA
H3K23su_HCT15-Pa_2_peak_17900	chr13	113527148	113527724	23.3774	Intron (NM_015205, Intron 26 of 29)	95516	100289410	MCF2L-AS1	MCF2L antisense RNA 1	ncRNA
H3K23su_HCT15-Pa_2_peak_31167	chr19	27733779	27734165	23.2531	Intergenic	-550367	101927151	LOC101927151	uncharacterized LOC101927151	ncRNA
H3K23su_HCT15-Pa_2_peak_55418	chr7	215429	216302	23.1663	Intron (NM_020223, Intron 3 of 9)	23294	56975	FAM20C	FAM20C golgi associated secretory pathway kinase	protein-coding
H3K23su_HCT15-Pa_2_peak_31166	chr19	27733107	27733468	23.1449	Intergenic	-551052	101927151	LOC101927151	uncharacterized LOC101927151	ncRNA
H3K23su_HCT15-Pa_2_peak_31171	chr19	27740117	27740264	22.6726	Intergenic	-544149	101927151	LOC101927151	uncharacterized LOC101927151	ncRNA
H3K23su_HCT15-Pa_2_peak_53431	chr6	58776275	58779505	22.3999	Intergenic	-490166	106660612	LINC00680	long intergenic non-protein coding RNA 680	ncRNA
H3K23su_HCT15-Pa_2_peak_7144	chr10	42545985	42546139	22.3872	Intergenic	317431	441666	LOC441666	zinc finger protein 91 pseudogene	pseudo
H3K23su_HCT15-Pa_2_peak_40311	chr21	48119332	48119946	22.3299	Intergenic	64053	3275	PRMT2	protein arginine methyltransferase 2	protein-coding
H3K23su_HCT15-Pa_2_peak_48555	chr4	190154825	190155703	22.1057	Intergenic	-425496	101928971	LINC01262	long intergenic non-protein coding RNA 1262	ncRNA
H3K23su_HCT15-Pa_2_peak_55140	chr6	170707470	170709393	21.5894	Intron (NM_032448, Intron 9 of 10)	68582	100616430	MIR4644	microRNA 4644	ncRNA
H3K23su_HCT15-Pa_2_peak_28559	chr18	9987	10431	21.0707	Intergenic	-1351	102724130	LINC02564	long intergenic non-protein coding RNA 2564	ncRNA
H3K23su_HCT15-Pa_2_peak_28922	chr18	18518465	18520341	21.0151	Intergenic	172371	6093	ROCK1	Rho associated coiled-coil containing protein kinase 1	protein-coding
H3K23su_HCT15-Pa_2_peak_56694	chr7	56438190	56440779	19.5973	Intergenic	76584	650226	LOC650226	ankyrin repeat domain 26 pseudogene	pseudo
H3K23su_HCT15-Pa_2_peak_22510	chr15	102501348	102502421	19.4479	Intron (NR_003659, Intron 1 of 10)	868	374666	WASH3P	WASP family homolog 3, pseudogene	pseudo
H3K23su_HCT15-Pa_2_peak_56703	chr7	61970219	61970450	18.9823	Intergenic	794100	643955	ZNF733P	zinc finger protein 733, pseudogene	pseudo
H3K23su_HCT15-Pa_2_peak_32673	chr2	9546202	9546672	18.7413	TTS (NM_003887)	16283	9270	ITGB1BP1	integrin subunit beta 1 binding protein 1	protein-coding
H3K23su_HCT15-Pa_2_peak_48706	chr5	1333142	1333913	18.6766	Intron (NM_030782, Intron 7 of 16)	11687	81037	CLPTM1L	CLPTM1 like	protein-coding
H3K23su_HCT15-Pa_2_peak_12895	chr12	73756	74997	18.2729	Intron (NR_130745, Intron 1 of 10)	651	100288778	WASH8P	WAS protein family homolog 8, pseudogene	pseudo
H3K23su_HCT15-Pa_2_peak_48687	chr5	1099160	1099938	18.2527	Intron (NM_006598, Intron 1 of 23)	12629	10723	SLC12A7	solute carrier family 12 member 7	protein-coding
H3K23su_HCT15-Pa_2_peak_37702	chr2	243152431	243152952	18.2221	Intergenic	121907	728323	LINC01881	long intergenic non-protein coding RNA 1881	ncRNA
H3K23su_HCT15-Pa_2_peak_46840	chr4	44680168	44680957	18.2092	5' UTR (NM_001345867, Exon 1 of 17)	125	60558	GUF1	GUF1 homolog, GTPase	protein-coding
H3K23su_HCT15-Pa_2_peak_26732	chr17	41399895	41401165	18.0534	Intergenic	-19468	100874261	CCDC200	coiled-coil domain containing 200	protein-coding
H3K23su_HCT15-Pa_2_peak_35144	chr2	114341250	114342279	17.9005	Intron (NR_024077, Intron 1 of 10)	534	375260	WASH2P	WASP family homolog 2, pseudogene	pseudo
H3K23su_HCT15-Pa_2_peak_37177	chr2	233561795	233562868	17.5677	Intron (NM_001103148, Intron 1 of 27)	290	26058	GIGYF2	GRB10 interacting GYF protein 2	protein-coding
H3K23su_HCT15-Pa_2_peak_57684	chr7	104624126	104624957	17.5036	Non-coding (NR_039981, Exon 1 of 1)	7071	100216546	LINC01004	long intergenic non-protein coding RNA 1004	ncRNA
H3K23su_HCT15-Pa_2_peak_53667	chr6	88299537	88300057	17.177	Promoter-TSS (NM_001350505)	12	23595	ORC3	origin recognition complex subunit 3	protein-coding
H3K23su_HCT15-Pa_2_peak_16669	chr13	42534094	42535484	17.0876	Promoter-TSS (NR_039974)	432	23078	VWA8	von Willebrand factor A domain containing 8	protein-coding
H3K23su_HCT15-Pa_2_peak_54760	chr6	157731436	157732728	16.8385	Intron (NM_018452, Intron 3 of 3)	13209	729515	TMEM242	transmembrane protein 242	protein-coding
H3K23su_HCT15-Pa_2_peak_9350	chr10	130262676	130262903	16.8122	Intergenic	178575	101927381	LINC01163	long intergenic non-protein coding RNA 1163	ncRNA
H3K23su_HCT15-Pa_2_peak_12851	chr11	131550281	131550632	16.7762	Intron (NM_001352007, Intron 2 of 8)	-17006	101929637	NTM-AS1	NTM antisense RNA 1	ncRNA
H3K23su_HCT15-Pa_2_peak_22515	chr15	102521163	102521390	16.7223	Intergenic	-1975	102725121	LOC102725121	DEAD/H-box helicase 11 pseudogene	pseudo
H3K23su_HCT15-Pa_2_peak_16293	chr13	29284206	29284940	16.6615	Intron (NM_001347960, Intron 4 of 5)	8534	283537	SLC46A3	solute carrier family 46 member 3	protein-coding
H3K23su_HCT15-Pa_2_peak_7138	chr10	42534579	42535588	16.454	Intergenic	328410	441666	LOC441666	zinc finger protein 91 pseudogene	pseudo
H3K23su_HCT15-Pa_2_peak_49850	chr5	81267615	81268320	16.3673	5' UTR (NM_001131028, Exon 1 of 9)	125	83734	ATG10	autophagy related 10	protein-coding
H3K23su_HCT15-Pa_2_peak_16006	chr13	21750274	21751256	16.1129	Promoter-TSS (NM_024026)	-32	78988	MRPL57	mitochondrial ribosomal protein L57	protein-coding
H3K23su_HCT15-Pa_2_peak_20444	chr15	35261268	35262113	16.0482	Intron (NM_014691, Intron 1 of 34)	253	9716	AQR	aquarius Intron-binding spliceosomal factor	protein-coding
H3K23su_HCT15-Pa_2_peak_34423	chr2	87623757	87624015	16.042	Intergenic	-131060	112597	CYTOR	cytoskeleton regulator RNA	ncRNA
H3K23su_HCT15-Pa_2_peak_54938	chr6	166032461	166033256	16.0417	Intron (NM_006661, Intron 1 of 22)	42730	10846	PDE10A	phosphodiesterase 10A	protein-coding
H3K23su_HCT15-Pa_2_peak_48710	chr5	1422541	1422999	15.9261	Intron (NM_001044, Intron 4 of 14)	22785	6531	SLC6A3	solute carrier family 6 member 3	protein-coding
H3K23su_HCT15-Pa_2_peak_60276	chr8	82598069	82598688	15.812	Intron (NM_001144878, Intron 1 of 9)	182	3612	IMPA1	inositol monophosphatase 1	protein-coding
H3K23su_HCT15-Pa_2_peak_18043	chr13	115000357	115000867	15.7958	Intron (NM_001330104, Intron 1 of 16)	240	8881	CDC16	cell division cycle 16	protein-coding
H3K23su_HCT15-Pa_2_peak_17110	chr13	73300982	73302404	15.6953	Promoter-TSS (NM_001286747)	74	440145	MZT1	mitotic spindle organizing protein 1	protein-coding
H3K23su_HCT15-Pa_2_peak_254	chr1	3785123	3785348	15.6936	Intron (NM_004402, Intron 4 of 6)	11195	1677	DFFB	DNA fragmentation factor subunit beta	protein-coding
H3K23su_HCT15-Pa_2_peak_16221	chr13	27825286	27826237	15.5415	Promoter-TSS (NM_000982).2	69	6144	RPL21	ribosomal protein L21	protein-coding
H3K23su_HCT15-Pa_2_peak_27802	chr17	71220955	71221170	15.5275	Intron (NM_001098832, Intron 2 of 3)	2794	84923	FAM104A	family with sequence similarity 104 member A	protein-coding
H3K23su_HCT15-Pa_2_peak_7142	chr10	42542927	42543140	15.5147	Intergenic	320460	441666	LOC441666	zinc finger protein 91 pseudogene	pseudo
H3K23su_HCT15-Pa_2_peak_28448	chr17	80544126	80544417	15.4181	Intron (NM_004514, Intron 7 of 8)	62049	56270	WDR45B	WD repeat domain 45B	protein-coding
H3K23su_HCT15-Pa_2_peak_34536	chr2	92324092	92325885	15.4151	Intergenic	195829	440888	ACTR3BP2	ACTR3B pseudogene 2	pseudo
H3K23su_HCT15-Pa_2_peak_17782	chr13	111277270	111278605	15.3005	Intron (NM_001242882, Intron 4 of 9)	10006	55739	NAXD	NAD(P)HX dehydratase	protein-coding
H3K23su_HCT15-Pa_2_peak_3185	chr1	101491007	101491903	15.2507	Promoter-TSS (NR_109849)	53	102606465	LOC102606465	uncharacterized LOC102606465	ncRNA
H3K23su_HCT15-Pa_2_peak_48732	chr5	1867338	1867579	15.1728	Intergenic	-10776	101929034	LINC02116	long intergenic non-protein coding RNA 2116	ncRNA
H3K23su_HCT15-Pa_2_peak_28710	chr18	9102381	9103168	15.1653	Promoter-TSS (NM_021074)	77	4729	NDUFV2	NADH:ubiquinone oxidoreductase core subunit V2	protein-coding
H3K23su_HCT15-Pa_2_peak_26061	chr17	22253014	22253322	15.1603	Intergenic	230731	100462977	MTRNR2L1	MT-RNR2 like 1	protein-coding
H3K23su_HCT15-Pa_2_peak_17210	chr13	76123384	76124272	15.1414	Promoter-TSS (NM_006002)	-58	7347	UCHL3	ubiquitin C-terminal hydrolase L3	protein-coding
H3K23su_HCT15-Pa_2_peak_21268	chr15	65809539	65810229	15.1354	Promoter-TSS (NR_135486)	143	54878	DPP8	dipeptidyl peptidase 8	protein-coding
H3K23su_HCT15-Pa_2_peak_54763	chr6	157735162	157735375	15.0911	Intron (NM_018452, Intron 3 of 3)	10023	729515	TMEM242	transmembrane protein 242	protein-coding
H3K23su_HCT15-Pa_2_peak_44624	chr3	132440627	132441350	15.0186	Exon (NM_153240, Exon 1 of 27)	265	27031	NPHP3	nephrocystin 3	protein-coding
H3K23su_HCT15-Pa_2_peak_37693	chr2	242838645	242838845	14.9729	Intron (NR_135766, Intron 2 of 2)	2546	285095	LOC285095	uncharacterized LOC285095	ncRNA
H3K23su_HCT15-Pa_2_peak_33351	chr2	37423562	37424548	14.9709	Promoter-TSS (NM_001032377)	416	100505876	CEBPZOS	CEBPZ opposite strand	protein-coding
H3K23su_HCT15-Pa_2_peak_32540	chr2	3224827	3225221	14.9649	Intron (NM_001330531, Intron 3 of 7)	-95226	101927554	LINC01250	long intergenic non-protein coding RNA 1250	ncRNA
H3K23su_HCT15-Pa_2_peak_18303	chr14	31926095	31926802	14.9321	Intron (NM_080664, Intron 1 of 2)	264	112487	DTD2	D-aminoacyl-tRNA deacylase 2	protein-coding
H3K23su_HCT15-Pa_2_peak_17091	chr13	60737553	60738826	14.9123	Promoter-TSS (NM_001258367)	-70	81624	DIAPH3	diaphanous related formin 3	protein-coding
H3K23su_HCT15-Pa_2_peak_28859	chr18	12991117	12991807	14.9086	Intron (NM_032142, Intron 1 of 44)	101	55125	CEP192	centrosomal protein 192	protein-coding
H3K23su_HCT15-Pa_2_peak_26107	chr17	26683999	26684908	14.7929	Promoter-TSS (NM_015584)	97	26073	POLDIP2	DNA polymerase delta interacting protein 2	protein-coding
H3K23su_HCT15-Pa_2_peak_58396	chr7	144052072	144052669	14.7829	Promoter-TSS (NM_005435)	-125	7984	ARHGEF5	Rho guanine nucleotide exchange factor 5	protein-coding
H3K23su_HCT15-Pa_2_peak_34520	chr2	92290047	92291578	14.7793	Intergenic	161653	440888	ACTR3BP2	ACTR3B pseudogene 2	pseudo
H3K23su_HCT15-Pa_2_peak_59826	chr8	46852436	46852906	14.759	Intergenic	676594	389652	ASNSP1	asparagine synthetase pseudogene 1	pseudo
H3K23su_HCT15-Pa_2_peak_56292	chr7	40173684	40174522	14.7253	Promoter-TSS (NM_001193313)	118	136647	MPLKIP	M-phase specific PLK1 interacting protein	protein-coding
H3K23su_HCT15-Pa_2_peak_25633	chr17	10600446	10601256	14.6987	Promoter-TSS (NM_004589)	-1	6341	SCO1	SCO cytochrome c oxidase assembly protein 1	protein-coding
H3K23su_HCT15-Pa_2_peak_12251	chr11	108337923	108338366	14.6525	Intron (NR_147053, Intron 1 of 12)	112	160140	C11orf65	chromosome 11 open reading frame 65	protein-coding
H3K23su_HCT15-Pa_2_peak_10776	chr11	51580114	51581120	14.628	Intergenic	65335	119749	OR4C46	olfactory receptor family 4 subfamily C member 46	protein-coding
H3K23su_HCT15-Pa_2_peak_41407	chr22	39077828	39078433	14.6266	Intron (NM_020243, Intron 1 of 3)	168	56993	TOMM22	translocase of outer mitochondrial membrane 22	protein-coding
H3K23su_HCT15-Pa_2_peak_65857	chrY	13485520	13485762	14.5985	Intergenic	1047748	352887	GYG2P1	glycogenin 2 pseudogene 1	pseudo
H3K23su_HCT15-Pa_2_peak_26737	chr17	41465725	41466849	14.574	Promoter-TSS (NR_027412)	-21	100130581	LINC00910	long intergenic non-protein coding RNA 910	ncRNA
H3K23su_HCT15-Pa_2_peak_3173	chr1	100731691	100732504	14.5245	Promoter-TSS (NR_110434)	-367	100506007	RTCA-AS1	RTCA antisense RNA 1	ncRNA
H3K23su_HCT15-Pa_2_peak_49353	chr5	59995386	59996432	14.4356	Promoter-TSS (NM_018369)	84	55789	DEPDC1B	DEP domain containing 1B	protein-coding
H3K23su_HCT15-Pa_2_peak_37896	chr20	5093366	5094163	14.4061	Promoter-TSS (NM_014145)	-31	29058	TMEM230	transmembrane protein 230	protein-coding
H3K23su_HCT15-Pa_2_peak_35068	chr2	112641292	112642161	14.3451	Promoter-TSS (NM_022662)	44	64682	ANAPC1	anaphase promoting complex subunit 1	protein-coding
H3K23su_HCT15-Pa_2_peak_52425	chr6	24403037	24403845	14.344	Exon (NM_001286265, Exon 1 of 10)	277	57380	MRS2	magnesium transporter MRS2	protein-coding
H3K23su_HCT15-Pa_2_peak_49845	chr5	80597123	80597830	14.2816	Promoter-TSS (NM_032280)	70	84240	ZCCHC9	zinc finger CCHC-type containing 9	protein-coding
H3K23su_HCT15-Pa_2_peak_6205	chr1	247170821	247171520	14.2778	Intron (NR_037894, Intron 1 of 6)	189	57116	ZNF695	zinc finger protein 695	protein-coding
H3K23su_HCT15-Pa_2_peak_45933	chr3	197353763	197354932	14.2088	Intron (NR_003266, Intron 1 of 7)	405	220729	LOC220729	succinate dehydrogenase complex flavoprotein subunit A pseudogene	pseudo
H3K23su_HCT15-Pa_2_peak_10387	chr11	30344478	30345448	14.1852	Intron (NM_152316, Intron 1 of 3)	312	120534	ARL14EP	ADP ribosylation factor like GTPase 14 effector protein	protein-coding
H3K23su_HCT15-Pa_2_peak_61658	chr9	5650108	5651109	14.161	Intron (NM_001206557, Intron 1 of 24)	21489	57589	RIC1	RIC1 homolog, RAB6A GEF complex partner 1	protein-coding
H3K23su_HCT15-Pa_2_peak_61536	chr8	145992909	145993992	14.0444	Intergenic	-12534	90987	ZNF251	zinc finger protein 251	protein-coding
H3K23su_HCT15-Pa_2_peak_24133	chr16	58767447	58768355	14.0224	Intron (NM_001286220, Intron 1 of 8)	319	2806	GOT2	glutamic-oxaloacetic transaminase 2	protein-coding
H3K23su_HCT15-Pa_2_peak_31764	chr19	44915324	44915792	14.0216	Intergenic	-9784	26974	ZNF285	zinc finger protein 285	protein-coding
H3K23su_HCT15-Pa_2_peak_3783	chr1	147930753	147931858	14.0182	Non-coding (NR_148945, Exon 1 of 2)	369	100996740	LOC100996740	uncharacterized LOC100996740	ncRNA
H3K23su_HCT15-Pa_2_peak_53434	chr6	61912894	61913553	14.0119	Intergenic	-370812	100463487	MTRNR2L9	MT-RNR2 like 9	protein-coding
H3K23su_HCT15-Pa_2_peak_57871	chr7	116502504	116503313	14.0057	Intron (NM_006136, Intron 1 of 9)	267	830	CAPZA2	capping actin protein of muscle Z-line subunit alpha 2	protein-coding
H3K23su_HCT15-Pa_2_peak_34898	chr2	109402647	109403605	14.0014	Promoter-TSS (NM_001351555)	-80	165055	CCDC138	coiled-coil domain containing 138	protein-coding
H3K23su_HCT15-Pa_2_peak_46206	chr4	3816605	3817450	13.9808	Intergenic	48915	152	ADRA2C	adrenoceptor alpha 2C	protein-coding
H3K23su_HCT15-Pa_2_peak_46526	chr4	15682909	15683850	13.9548	Promoter-TSS (NM_001145191)	-71	285550	FAM200B	family with sequence similarity 200 member B	protein-coding
H3K23su_HCT15-Pa_2_peak_59827	chr8	46854201	46854379	13.9454	Intergenic	674975	389652	ASNSP1	asparagine synthetase pseudogene 1	pseudo
H3K23su_HCT15-Pa_2_peak_51248	chr5	162864376	162865345	13.9382	Intron (NM_001364023, Intron 2 of 6)	259	900	CCNG1	cyclin G1	protein-coding
H3K23su_HCT15-Pa_2_peak_21078	chr15	59949344	59949929	13.9163	Promoter-TSS (NM_001320930)	78	2958	GTF2A2	general transcription factor IIA subunit 2	protein-coding
H3K23su_HCT15-Pa_2_peak_18608	chr14	53196608	53197524	13.9054	5' UTR (NM_145251, Exon 1 of 11)	182	6815	STYX	serine/threonine/tyrosine interacting protein	protein-coding
H3K23su_HCT15-Pa_2_peak_16634	chr13	41885186	41886514	13.8939	5' UTR (NM_001354076, Exon 1 of 13)	324	9617	MTRF1	mitochondrial translation release factor 1	protein-coding
H3K23su_HCT15-Pa_2_peak_13165	chr12	7260565	7261341	13.8904	Promoter-TSS (NR_026947)	49	283314	C1RL-AS1	C1RL antisense RNA 1	ncRNA
H3K23su_HCT15-Pa_2_peak_13709	chr12	46383588	46384810	13.8826	5' UTR (NM_004719, Exon 1 of 15)	158	9169	SCAF11	SR-related CTD associated factor 11	protein-coding
H3K23su_HCT15-Pa_2_peak_26293	chr17	30771377	30772467	13.8589	Intron (NM_002815, Intron 1 of 13)	394	5717	PSMD11	proteasome 26S subunit, non-ATPase 11	protein-coding
H3K23su_HCT15-Pa_2_peak_39525	chr21	11186164	11186814	13.8516	Intergenic	-87552	574	BAGE	B melanoma antigen	protein-coding
H3K23su_HCT15-Pa_2_peak_3	chr1	28755	29385	13.8513	Intron (NR_024540, Intron 1 of 10)	300	653635	WASH7P	WASP family homolog 7, pseudogene	pseudo
H3K23su_HCT15-Pa_2_peak_18739	chr14	57046204	57047239	13.7965	Exon (NM_017799, Exon 1 of 16)	205	54916	TMEM260	transmembrane protein 260	protein-coding
H3K23su_HCT15-Pa_2_peak_57779	chr7	107531411	107532232	13.7591	Intron (NM_001289752, Intron 1 of 12)	193	1738	DLD	dihydrolipoamide dehydrogenase	protein-coding
H3K23su_HCT15-Pa_2_peak_55803	chr7	12250352	12251474	13.756	Promoter-TSS (NM_018374)	-7	54664	TMEM106B	transmembrane protein 106B	protein-coding
H3K23su_HCT15-Pa_2_peak_45965	chr4	9965	10197	13.6699	Intergenic	-43098	152687	ZNF595	zinc finger protein 595	protein-coding
H3K23su_HCT15-Pa_2_peak_40368	chr22	18359245	18360326	13.6637	Intron (NM_001136004, Intron 17 of 21)	29867	57553	MICAL3	microtubule associated monooxygenase, calponin and LIM domain containing 3	protein-coding
H3K23su_HCT15-Pa_2_peak_24913	chr16	87521038	87521436	13.628	Intron (NM_015144, Intron 1 of 12)	4223	23174	ZCCHC14	zinc finger CCHC-type containing 14	protein-coding
H3K23su_HCT15-Pa_2_peak_36234	chr2	187454444	187455253	13.6243	Promoter-TSS (NM_002210)	65	3685	ITGAV	integrin subunit alpha V	protein-coding
H3K23su_HCT15-Pa_2_peak_40291	chr21	47819158	47819372	13.6178	Intron (NM_001315529, Intron 24 of 46)	-59539	23181	DIP2A	disco interacting protein 2 homolog A	protein-coding
H3K23su_HCT15-Pa_2_peak_7759	chr10	73610587	73611201	13.6066	Intron (NM_001042465, Intron 1 of 14)	114	5660	PSAP	prosaposin	protein-coding
H3K23su_HCT15-Pa_2_peak_53779	chr6	100015857	100016815	13.606	Intron (NM_001013399, Intron 1 of 11)	200	892	CCNC	cyclin C	protein-coding
H3K23su_HCT15-Pa_2_peak_61320	chr8	142955305	142955785	13.5907	Intergenic	-87871	100302147	MIR1302-7	microRNA 1302-7	ncRNA
H3K23su_HCT15-Pa_2_peak_34088	chr2	70475293	70475965	13.5901	Non-coding (NR_147221, Exon 1 of 13)	131	7072	TIA1	TIA1 cytotoxic granule associated RNA binding protein	protein-coding
H3K23su_HCT15-Pa_2_peak_61550	chr8	146172167	146172632	13.5836	Intron (NM_006958, Intron 1 of 2)	3867	7564	ZNF16	zinc finger protein 16	protein-coding
H3K23su_HCT15-Pa_2_peak_65853	chrY	13460972	13461333	13.5719	Intergenic	1072237	352887	GYG2P1	glycogenin 2 pseudogene 1	pseudo
H3K23su_HCT15-Pa_2_peak_35827	chr2	160471784	160472717	13.5615	Promoter-TSS (NM_001329858)	-174	29994	BAZ2B	bromodomain adjacent to zinc finger domain 2B	protein-coding
H3K23su_HCT15-Pa_2_peak_35195	chr2	119820707	119821044	13.5434	Intergenic	95452	165257	C1QL2	complement C1q like 2	protein-coding
H3K23su_HCT15-Pa_2_peak_591	chr1	11582595	11583004	13.5078	Intron (NM_020780, Intron 10 of 20)	43587	57540	DISP3	dispatched RND transporter family member 3	protein-coding
H3K23su_HCT15-Pa_2_peak_19233	chr14	74353267	74354071	13.5009	Intron (NR_040251, Intron 1 of 11)	107	57862	ZNF410	zinc finger protein 410	protein-coding
H3K23su_HCT15-Pa_2_peak_4406	chr1	167690899	167691812	13.5006	5' UTR (NM_001146191, Exon 1 of 3)	136	9019	MPZL1	myelin protein zero like 1	protein-coding
H3K23su_HCT15-Pa_2_peak_49144	chr5	41904238	41905136	13.4887	Intron (NM_175921, Intron 1 of 5)	241	285636	C5orf51	chromosome 5 open reading frame 51	protein-coding
H3K23su_HCT15-Pa_2_peak_34488	chr2	90519067	90519431	13.4686	Intergenic	1328726	654342	LSP1P4	LSP1 pseudogene 4	pseudo
H3K23su_HCT15-Pa_2_peak_34533	chr2	92318829	92319460	13.4316	Intergenic	189985	440888	ACTR3BP2	ACTR3B pseudogene 2	pseudo
H3K23su_HCT15-Pa_2_peak_10355	chr11	27527701	27528608	13.3933	Promoter-TSS (NR_033312)	162	55327	LIN7C	lin-7 homolog C, crumbs cell polarity complex component	protein-coding
H3K23su_HCT15-Pa_2_peak_4059	chr1	155161230	155161566	13.3932	Intron (NM_001204285, Intron 3 of 8)	1302	4582	MUC1	mucin 1, cell surface associated	protein-coding
H3K23su_HCT15-Pa_2_peak_17348	chr13	95247455	95248742	13.3927	Intron (NM_014305, Intron 1 of 11)	308	23483	TGDS	TDP-glucose 4,6-dehydratase	protein-coding
H3K23su_HCT15-Pa_2_peak_20517	chr15	40428182	40428803	13.3767	Intergenic	-24718	701	BUB1B	BUB1 mitotic checkpoint serine/threonine kinase B	protein-coding
H3K23su_HCT15-Pa_2_peak_34530	chr2	92313226	92313412	13.3699	Intergenic	184160	440888	ACTR3BP2	ACTR3B pseudogene 2	pseudo
H3K23su_HCT15-Pa_2_peak_52571	chr6	28234870	28235178	13.3513	Promoter-TSS (NM_001287421)	-113	7741	ZSCAN26	zinc finger and SCAN domain containing 26	protein-coding
H3K23su_HCT15-Pa_2_peak_63229	chr9	108210176	108211005	13.3459	Intron (NM_001287191, Intron 1 of 13)	275	83856	FSD1L	fibronectin type III and SPRY domain containing 1 like	protein-coding
H3K23su_HCT15-Pa_2_peak_57710	chr7	105172505	105173321	13.3425	Intron (NR_144478, Intron 1 of 13)	265	60561	RINT1	RAD50 interactor 1	protein-coding
H3K23su_HCT15-Pa_2_peak_26930	chr17	45144666	45144868	13.2932	Intergenic	-7252	100506084	ARL17B	ADP ribosylation factor like GTPase 17B	protein-coding
H3K23su_HCT15-Pa_2_peak_16149	chr13	25875614	25876351	13.2908	Exon (NM_001008564, Exon 1 of 15)	219	9818	NUP58	nucleoporin 58	protein-coding
H3K23su_HCT15-Pa_2_peak_34047	chr2	69664142	69664880	13.2831	Promoter-TSS (NM_015700)	56	27247	NFU1	NFU1 iron-sulfur cluster scaffold	protein-coding
H3K23su_HCT15-Pa_2_peak_7378	chr10	51565084	51565654	13.2789	Intron (NM_001145263, Intron 1 of 9)	261	8031	NCOA4	nuclear receptor coactivator 4	protein-coding
H3K23su_HCT15-Pa_2_peak_22611	chr16	1003769	1003991	13.2639	Intron (NM_001352017, Intron 2 of 11)	17104	64788	LMF1	lipase maturation factor 1	protein-coding
H3K23su_HCT15-Pa_2_peak_57125	chr7	76090944	76091478	13.2329	Intron (NM_001102595, Intron 1 of 9)	239	113878	DTX2	deltex E3 ubiquitin ligase 2	protein-coding
H3K23su_HCT15-Pa_2_peak_21147	chr15	63449085	63450194	13.227	Promoter-TSS (NM_015920)	37	51065	RPS27L	ribosomal protein S27 like	protein-coding
H3K23su_HCT15-Pa_2_peak_28654	chr18	4510602	4511054	13.212	Intergenic	-55521	9229	DLGAP1	DLG associated protein 1	protein-coding
H3K23su_HCT15-Pa_2_peak_34128	chr2	71558823	71559615	13.2101	Intron (NM_001252613, Intron 1 of 27)	307	27332	ZNF638	zinc finger protein 638	protein-coding
H3K23su_HCT15-Pa_2_peak_32390	chr19	57922492	57923183	13.2042	Intron (NM_006959, Intron 1 of 2)	308	7565	ZNF17	zinc finger protein 17	protein-coding
H3K23su_HCT15-Pa_2_peak_62637	chr9	88555746	88556856	13.1871	Promoter-TSS (NM_001321882)	-143	60560	NAA35	N(alpha)-acetyltransferase 35, NatC auxiliary subunit	protein-coding
H3K23su_HCT15-Pa_2_peak_42038	chr22	51082139	51082514	13.1706	Intergenic	-15746	410	ARSA	arylsulfatase A	protein-coding
H3K23su_HCT15-Pa_2_peak_5357	chr1	213188472	213189178	13.1691	Promoter-TSS (NM_001300755)	26	90806	ANGEL2	angel homolog 2	protein-coding
H3K23su_HCT15-Pa_2_peak_17310	chr13	80914054	80914740	13.1679	Promoter-TSS (NM_001318536)	-154	10253	SPRY2	sprouty RTK signaling antagonist 2	protein-coding
H3K23su_HCT15-Pa_2_peak_32448	chr19	59118834	59119022	13.1551	Intergenic	32162	65996	CENPBD1P1	CENPB DNA-binding domains containing 1 pseudogene 1	pseudo
H3K23su_HCT15-Pa_2_peak_49503	chr5	68664865	68665911	13.1517	Promoter-TSS (NM_001278622)	-41	6880	TAF9	TATA-box binding protein associated factor 9	protein-coding
H3K23su_HCT15-Pa_2_peak_58609	chr7	154794869	154795739	13.1464	Promoter-TSS (NM_007349)	161	202781	PAXIP1-AS1	PAXIP1 antisense RNA 1 (head to head)	ncRNA
H3K23su_HCT15-Pa_2_peak_16431	chr13	33111944	33113085	13.1335	Intron (NM_033111, Intron 1 of 9)	418	10443	N4BP2L2	NEDD4 binding protein 2 like 2	protein-coding
H3K23su_HCT15-Pa_2_peak_50909	chr5	145826782	145827784	13.1217	Intron (NM_001040006, Intron 1 of 20)	387	10915	TCERG1	transcription elongation regulator 1	protein-coding
H3K23su_HCT15-Pa_2_peak_10395	chr11	31530788	31531924	13.1149	Promoter-TSS (NM_019040)	42	26610	ELP4	elongator acetyltransferase complex subunit 4	protein-coding
H3K23su_HCT15-Pa_2_peak_42791	chr3	37217016	37218428	13.1134	Non-coding (NR_145514, Exon 1 of 3)	129	9209	LRRFIP2	LRR binding FLII interacting protein 2	protein-coding
H3K23su_HCT15-Pa_2_peak_780	chr1	16939140	16940387	13.0956	Intron (NM_017940, Intron 1 of 28)	337	55672	NBPF1	NBPF member 1	protein-coding
H3K23su_HCT15-Pa_2_peak_57673	chr7	102937801	102938289	13.0699	Intron (NM_004279, Intron 1 of 12)	163	9512	PMPCB	peptidase, mitochondrial processing beta subunit	protein-coding
H3K23su_HCT15-Pa_2_peak_58904	chr8	2329256	2329647	13.0438	Intergenic	151002	101927815	LOC101927815	uncharacterized LOC101927815	ncRNA
H3K23su_HCT15-Pa_2_peak_15904	chr13	20207446	20208904	13.0178	Intron (NM_017520, Intron 1 of 13)	376	54737	MPHOSPH8	M-phase phosphoprotein 8	protein-coding
H3K23su_HCT15-Pa_2_peak_16009	chr13	21872181	21873559	12.9977	Promoter-TSS (NM_001365454)	606	650794	MIPEPP3	mitochondrial intermediate peptidase pseudogene 3	pseudo
H3K23su_HCT15-Pa_2_peak_2813	chr1	78245297	78245945	12.9863	5' UTR (NM_001363583, Exon 1 of 16)	131	374986	MIGA1	mitoguardin 1	protein-coding
H3K23su_HCT15-Pa_2_peak_39934	chr21	40554673	40555964	12.9596	Promoter-TSS (NM_003720)	59	8624	PSMG1	proteasome assembly chaperone 1	protein-coding
H3K23su_HCT15-Pa_2_peak_26057	chr17	22020559	22020856	12.9291	Intergenic	-1730	100462977	MTRNR2L1	MT-RNR2 like 1	protein-coding
H3K23su_HCT15-Pa_2_peak_47881	chr4	140216262	140217108	12.9068	Intron (NM_001184989, Intron 3 of 5)	5679	4717	NDUFC1	NADH:ubiquinone oxidoreductase subunit C1	protein-coding
H3K23su_HCT15-Pa_2_peak_45080	chr3	156272501	156273024	12.9012	Promoter-TSS (NM_001308205)	-128	6747	SSR3	signal sequence receptor subunit 3	protein-coding
H3K23su_HCT15-Pa_2_peak_16956	chr13	50782361	50783422	12.8627	Intron (NR_109974, Intron 2 of 6)	36737	145165	ST13P4	ST13, Hsp70 interacting protein pseudogene 4	pseudo
H3K23su_HCT15-Pa_2_peak_36101	chr2	176045460	176046462	12.8467	Intron (NM_001002258, Intron 1 of 3)	477	518	ATP5MC3	ATP synthase membrane subunit c locus 3	protein-coding
H3K23su_HCT15-Pa_2_peak_36277	chr2	190648474	190649660	12.8354	Promoter-TSS (NM_001371388)	-2
H3K23su_HCT15-Pa_2_peak_21048	chr15	59397291	59397863	12.8325	Intron (NM_004701, Intron 1 of 8)	232	9133	CCNB2	cyclin B2	protein-coding
H3K23su_HCT15-Pa_2_peak_13613	chr12	32832073	32832905	12.8054	Intron (NM_012062, Intron 1 of 19)	254	10059	DNM1L	dynamin 1 like	protein-coding
H3K23su_HCT15-Pa_2_peak_13680	chr12	44199254	44200222	12.7963	Non-coding (NR_073472, Exon 1 of 9)	382	5756	TWF1	twinfilin actin binding protein 1	protein-coding
H3K23su_HCT15-Pa_2_peak_62313	chr9	69064976	69065931	12.7723	Promoter-TSS (NR_034006).2	-37	100132352	FRG1HP	FSHD region gene 1 family member H, pseudogene	pseudo
H3K23su_HCT15-Pa_2_peak_387	chr1	8021219	8022032	12.7675	Promoter-TSS (NM_001123377)	-89	11315	PARK7	Parkinsonism associated deglycase	protein-coding
H3K23su_HCT15-Pa_2_peak_34499	chr2	91743921	91746248	12.7443	Intergenic	102891	654342	LSP1P4	LSP1 pseudogene 4	pseudo
H3K23su_HCT15-Pa_2_peak_50121	chr5	112312060	112312961	12.7443	Promoter-TSS (NM_001242377)	15	167227	DCP2	decapping mRNA 2	protein-coding
H3K23su_HCT15-Pa_2_peak_18604	chr14	53161516	53162696	12.7396	Exon (NM_014584, Exon 1 of 16)	170	30001	ERO1A	endoplasmic reticulum oxidoreductase 1 alpha	protein-coding
H3K23su_HCT15-Pa_2_peak_44875	chr3	141943813	141944501	12.7329	Non-coding (NR_033289, Exon 1 of 17)	270	256356	GK5	glycerol kinase 5	protein-coding
H3K23su_HCT15-Pa_2_peak_35083	chr2	113012088	113012747	12.7314	Intron (NM_032494, Intron 1 of 8)	202	84524	ZC3H8	zinc finger CCCH-type containing 8	protein-coding
H3K23su_HCT15-Pa_2_peak_51100	chr5	153417869	153418955	12.7156	Promoter-TSS (NM_001317994)	58	10827	FAM114A2	family with sequence similarity 114 member A2	protein-coding
H3K23su_HCT15-Pa_2_peak_30710	chr19	12444209	12444848	12.6978	Promoter-TSS (NM_145276)	-81	147837	ZNF563	zinc finger protein 563	protein-coding
H3K23su_HCT15-Pa_2_peak_5635	chr1	226373852	226374716	12.6761	Exon (NM_022735, Exon 1 of 8)	158	64746	ACBD3	acyl-CoA binding domain containing 3	protein-coding
H3K23su_HCT15-Pa_2_peak_50104	chr5	110847468	110848880	12.6758	Promoter-TSS (NM_139164)	59	134429	STARD4	StAR related lipid transfer domain containing 4	protein-coding
H3K23su_HCT15-Pa_2_peak_63156	chr9	101983698	101984835	12.6411	Promoter-TSS (NM_033087)	-42	85365	ALG2	ALG2 alpha-1,3/1,6-mannosyltransferase	protein-coding
H3K23su_HCT15-Pa_2_peak_34708	chr2	99953512	99954831	12.6409	Intron (NM_015904, Intron 1 of 23)	319	9669	EIF5B	eukaryotic translation initiation factor 5B	protein-coding
H3K23su_HCT15-Pa_2_peak_3193	chr1	108742291	108743236	12.6358	5' UTR (NM_013386, Exon 1 of 10)	202	29957	SLC25A24	solute carrier family 25 member 24	protein-coding
H3K23su_HCT15-Pa_2_peak_3322	chr1	111682255	111683417	12.6139	Promoter-TSS (NM_001349882)	2	128338	DRAM2	DNA damage regulated autophagy modulator 2	protein-coding
H3K23su_HCT15-Pa_2_peak_46737	chr4	39528778	39529747	12.6095	Promoter-TSS (NM_001184700)	-197	100885776	UGDH-AS1	UGDH antisense RNA 1	ncRNA
H3K23su_HCT15-Pa_2_peak_18410	chr14	36277679	36278504	12.6012	5' UTR (NM_001346246, Exon 1 of 40)	410	253959	RALGAPA1	Ral GTPase activating protein catalytic alpha subunit 1	protein-coding
H3K23su_HCT15-Pa_2_peak_5556	chr1	224622456	224623146	12.5943	Promoter-TSS (NM_025160)	250	149111	CNIH3	cornichon family AMPA receptor auxiliary protein 3	protein-coding
H3K23su_HCT15-Pa_2_peak_12888	chr11	134526455	134526967	12.59	Intergenic	-79128	729305	LINC02714	long intergenic non-protein coding RNA 2714	ncRNA
H3K23su_HCT15-Pa_2_peak_31076	chr19	18943234	18944022	12.5549	Intron (NM_001297549, Intron 1 of 23)	860	5976	UPF1	UPF1 RNA helicase and ATPase	protein-coding
H3K23su_HCT15-Pa_2_peak_57235	chr7	87229465	87230294	12.5313	Intron (NM_001348946, Intron 1 of 27)	321	5243	ABCB1	ATP binding cassette subfamily B member 1	protein-coding
H3K23su_HCT15-Pa_2_peak_34796	chr2	103352554	103353580	12.5231	Promoter-TSS (NM_001321343)	280	84804	MFSD9	major facilitator superfamily domain containing 9	protein-coding
H3K23su_HCT15-Pa_2_peak_34518	chr2	92284208	92284482	12.5192	Intergenic	155186	440888	ACTR3BP2	ACTR3B pseudogene 2	pseudo
H3K23su_HCT15-Pa_2_peak_34519	chr2	92285908	92286076	12.5126	Intergenic	156833	440888	ACTR3BP2	ACTR3B pseudogene 2	pseudo
H3K23su_HCT15-Pa_2_peak_21573	chr15	72977871	72978961	12.5077	Promoter-TSS (NM_033028)	-104	585	BBS4	Bardet-Biedl syndrome 4	protein-coding
H3K23su_HCT15-Pa_2_peak_63620	chr9	123963078	123964301	12.505	Promoter-TSS (NM_001353053)	-72	2934	GSN	gelsolin	protein-coding
H3K23su_HCT15-Pa_2_peak_58308	chr7	139748986	139749701	12.4989	Intron (NR_130117, Intron 4 of 10)	14178	64761	PARP12	poly(ADP-ribose) polymerase family member 12	protein-coding
H3K23su_HCT15-Pa_2_peak_29870	chr18	76829430	76829758	12.4884	Intron (NR_148360, Intron 1 of 31)	200	374868	ATP9B	ATPase phospholipid transporting 9B (putative)	protein-coding
H3K23su_HCT15-Pa_2_peak_52812	chr6	36514810	36515450	12.4688	5' UTR (NM_007271, Exon 1 of 14)	126	11329	STK38	serine/threonine kinase 38	protein-coding
H3K23su_HCT15-Pa_2_peak_49093	chr5	37249009	37250073	12.4345	Promoter-TSS (NM_023073)	-11	65250	CPLANE1	ciliogenesis and planar polarity effector 1	protein-coding
H3K23su_HCT15-Pa_2_peak_36423	chr2	198299323	198300291	12.4344	Promoter-TSS (NM_001308824)	10	23451	SF3B1	splicing factor 3b subunit 1	protein-coding
H3K23su_HCT15-Pa_2_peak_9693	chr11	1961065	1961368	12.4239	Intergenic	-7346	6150	MRPL23	mitochondrial ribosomal protein L23	protein-coding
H3K23su_HCT15-Pa_2_peak_5474	chr1	220921394	220922532	12.409	Exon (NM_001317338, Exon 1 of 8)	299	54996	2023-03-02	mitochondrial amidoxime reducing component 2	protein-coding
H3K23su_HCT15-Pa_2_peak_61888	chr9	26946687	26947575	12.3898	Promoter-TSS (NM_001099222)	109	9373	PLAA	phospholipase A2 activating protein	protein-coding
H3K23su_HCT15-Pa_2_peak_63813	chr9	128468864	128469611	12.3717	Intron (NM_001006617, Intron 1 of 11)	250	79109	MAPKAP1	MAPK associated protein 1	protein-coding
H3K23su_HCT15-Pa_2_peak_56880	chr7	72475782	72476953	12.3626	Promoter-TSS (NR_003614)	81	54441	STAG3L1	stromal antigen 3-like 1 (pseudogene)	pseudo
H3K23su_HCT15-Pa_2_peak_4494	chr1	172502182	172503108	12.3593	Intron (NM_014283, Intron 1 of 23)	355	51430	SUCO	SUN domain containing ossification factor	protein-coding
H3K23su_HCT15-Pa_2_peak_32423	chr19	58816529	58816989	12.3563	Promoter-TSS (NR_144445)	19	105372481	ERVK3-1	endogenous retrovirus group K3 member 1	ncRNA
H3K23su_HCT15-Pa_2_peak_15974	chr13	21347277	21348332	12.3544	Intron (NM_001318939, Intron 1 of 4)	293	221143	EEF1AKMT1	EEF1A lysine methyltransferase 1	protein-coding
H3K23su_HCT15-Pa_2_peak_49604	chr5	72112010	72113145	12.3433	Promoter-TSS (NM_001364295)	89	3842	TNPO1	transportin 1	protein-coding
H3K23su_HCT15-Pa_2_peak_14952	chr12	105501403	105502044	12.3428	Promoter-TSS (NR_121211)	214	23325	WASHC4	WASH complex subunit 4	protein-coding
H3K23su_HCT15-Pa_2_peak_34816	chr2	106014905	106015605	12.3386	Intron (NM_001039492, Intron 1 of 6)	253	2274	FHL2	four and a half LIM domains 2	protein-coding
H3K23su_HCT15-Pa_2_peak_10175	chr11	14541311	14542114	12.334	Intron (NM_148976, Intron 2 of 10)	279	5682	PSMA1	proteasome subunit alpha 1	protein-coding
H3K23su_HCT15-Pa_2_peak_61634	chr9	4740597	4741869	12.3293	Promoter-TSS (NM_016282)	-31	50808	AK3	adenylate kinase 3	protein-coding
H3K23su_HCT15-Pa_2_peak_25041	chr16	89420280	89420510	12.3279	Intron (NR_045839, Intron 2 of 9)	32854	100287036	LOC100287036	uncharacterized LOC100287036	protein-coding
H3K23su_HCT15-Pa_2_peak_34521	chr2	92295471	92295667	12.3235	Intergenic	166410	440888	ACTR3BP2	ACTR3B pseudogene 2	pseudo
H3K23su_HCT15-Pa_2_peak_3256	chr1	110090725	110091857	12.3162	Promoter-TSS (NM_006496)	54	2773	GNAI3	G protein subunit alpha i3	protein-coding
H3K23su_HCT15-Pa_2_peak_7833	chr10	75255037	75255798	12.3138	Promoter-TSS (NR_132103)	-93	101929145	PPP3CB-AS1	PPP3CB antisense RNA 1 (head to head)	ncRNA
H3K23su_HCT15-Pa_2_peak_17868	chr13	113241682	113242690	12.3021	Intron (NM_006322, Intron 1 of 21)	281	10426	TUBGCP3	tubulin gamma complex associated protein 3	protein-coding
H3K23su_HCT15-Pa_2_peak_34522	chr2	92296038	92298029	12.302	Intergenic	167874	440888	ACTR3BP2	ACTR3B pseudogene 2	pseudo
H3K23su_HCT15-Pa_2_peak_42934	chr3	42201246	42201874	12.2942	Promoter-TSS (NM_014965)	-125	22906	TRAK1	trafficking kinesin protein 1	protein-coding
H3K23su_HCT15-Pa_2_peak_55411	chr7	9953	10205	12.2838	Intergenic	139359	102723672	LOC102723672	uncharacterized LOC102723672	ncRNA
H3K23su_HCT15-Pa_2_peak_14920	chr12	104359412	104360183	12.2835	5' UTR (NM_003211, Exon 1 of 10)	147	6996	TDG	thymine DNA glycosylase	protein-coding
H3K23su_HCT15-Pa_2_peak_43011	chr3	44379559	44380408	12.2831	Promoter-TSS (NM_173826)	39	285343	TCAIM	T cell activation inhibitor, mitochondrial	protein-coding
H3K23su_HCT15-Pa_2_peak_17815	chr13	111805608	111806836	12.2499	Promoter-TSS (NR_120398)	209	8874	ARHGEF7	Rho guanine nucleotide exchange factor 7	protein-coding
H3K23su_HCT15-Pa_2_peak_12340	chr11	111895568	111896627	12.2413	5' UTR (NM_001931, Exon 1 of 14)	559	1737	DLAT	dihydrolipoamide S-acetyltransferase	protein-coding
H3K23su_HCT15-Pa_2_peak_4989	chr1	202857635	202858441	12.2332	Intron (NM_002871, Intron 1 of 1)	239	5877	RABIF	RAB interacting factor	protein-coding
H3K23su_HCT15-Pa_2_peak_18605	chr14	53173516	53174588	12.2321	Intron (NM_002806, Intron 1 of 13)	134	5706	PSMC6	proteasome 26S subunit, ATPase 6	protein-coding
H3K23su_HCT15-Pa_2_peak_59928	chr8	54755202	54755998	12.23	Promoter-TSS (NM_213620)	2	51606	ATP6V1H	ATPase H+ transporting V1 subunit H	protein-coding
H3K23su_HCT15-Pa_2_peak_12191	chr11	102961850	102963158	12.2254	5' UTR (NM_001318741, Exon 1 of 7)	385	84259	DCUN1D5	defective in cullin neddylation 1 domain containing 5	protein-coding
H3K23su_HCT15-Pa_2_peak_3577	chr1	120611159	120612659	12.2207	Intron (NM_024408, Intron 1 of 33)	341	101929796	NOTCH2NLR	notch 2 N-terminal like R	pseudo
H3K23su_HCT15-Pa_2_peak_49357	chr5	60240470	60241975	12.2112	Promoter-TSS (NM_001290285)	190	91942	NDUFAF2	NADH:ubiquinone oxidoreductase complex assembly factor 2	protein-coding
H3K23su_HCT15-Pa_2_peak_2765	chr1	70686989	70687692	12.2092	Exon (NM_001350608, Exon 2 of 13)	277	9295	SRSF11	serine and arginine rich splicing factor 11	protein-coding
H3K23su_HCT15-Pa_2_peak_19634	chr14	94532142	94533196	12.197	Intron (NM_020414, Intron 2 of 8)	14879	57062	DDX24	DEAD-box helicase 24	protein-coding
H3K23su_HCT15-Pa_2_peak_53068	chr6	42946066	42947435	12.1948	Exon (NM_001316313, Exon 1 of 17)	169	5190	PEX6	peroxisomal biogenesis factor 6	protein-coding
H3K23su_HCT15-Pa_2_peak_51513	chr5	175394509	175395379	12.1878	Intron (NM_032361, Intron 1 of 5)	374	84321	THOC3	THO complex 3	protein-coding
H3K23su_HCT15-Pa_2_peak_39863	chr21	38352617	38353415	12.1659	5' UTR (NM_001352516, Exon 1 of 11)	181	3141	HLCS	holocarboxylase synthetase	protein-coding
H3K23su_HCT15-Pa_2_peak_42581	chr3	25831420	25832141	12.1316	Promoter-TSS (NM_001145294)	199	54995	OXSM	3-oxoacyl-ACP synthase, mitochondrial	protein-coding
H3K23su_HCT15-Pa_2_peak_10278	chr11	18547912	18548688	12.1226	Intron (NM_006292, Intron 1 of 9)	189	7251	TSG101	tumor susceptibility 101	protein-coding
H3K23su_HCT15-Pa_2_peak_55102	chr6	170151256	170152354	12.1207	Promoter-TSS (NM_001278531)	87	55780	ERMARD	ER membrane associated RNA degradation	protein-coding
H3K23su_HCT15-Pa_2_peak_10701	chr11	46867147	46867939	12.1201	Promoter-TSS (NR_038909)	288	9793	CKAP5	cytoskeleton associated protein 5	protein-coding
H3K23su_HCT15-Pa_2_peak_45817	chr3	195384642	195385934	12.1105	Intron (NR_003265, Intron 1 of 14)	378	727956	SDHAP2	succinate dehydrogenase complex flavoprotein subunit A pseudogene 2	pseudo
H3K23su_HCT15-Pa_2_peak_27648	chr17	65362069	65362817	12.1077	Intron (NM_001316341, Intron 1 of 12)	250	5718	PSMD12	proteasome 26S subunit, non-ATPase 12	protein-coding
H3K23su_HCT15-Pa_2_peak_26024	chr17	21030201	21030815	12.0984	Intron (NM_015510, Intron 1 of 6)	267	25979	DHRS7B	dehydrogenase/reductase 7B	protein-coding
H3K23su_HCT15-Pa_2_peak_49885	chr5	87564126	87564901	12.088	Promoter-TSS (NR_039993)	149	153396	TMEM161B	transmembrane protein 161B	protein-coding
H3K23su_HCT15-Pa_2_peak_13029	chr12	3306756	3307910	12.0715	Intron (NM_006675, Intron 2 of 8)	120788	10867	TSPAN9	tetraspanin 9	protein-coding
H3K23su_HCT15-Pa_2_peak_50334	chr5	130500070	130501074	12.0677	Intron (NM_005340, Intron 1 of 2)	377	3094	HINT1	histidine triad nucleotide binding protein 1	protein-coding
H3K23su_HCT15-Pa_2_peak_55644	chr7	5085443	5086521	12.0612	5' UTR (NM_021163, Exon 1 of 5)	491	57786	RBAK	RB associated KRAB zinc finger	protein-coding
H3K23su_HCT15-Pa_2_peak_33794	chr2	58273499	58274555	12.0556	Intron (NM_001288839, Intron 1 of 11)	180	7444	VRK2	VRK serine/threonine kinase 2	protein-coding
H3K23su_HCT15-Pa_2_peak_21723	chr15	76195978	76197283	12.0549	Intron (NR_037623, Intron 1 of 5)	411	26263	FBXO22	F-box protein 22	protein-coding
H3K23su_HCT15-Pa_2_peak_7139	chr10	42536813	42537224	12.046	Intergenic	326475	441666	LOC441666	zinc finger protein 91 pseudogene	pseudo
H3K23su_HCT15-Pa_2_peak_24286	chr16	68344447	68345314	12.0385	Promoter-TSS (NM_001351144)	-31	84138	SLC7A6OS	solute carrier family 7 member 6 opposite strand	protein-coding
H3K23su_HCT15-Pa_2_peak_36272	chr2	190525945	190526560	12.0213	Promoter-TSS (NM_019048)	67	54529	ASNSD1	asparagine synthetase domain containing 1	protein-coding
H3K23su_HCT15-Pa_2_peak_17280	chr13	80055087	80056132	12.0119	Promoter-TSS (NR_046685)	-243	100874208	NDFIP2-AS1	NDFIP2 antisense RNA 1	ncRNA
H3K23su_HCT15-Pa_2_peak_56138	chr7	32534843	32535670	12.01	Promoter-TSS (NM_001130710)	155	23080	AVL9	AVL9 cell migration associated	protein-coding
H3K23su_HCT15-Pa_2_peak_37537	chr2	240628220	240629453	12.0048	Intergenic	-55718	150935	LOC150935	uncharacterized LOC150935	ncRNA
H3K23su_HCT15-Pa_2_peak_7482	chr10	62538021	62538923	11.9993	Intron (NM_001170407, Intron 1 of 3)	236	983	CDK1	cyclin dependent kinase 1	protein-coding
H3K23su_HCT15-Pa_2_peak_43745	chr3	66271113	66271833	11.9904	Promoter-TSS (NM_001350991)	45	115286	SLC25A26	solute carrier family 25 member 26	protein-coding
H3K23su_HCT15-Pa_2_peak_201	chr1	3097708	3098392	11.9863	Intron (NM_199454, Intron 1 of 16)	53511	100422968	MIR4251	microRNA 4251	ncRNA
H3K23su_HCT15-Pa_2_peak_42268	chr3	11887652	11888474	11.9836	Non-coding (NR_158714, Exon 1 of 8)	296	132001	TAMM41	TAM41 mitochondrial translocator assembly and maintenance homolog	protein-coding
H3K23su_HCT15-Pa_2_peak_3680	chr1	145208591	145210380	11.9755	Intron (NM_001364013, Intron 3 of 6)	325	100996717	NOTCH2NLC	notch 2 N-terminal like C	protein-coding
H3K23su_HCT15-Pa_2_peak_47055	chr4	68566289	68567122	11.9571	Promoter-TSS (NR_015439)	168	55236	UBA6	ubiquitin like modifier activating enzyme 6	protein-coding
H3K23su_HCT15-Pa_2_peak_61630	chr9	4679379	4680311	11.9471	Promoter-TSS (NR_121597)	276	55664	CDC37L1	cell division cycle 37 like 1	protein-coding
H3K23su_HCT15-Pa_2_peak_35601	chr2	136499283	136500211	11.9423	Non-coding (NR_163478, Exon 1 of 1)	322	23190	UBXN4	UBX domain protein 4	protein-coding
H3K23su_HCT15-Pa_2_peak_33842	chr2	61763347	61764180	11.9416	Intron (NM_003400, Intron 1 of 24)	1728	7514	XPO1	exportin 1	protein-coding
H3K23su_HCT15-Pa_2_peak_32426	chr19	58873557	58874125	11.9365	Promoter-TSS (NR_136527)	-151	105372483	LOC105372483	uncharacterized LOC105372483	ncRNA
H3K23su_HCT15-Pa_2_peak_49741	chr5	77589829	77590829	11.9341	Exon (NM_003664, Exon 1 of 27)	193	8546	AP3B1	adaptor related protein complex 3 subunit beta 1	protein-coding
H3K23su_HCT15-Pa_2_peak_9279	chr10	127511418	127512782	11.9325	Promoter-TSS (NR_136675)	-15	56647	BCCIP	BRCA2 and CDKN1A interacting protein	protein-coding
H3K23su_HCT15-Pa_2_peak_48394	chr4	184579753	184580715	11.9274	Promoter-TSS (NM_199053)	104	201965	RWDD4	RWD domain containing 4	protein-coding
H3K23su_HCT15-Pa_2_peak_45850	chr3	195716242	195717459	11.9201	Intron (NR_003264, Intron 1 of 16)	300	255812	SDHAP1	succinate dehydrogenase complex flavoprotein subunit A pseudogene 1	pseudo
H3K23su_HCT15-Pa_2_peak_50903	chr5	145582875	145583639	11.9196	Promoter-TSS (NM_018989)	89	54439	RBM27	RNA binding motif protein 27	protein-coding
H3K23su_HCT15-Pa_2_peak_63610	chr9	123691185	123691522	11.918	Promoter-TSS (NM_001190945)	98	7185	TRAF1	TNF receptor associated factor 1	protein-coding
H3K23su_HCT15-Pa_2_peak_65860	chrY	13842634	13842826	11.91	Intergenic	690659	352887	GYG2P1	glycogenin 2 pseudogene 1	pseudo
H3K23su_HCT15-Pa_2_peak_58867	chr8	752008	752282	11.9093	Intron (NM_001346810, Intron 1 of 14)	63597	401442	LOC401442	uncharacterized LOC401442	ncRNA
H3K23su_HCT15-Pa_2_peak_62210	chr9	42018927	42019777	11.8927	Non-coding (NR_003670, Exon 1 of 3)	232	654466	FGF7P3	fibroblast growth factor 7 pseudogene 3	pseudo
H3K23su_HCT15-Pa_2_peak_16864	chr13	48574556	48575696	11.8805	Intron (NM_003850, Intron 1 of 10)	336	8803	SUCLA2	succinate-CoA ligase ADP-forming beta subunit	protein-coding
H3K23su_HCT15-Pa_2_peak_2777	chr1	71546313	71547101	11.8789	Promoter-TSS (NR_046217)	11	9406	ZRANB2	zinc finger RANBP2-type containing 2	protein-coding
H3K23su_HCT15-Pa_2_peak_38856	chr20	42805575	42806126	11.866	3' UTR (NM_175913, Exon 2 of 2)	9978	57158	JPH2	junctophilin 2	protein-coding
H3K23su_HCT15-Pa_2_peak_18789	chr14	60558430	60559437	11.8577	5' UTR (NM_022495, Exon 1 of 10)	292	64430	PCNX4	pecanex 4	protein-coding
H3K23su_HCT15-Pa_2_peak_72	chr1	1317558	1318161	11.8543	Intergenic	-7272	54998	AURKAIP1	aurora kinase A interacting protein 1	protein-coding
H3K23su_HCT15-Pa_2_peak_49618	chr5	72793942	72794863	11.8541	5' UTR (NM_001037637, Exon 1 of 6)	152	689	BTF3	basic transcription factor 3	protein-coding
H3K23su_HCT15-Pa_2_peak_9020	chr10	120101374	120101827	11.8526	Intron (NM_022063, Intron 1 of 8)	236	63877	FAM204A	family with sequence similarity 204 member A	protein-coding
H3K23su_HCT15-Pa_2_peak_41088	chr22	32145654	32146350	11.8408	5' UTR (NM_173566, Exon 1 of 9)	116	253143	PRR14L	proline rich 14 like	protein-coding
H3K23su_HCT15-Pa_2_peak_49799	chr5	79543141	79543867	11.8401	Intron (NR_126061, Intron 1 of 13)	8363	256987	SERINC5	serine incorporator 5	protein-coding
H3K23su_HCT15-Pa_2_peak_33285	chr2	32502938	32503650	11.8343	Exon (NM_032312, Exon 1 of 6)	321	84272	YIPF4	Yip1 domain family member 4	protein-coding
H3K23su_HCT15-Pa_2_peak_54031	chr6	116989450	116989997	11.8211	5' UTR (NM_001361189, Exon 1 of 10)	206	221302	ZUP1	zinc finger containing ubiquitin peptidase 1	protein-coding
H3K23su_HCT15-Pa_2_peak_34419	chr2	87580344	87583251	11.8065	Intergenic	159888	100616370	MIR4771-1	microRNA 4771-1	ncRNA
H3K23su_HCT15-Pa_2_peak_56711	chr7	64254690	64255403	11.8015	Intron (NR_160268, Intron 1 of 2)	240	7697	ZNF138	zinc finger protein 138	protein-coding
H3K23su_HCT15-Pa_2_peak_54165	chr6	127587754	127589183	11.8014	Intron (NM_001242849, Intron 1 of 2)	485	81847	RNF146	ring finger protein 146	protein-coding
H3K23su_HCT15-Pa_2_peak_49933	chr5	93953743	93954826	11.7835	Promoter-TSS (NM_032290)	25	285600	KIAA0825	KIAA0825	protein-coding
H3K23su_HCT15-Pa_2_peak_35698	chr2	152266263	152267226	11.7765	5' UTR (NM_001177665, Exon 1 of 34)	328	55183	RIF1	replication timing regulatory factor 1	protein-coding
H3K23su_HCT15-Pa_2_peak_17059	chr13	53191278	53192330	11.7741	5' UTR (NM_001011724, Exon 1 of 7)	144	144983	HNRNPA1L2	heterogeneous nuclear ribonucleoprotein A1 like 2	protein-coding
H3K23su_HCT15-Pa_2_peak_35227	chr2	120517219	120518162	11.7692	5' UTR (NM_002830, Exon 1 of 27)	192	5775	PTPN4	protein tyrosine phosphatase non-receptor type 4	protein-coding
H3K23su_HCT15-Pa_2_peak_62209	chr9	41953993	41955120	11.7665	Non-coding (NR_126046, Exon 1 of 2)	621	389741	GLIDR	glioblastoma down-regulated RNA	ncRNA
H3K23su_HCT15-Pa_2_peak_52731	chr6	35270407	35271073	11.7614	Intron (NM_022047, Intron 1 of 10)	5145	50619	DEF6	DEF6 guanine nucleotide exchange factor	protein-coding
H3K23su_HCT15-Pa_2_peak_14523	chr12	77157581	77158919	11.7611	Intron (NM_001359626, Intron 1 of 16)	212	23390	ZDHHC17	zinc finger DHHC-type containing 17	protein-coding
H3K23su_HCT15-Pa_2_peak_12800	chr11	129764614	129765789	11.751	Intron (NM_001143835, Intron 1 of 26)	272	4798	NFRKB	nuclear factor related to kappaB binding protein	protein-coding
H3K23su_HCT15-Pa_2_peak_47581	chr4	107236733	107237893	11.7449	Promoter-TSS (NM_001163437)	53	93627	TBCK	TBC1 domain containing kinase	protein-coding
H3K23su_HCT15-Pa_2_peak_44145	chr3	119041300	119042542	11.7377	Promoter-TSS (NR_046748)	-314	100874246	ARHGAP31-AS1	ARHGAP31 antisense RNA 1	ncRNA
H3K23su_HCT15-Pa_2_peak_13194	chr12	9436584	9437532	11.7373	Intron (NR_024374, Intron 1 of 21)	805	642846	LOC642846	DEAD/H (Asp-Glu-Ala-Asp/His) box polypeptide 11-like	ncRNA
H3K23su_HCT15-Pa_2_peak_35805	chr2	159887122	159887896	11.7359	Intron (NM_033394, Intron 2 of 26)	62357	85461	TANC1	tetratricopeptide repeat, ankyrin repeat and coiled-coil containing 1	protein-coding
H3K23su_HCT15-Pa_2_peak_18358	chr14	35008380	35009057	11.7281	Intron (NM_001318916, Intron 1 of 4)	189	55837	EAPP	E2F associated phosphoprotein	protein-coding
H3K23su_HCT15-Pa_2_peak_7112	chr10	38299399	38300185	11.723	Intron (NM_001324178, Intron 1 of 3)	189	7581	ZNF33A	zinc finger protein 33A	protein-coding
H3K23su_HCT15-Pa_2_peak_16802	chr13	46038861	46039862	11.7156	Intron (NM_031431, Intron 1 of 22)	287	83548	COG3	component of oligomeric golgi complex 3	protein-coding
H3K23su_HCT15-Pa_2_peak_16148	chr13	25860858	25861710	11.7093	Intron (NM_004685, Intron 1 of 13)	342	9107	MTMR6	myotubularin related protein 6	protein-coding
H3K23su_HCT15-Pa_2_peak_16392	chr13	31735023	31736208	11.7075	Exon (NM_001286503, Exon 1 of 17)	426	10808	HSPH1	heat shock protein family H (Hsp110) member 1	protein-coding
H3K23su_HCT15-Pa_2_peak_4513	chr1	173684059	173685141	11.7059	Intron (NM_014458, Intron 1 of 11)	480	27252	KLHL20	kelch like family member 20	protein-coding
H3K23su_HCT15-Pa_2_peak_54575	chr6	150038515	150039546	11.7057	Non-coding (NR_134652, Exon 1 of 1)	207	9113	LATS1	large tumor suppressor kinase 1	protein-coding
H3K23su_HCT15-Pa_2_peak_1393	chr1	28099562	28100401	11.7008	Intron (NM_177424, Intron 1 of 8)	251	23673	STX12	syntaxin 12	protein-coding
H3K23su_HCT15-Pa_2_peak_14248	chr12	59313205	59314364	11.6955	Promoter-TSS (NM_001136051)	-457	121227	LRIG3	leucine rich repeats and immunoglobulin like domains 3	protein-coding
H3K23su_HCT15-Pa_2_peak_35682	chr2	150443570	150444357	11.6954	Promoter-TSS (NR_110240)	91	101929231	LOC101929231	uncharacterized LOC101929231	ncRNA
H3K23su_HCT15-Pa_2_peak_54574	chr6	149969345	149970021	11.6886	5' UTR (NM_007044, Exon 1 of 11)	167	11104	KATNA1	katanin catalytic subunit A1	protein-coding
H3K23su_HCT15-Pa_2_peak_16853	chr13	47370404	47371534	11.6798	Intron (NM_001984, Intron 1 of 9)	327	2098	ESD	esterase D	protein-coding
H3K23su_HCT15-Pa_2_peak_13597	chr12	32571572	32572811	11.6788	Intron (NM_001370298, Intron 1 of 16)	19699	121512	FGD4	FYVE, RhoGEF and PH domain containing 4	protein-coding
H3K23su_HCT15-Pa_2_peak_50292	chr5	126853242	126854016	11.6759	Intron (NM_001286808, Intron 1 of 9)	297	133619	PRRC1	proline rich coiled-coil 1	protein-coding
H3K23su_HCT15-Pa_2_peak_32869	chr2	18741228	18742197	11.6656	Exon (NM_020905, Exon 1 of 2)	207	57665	RDH14	retinol dehydrogenase 14	protein-coding
H3K23su_HCT15-Pa_2_peak_17220	chr13	76334345	76335025	11.6569	Promoter-TSS (NM_015842)	112	4008	LMO7	LIM domain 7	protein-coding
H3K23su_HCT15-Pa_2_peak_17052	chr13	53029370	53030234	11.6463	Promoter-TSS (NM_001286686)	189	26586	CKAP2	cytoskeleton associated protein 2	protein-coding
H3K23su_HCT15-Pa_2_peak_5843	chr1	230849748	230850367	11.6424	Promoter-TSS (NM_000029)	-189	183	AGT	angiotensinogen	protein-coding
H3K23su_HCT15-Pa_2_peak_16164	chr13	26795579	26796803	11.6181	Promoter-TSS (NM_183044)	-163	6049	RNF6	ring finger protein 6	protein-coding
H3K23su_HCT15-Pa_2_peak_48314	chr4	178230954	178231499	11.6176	Exon (NM_018248, Exon 1 of 10)	198	55247	NEIL3	nei like DNA glycosylase 3	protein-coding
H3K23su_HCT15-Pa_2_peak_36106	chr2	176866074	176867138	11.6143	Intron (NR_130941, Intron 1 of 14)	389	80856	LNPK	lunapark, ER junction formation factor	protein-coding
H3K23su_HCT15-Pa_2_peak_25970	chr17	19551553	19552568	11.6125	Promoter-TSS (NM_000382)	-4	224	ALDH3A2	aldehyde dehydrogenase 3 family member A2	protein-coding
H3K23su_HCT15-Pa_2_peak_27900	chr17	73389608	73390957	11.6049	Intron (NM_203506, Intron 1 of 4)	11477	2885	GRB2	growth factor receptor bound protein 2	protein-coding
H3K23su_HCT15-Pa_2_peak_63660	chr9	124921250	124922087	11.578	Promoter-TSS (NM_198469)	390	4702	NDUFA8	NADH:ubiquinone oxidoreductase subunit A8	protein-coding
H3K23su_HCT15-Pa_2_peak_3013	chr1	92764134	92765559	11.5607	Promoter-TSS (NM_001319683)	230	79871	RPAP2	RNA polymerase II associated protein 2	protein-coding
H3K23su_HCT15-Pa_2_peak_16098	chr13	24462605	24463622	11.5514	Promoter-TSS (NM_001348113)	106	542767	PCOTH	Pro-X-Gly collagen triple helix like repeat containing	protein-coding
H3K23su_HCT15-Pa_2_peak_42879	chr3	39448051	39448651	11.5474	Intron (NM_002295, Intron 1 of 6)	140	3921	RPSA	ribosomal protein SA	protein-coding
H3K23su_HCT15-Pa_2_peak_44543	chr3	128968027	128969180	11.5399	Intron (NM_016128, Intron 1 of 23)	154	22820	COPG1	coatomer protein complex subunit gamma 1	protein-coding
H3K23su_HCT15-Pa_2_peak_45110	chr3	157827899	157828677	11.5339	Intron (NM_001271838, Intron 1 of 9)	410	51319	RSRC1	arginine and serine rich coiled-coil 1	protein-coding
H3K23su_HCT15-Pa_2_peak_35878	chr2	163200560	163201423	11.5319	5' UTR (NM_001330270, Exon 1 of 8)	113	25801	GCA	grancalcin	protein-coding
H3K23su_HCT15-Pa_2_peak_42505	chr3	20081419	20081653	11.5308	Promoter-TSS (NM_003884)	-402	8850	KAT2B	lysine acetyltransferase 2B	protein-coding
H3K23su_HCT15-Pa_2_peak_47921	chr4	142142018	142142712	11.5202	Intron (NM_001292002, Intron 1 of 8)	316	27309	ZNF330	zinc finger protein 330	protein-coding
H3K23su_HCT15-Pa_2_peak_39621	chr21	30364359	30365348	11.5198	Intron (NM_015565, Intron 1 of 29)	345	26046	LTN1	listerin E3 ubiquitin protein ligase 1	protein-coding
H3K23su_HCT15-Pa_2_peak_34497	chr2	91728182	91728787	11.5186	Intergenic	119491	654342	LSP1P4	LSP1 pseudogene 4	pseudo
H3K23su_HCT15-Pa_2_peak_9231	chr10	126479611	126481302	11.513	Promoter-TSS (NM_001304467)	0	399818	EEF1AKMT2	EEF1A lysine methyltransferase 2	protein-coding
H3K23su_HCT15-Pa_2_peak_301	chr1	6259029	6259781	11.5098	Intron (NM_000983, Intron 1 of 3)	250	6146	RPL22	ribosomal protein L22	protein-coding
H3K23su_HCT15-Pa_2_peak_47745	chr4	120987433	120988650	11.4887	Promoter-TSS (NM_002358)	-38	4085	MAD2L1	mitotic arrest deficient 2 like 1	protein-coding
H3K23su_HCT15-Pa_2_peak_17675	chr13	107219212	107220524	11.4843	Intron (NM_018011, Intron 1 of 3)	617	55082	ARGLU1	arginine and glutamate rich 1	protein-coding
H3K23su_HCT15-Pa_2_peak_57289	chr7	92219019	92219771	11.4821	Promoter-TSS (NM_001288584)	-32	257415	FAM133B	family with sequence similarity 133 member B	protein-coding
H3K23su_HCT15-Pa_2_peak_33804	chr2	58467927	58468645	11.4745	Intron (NM_001114636, Intron 1 of 13)	229	55120	FANCL	FA complementation group L	protein-coding
H3K23su_HCT15-Pa_2_peak_52075	chr6	7389593	7390494	11.4611	Promoter-TSS (NM_031480)	2	83732	RIOK1	RIO kinase 1	protein-coding
H3K23su_HCT15-Pa_2_peak_23752	chr16	32884949	32886113	11.4555	Intergenic	10932	386757	SLC6A10P	solute carrier family 6 member 10, pseudogene	pseudo
H3K23su_HCT15-Pa_2_peak_60318	chr8	87520412	87521026	11.4498	Intron (NM_001317807, Intron 1 of 9)	196	51115	RMDN1	regulator of microtubule dynamics 1	protein-coding
H3K23su_HCT15-Pa_2_peak_53456	chr6	71377477	71378346	11.4398	Promoter-TSS (NM_001281440)	-322	60682	SMAP1	small ArfGAP 1	protein-coding
H3K23su_HCT15-Pa_2_peak_18179	chr14	23754638	23755883	11.4253	Promoter-TSS (NM_020834)	81	57594	HOMEZ	homeobox and leucine zipper encoding	protein-coding
H3K23su_HCT15-Pa_2_peak_49364	chr5	60457674	60458592	11.4128	Promoter-TSS (NR_109908)	-10	101928630	SMIM15-AS1	SMIM15 antisense RNA 1	ncRNA
H3K23su_HCT15-Pa_2_peak_62260	chr9	46687199	46688196	11.4048	Non-coding (NR_003674, Exon 1 of 3)	140	387628	FGF7P6	fibroblast growth factor 7 pseudogene 6	pseudo
H3K23su_HCT15-Pa_2_peak_57165	chr7	77325422	77326827	11.4009	Promoter-TSS (NR_134251)	348	222194	RSBN1L	round spermatid basic protein 1 like	protein-coding
H3K23su_HCT15-Pa_2_peak_49804	chr5	79703306	79704438	11.3982	Promoter-TSS (NR_146173)	-11	9765	ZFYVE16	zinc finger FYVE-type containing 16	protein-coding
H3K23su_HCT15-Pa_2_peak_50116	chr5	112196866	112197456	11.3956	Intron (NM_001204196, Intron 1 of 3)	177	6728	SRP19	signal recognition particle 19	protein-coding
H3K23su_HCT15-Pa_2_peak_60350	chr8	92082139	92082967	11.3922	Promoter-TSS (NM_016023)	-19	51633	OTUD6B	OTU domain containing 6B	protein-coding
H3K23su_HCT15-Pa_2_peak_8820	chr10	112327062	112328369	11.3836	Intron (NM_005445, Intron 1 of 28)	266	9126	SMC3	structural maintenance of chromosomes 3	protein-coding
H3K23su_HCT15-Pa_2_peak_7820	chr10	75006569	75007151	11.3766	Promoter-TSS (NR_038373)	153	23234	DNAJC9	DnaJ heat shock protein family (Hsp40) member C9	protein-coding
H3K23su_HCT15-Pa_2_peak_8195	chr10	88854945	88855568	11.3722	Promoter-TSS (NM_005271)	293	54537	SHLD2	shieldin complex subunit 2	protein-coding
H3K23su_HCT15-Pa_2_peak_48614	chr5	280340	280962	11.3681	Intron (NM_001267557, Intron 2 of 3)	8890	10016	PDCD6	programmed cell death 6	protein-coding
H3K23su_HCT15-Pa_2_peak_17960	chr13	114102997	114104053	11.3655	Promoter-TSS (NM_199162)	-52	113622	ADPRHL1	ADP-ribosylhydrolase like 1	protein-coding
H3K23su_HCT15-Pa_2_peak_3809	chr1	148929243	148931731	11.3636	Promoter-TSS (NR_027354)	82	645166	LSP1P5	LSP1 pseudogene 5	pseudo
H3K23su_HCT15-Pa_2_peak_33932	chr2	64751232	64752542	11.3625	Promoter-TSS (NR_136167)	425	54812	AFTPH	aftiphilin	protein-coding
H3K23su_HCT15-Pa_2_peak_7589	chr10	70480828	70481648	11.3599	Intron (NR_104262, Intron 1 of 23)	242	55749	CCAR1	cell division cycle and apoptosis regulator 1	protein-coding
H3K23su_HCT15-Pa_2_peak_38864	chr20	42998901	42999854	11.3582	Intron (NM_175914, Intron 1 of 9)	14936	3172	HNF4A	hepatocyte nuclear factor 4 alpha	protein-coding
H3K23su_HCT15-Pa_2_peak_56270	chr7	39662804	39664194	11.3552	Intron (NM_005402, Intron 1 of 4)	328	5898	RALA	RAS like proto-oncogene A	protein-coding
H3K23su_HCT15-Pa_2_peak_433	chr1	8585455	8586293	11.3369	Intron (NM_012102, Intron 8 of 23)	-30901	106632271	SNORD128	small nucleolar RNA, C/D box 128	snoRNA
H3K23su_HCT15-Pa_2_peak_17369	chr13	95874420	95874833	11.3231	Intron (NM_001301830, Intron 3 of 19)	12028	109616987	SNORD13G	small nucleolar RNA, C/D box 13G	snoRNA
H3K23su_HCT15-Pa_2_peak_36143	chr2	178977110	178978059	11.323	Intron (NM_152945, Intron 1 of 9)	420	129831	RBM45	RNA binding motif protein 45	protein-coding
H3K23su_HCT15-Pa_2_peak_48332	chr4	183110649	183110947	11.3192	Intergenic	20352	100302270	MIR1305	microRNA 1305	ncRNA
H3K23su_HCT15-Pa_2_peak_44680	chr3	134204496	134205602	11.3185	Promoter-TSS (NM_001353119)	34	80254	CEP63	centrosomal protein 63	protein-coding
H3K23su_HCT15-Pa_2_peak_19078	chr14	69658136	69658696	11.3146	Promoter-TSS (NM_001193362)	-67	55218	EXD2	Exonuclease 3'-5' domain containing 2	protein-coding
H3K23su_HCT15-Pa_2_peak_17209	chr13	76111575	76112433	11.3113	Promoter-TSS (NM_203497)	4	170622	COMMD6	COMM domain containing 6	protein-coding
H3K23su_HCT15-Pa_2_peak_21739	chr15	76603337	76604174	11.3102	Promoter-TSS (NM_000126)	55	2108	ETFA	electron transfer flavoprotein subunit alpha	protein-coding
H3K23su_HCT15-Pa_2_peak_10484	chr11	34937561	34938432	11.3084	Promoter-TSS (NM_015957)	-70	51074	APIP	APAF1 interacting protein	protein-coding
H3K23su_HCT15-Pa_2_peak_16165	chr13	26827974	26829434	11.3081	5' UTR (NM_001346501, Exon 1 of 12)	438	1024	CDK8	cyclin dependent kinase 8	protein-coding
H3K23su_HCT15-Pa_2_peak_17789	chr13	111358104	111359318	11.308	Promoter-TSS (NM_024537)	151	79587	CARS2	cysteinyl-tRNA synthetase 2, mitochondrial	protein-coding
H3K23su_HCT15-Pa_2_peak_10570	chr11	43702014	43702953	11.2986	Exon (NM_016142, Exon 1 of 11)	195	51144	HSD17B12	hydroxysteroid 17-beta dehydrogenase 12	protein-coding
H3K23su_HCT15-Pa_2_peak_54959	chr6	166970443	166971004	11.2901	Intron (NM_001006932, Intron 2 of 21)	-12545	6196	RPS6KA2	ribosomal protein S6 kinase A2	protein-coding
H3K23su_HCT15-Pa_2_peak_33973	chr2	65356587	65357675	11.2878	5' UTR (NM_004161, Exon 1 of 6)	109	5861	RAB1A	RAB1A, member RAS oncogene family	protein-coding
H3K23su_HCT15-Pa_2_peak_19899	chr14	102653528	102654287	11.2877	Intron (NM_001353659, Intron 1 of 1)	47673	91833	WDR20	WD repeat domain 20	protein-coding
H3K23su_HCT15-Pa_2_peak_44951	chr3	149530209	149531425	11.2871	5' UTR (NM_007282, Exon 1 of 11)	342	11342	RNF13	ring finger protein 13	protein-coding
H3K23su_HCT15-Pa_2_peak_47993	chr4	148605065	148605762	11.2837	Promoter-TSS (NM_138364)	-32	90826	PRMT9	protein arginine methyltransferase 9	protein-coding
H3K23su_HCT15-Pa_2_peak_32470	chr2	263977	265307	11.2815	Promoter-TSS (NM_015677)	101	26751	SH3YL1	SH3 and SYLF domain containing 1	protein-coding
H3K23su_HCT15-Pa_2_peak_48200	chr4	164415378	164416468	11.28	Promoter-TSS (NM_018352)	81	55319	TMA16	translation machinery associated 16 homolog	protein-coding
H3K23su_HCT15-Pa_2_peak_2972	chr1	91486683	91487870	11.2721	Promoter-TSS (NM_016620)	-211	84146	ZNF644	zinc finger protein 644	protein-coding
H3K23su_HCT15-Pa_2_peak_27130	chr17	48796668	48797429	11.2572	Promoter-TSS (NM_016424)	84	51747	LUC7L3	LUC7 like 3 pre-mRNA splicing factor	protein-coding
H3K23su_HCT15-Pa_2_peak_47975	chr4	147096842	147097573	11.2532	Intron (NM_007080, Intron 1 of 3)	337	11157	LSM6	LSM6 homolog, U6 small nuclear RNA and mRNA degradation associated	protein-coding
H3K23su_HCT15-Pa_2_peak_44224	chr3	122283042	122283661	11.2531	Promoter-TSS (NM_001146104)	166	151636	DTX3L	deltex E3 ubiquitin ligase 3L	protein-coding
H3K23su_HCT15-Pa_2_peak_60652	chr8	107669676	107670738	11.2488	5' UTR (NM_181354, Exon 1 of 14)	171	55074	OXR1	oxidation resistance 1	protein-coding
H3K23su_HCT15-Pa_2_peak_9100	chr10	122610685	122611414	11.24	Promoter-TSS (NR_033850)	175	55717	WDR11	WD repeat domain 11	protein-coding
H3K23su_HCT15-Pa_2_peak_35945	chr2	170429683	170430536	11.224	5' UTR (NM_001322046, Exon 1 of 15)	266	79675	FASTKD1	FAST kinase domains 1	protein-coding
H3K23su_HCT15-Pa_2_peak_31148	chr19	21324716	21325230	11.2203	Non-coding (NR_138053, Exon 1 of 6)	130	170959	ZNF431	zinc finger protein 431	protein-coding
H3K23su_HCT15-Pa_2_peak_32851	chr2	16830639	16831049	11.2202	Intron (NM_030797, Intron 1 of 11)	16258	81553	FAM49A	family with sequence similarity 49 member A	protein-coding
H3K23su_HCT15-Pa_2_peak_57055	chr7	74987944	74989132	11.2201	Promoter-TSS (NR_027775).3	91	54441	STAG3L1	stromal antigen 3-like 1 (pseudogene)	pseudo
H3K23su_HCT15-Pa_2_peak_34531	chr2	92313736	92313998	11.2164	Intergenic	184708	440888	ACTR3BP2	ACTR3B pseudogene 2	pseudo
H3K23su_HCT15-Pa_2_peak_37221	chr2	234305642	234306354	11.2144	Intron (NM_152879, Intron 3 of 29)	9198	8527	DGKD	diacylglycerol kinase delta	protein-coding
H3K23su_HCT15-Pa_2_peak_62208	chr9	41825780	41826136	11.1987	Intergenic	129219	389741	GLIDR	glioblastoma down-regulated RNA	ncRNA
H3K23su_HCT15-Pa_2_peak_3768	chr1	147400453	147401230	11.1848	Intron (NM_001350180, Intron 1 of 14)	308	51463	GPR89B	G protein-coupled receptor 89B	protein-coding
H3K23su_HCT15-Pa_2_peak_7529	chr10	65224740	65226153	11.1825	Non-coding (NR_027182, Exon 1 of 1)	291	221037	JMJD1C	jumonji domain containing 1C	protein-coding
H3K23su_HCT15-Pa_2_peak_52512	chr6	26659468	26660261	11.1766	5' UTR (NM_024639, Exon 1 of 4)	110	79692	ZNF322	zinc finger protein 322	protein-coding
H3K23su_HCT15-Pa_2_peak_59693	chr8	38889655	38890339	11.1736	Intron (NM_003816, Intron 11 of 21)	-13793	109616979	SNORD38D	small nucleolar RNA, C/D box 38D	snoRNA
H3K23su_HCT15-Pa_2_peak_51249	chr5	162886707	162887677	11.1658	Promoter-TSS (NR_138426)	-84	134492	NUDCD2	NudC domain containing 2	protein-coding
H3K23su_HCT15-Pa_2_peak_30213	chr19	2944526	2945096	11.1637	Intron (NM_021217, Intron 1 of 3)	158	58492	ZNF77	zinc finger protein 77	protein-coding
H3K23su_HCT15-Pa_2_peak_53997	chr6	114291128	114292695	11.1539	Promoter-TSS (NR_073443)	-23	3066	HDAC2	histone deacetylase 2	protein-coding
H3K23su_HCT15-Pa_2_peak_7572	chr10	69834033	69835057	11.1466	Intron (NM_001278186, Intron 1 of 22)	495	26091	HERC4	HECT and RLD domain containing E3 ubiquitin protein ligase 4	protein-coding
H3K23su_HCT15-Pa_2_peak_20962	chr15	55699673	55700814	11.1235	Promoter-TSS (NM_001198784)	314	9236	CCPG1	cell cycle progression 1	protein-coding
H3K23su_HCT15-Pa_2_peak_50748	chr5	139936804	139937110	11.1218	Promoter-TSS (NR_045587)	84	10011	SRA1	steroid receptor RNA activator 1	protein-coding
H3K23su_HCT15-Pa_2_peak_43110	chr3	46036446	46037361	11.1175	Intron (NM_024513, Intron 1 of 17)	413	79443	FYCO1	FYVE and coiled-coil domain containing 1	protein-coding
H3K23su_HCT15-Pa_2_peak_43891	chr3	87275954	87277042	11.1174	Promoter-TSS (NM_014043)	39	25978	CHMP2B	charged multivesicular body protein 2B	protein-coding
H3K23su_HCT15-Pa_2_peak_33810	chr2	60983204	60984341	11.1063	Intron (NM_022894, Intron 1 of 21)	369	64895	PAPOLG	poly(A) polymerase gamma	protein-coding
H3K23su_HCT15-Pa_2_peak_5872	chr1	231376805	231377725	11.1009	Promoter-TSS (NM_152379)	307	8443	GNPAT	glyceronephosphate O-acyltransferase	protein-coding
H3K23su_HCT15-Pa_2_peak_54125	chr6	125518968	125519520	11.0974	Promoter-TSS (NR_149043)	-281	100126584	LOC100126584	uncharacterized LOC100126584	ncRNA
H3K23su_HCT15-Pa_2_peak_54403	chr6	142468293	142468664	11.0945	Promoter-TSS (NM_016485)	78	51534	VTA1	vesicle trafficking 1	protein-coding
H3K23su_HCT15-Pa_2_peak_8368	chr10	96122287	96122822	11.0934	Intron (NM_022451, Intron 1 of 20)	142	64318	NOC3L	NOC3 like DNA replication regulator	protein-coding
H3K23su_HCT15-Pa_2_peak_53502	chr6	76311325	76312674	11.0874	5' UTR (NM_001304792, Exon 1 of 15)	403	26054	SENP6	SUMO specific peptidase 6	protein-coding
H3K23su_HCT15-Pa_2_peak_32886	chr2	19547372	19548109	11.0857	Promoter-TSS (NR_039914)	-450	100616307	MIR4757	microRNA 4757	ncRNA
H3K23su_HCT15-Pa_2_peak_8619	chr10	103453524	103455086	11.082	Exon (NM_022039, Exon 1 of 9)	622	6468	FBXW4	F-box and WD repeat domain containing 4	protein-coding
H3K23su_HCT15-Pa_2_peak_47760	chr4	122617524	122618329	11.0818	Intron (NM_001154, Intron 1 of 12)	209	308	ANXA5	annexin A5	protein-coding
H3K23su_HCT15-Pa_2_peak_30116	chr19	1873270	1873527	11.069	Intergenic	-9820	83855	KLF16	Kruppel like factor 16	protein-coding
H3K23su_HCT15-Pa_2_peak_62604	chr9	86535856	86536599	11.0681	Intron (NM_001354071, Intron 1 of 16)	120	55582	KIF27	kinesin family member 27	protein-coding
H3K23su_HCT15-Pa_2_peak_48893	chr5	14347148	14347402	11.0633	Intron (NR_134469, Intron 11 of 56)	-116817	109623458	SNORD170	small nucleolar RNA, C/D box 170	snoRNA
H3K23su_HCT15-Pa_2_peak_60016	chr8	61429274	61430144	11.0615	5' UTR (NM_001242644, Exon 1 of 7)	163	5862	RAB2A	RAB2A, member RAS oncogene family	protein-coding
H3K23su_HCT15-Pa_2_peak_21495	chr15	71054813	71056167	11.0607	Intron (NM_018003, Intron 1 of 18)	407	55075	UACA	uveal autoantigen with coiled-coil domains and ankyrin repeats	protein-coding
H3K23su_HCT15-Pa_2_peak_50517	chr5	134181366	134182185	11.0559	5' UTR (NM_001300894, Exon 1 of 3)	117	134553	C5orf24	chromosome 5 open reading frame 24	protein-coding
H3K23su_HCT15-Pa_2_peak_6190	chr1	246729000	246730297	11.0554	Promoter-TSS (NM_001139459)	9	163882	CNST	consortin, connexin sorting protein	protein-coding
H3K23su_HCT15-Pa_2_peak_18162	chr14	23475917	23476651	11.0482	Intron (NM_001130706, Intron 1 of 7)	3068	60686	C14orf93	chromosome 14 open reading frame 93	protein-coding
H3K23su_HCT15-Pa_2_peak_21421	chr15	69452836	69454370	11.0451	Intron (NM_001324092, Intron 1 of 3)	629	26035	GLCE	glucuronic acid epimerase	protein-coding
H3K23su_HCT15-Pa_2_peak_16943	chr13	50570690	50571876	11.0449	Promoter-TSS (NR_037407)	105	10206	TRIM13	tripartite motif containing 13	protein-coding
H3K23su_HCT15-Pa_2_peak_44808	chr3	139108076	139109184	11.0359	Promoter-TSS (NM_004766)	-15	100507291	LOC100507291	uncharacterized LOC100507291	ncRNA
H3K23su_HCT15-Pa_2_peak_7137	chr10	42533406	42534161	11.0302	Intergenic	329710	441666	LOC441666	zinc finger protein 91 pseudogene	pseudo
H3K23su_HCT15-Pa_2_peak_4766	chr1	185125446	185126788	11.0286	Promoter-TSS (NM_001105518)	-32	81627	TRMT1L	tRNA methyltransferase 1 like	protein-coding
H3K23su_HCT15-Pa_2_peak_27888	chr17	73201275	73202237	11.0265	Promoter-TSS (NM_024844)	-18	79902	NUP85	nucleoporin 85	protein-coding
H3K23su_HCT15-Pa_2_peak_58417	chr7	148637920	148638319	11.0242	Promoter-TSS (NR_001571)	-461	6090	RNY5	RNA, Ro60-associated Y5	ncRNA
H3K23su_HCT15-Pa_2_peak_57794	chr7	108209694	108211032	11.017	Promoter-TSS (NM_012328)	45	4189	DNAJB9	DnaJ heat shock protein family (Hsp40) member B9	protein-coding
H3K23su_HCT15-Pa_2_peak_16813	chr13	46625968	46627089	11.0109	Promoter-TSS (NR_046226)	353	23091	ZC3H13	zinc finger CCCH-type containing 13	protein-coding
H3K23su_HCT15-Pa_2_peak_17138	chr13	73664262	73664946	11.0044	Intergenic	31461	688	KLF5	Kruppel like factor 5	protein-coding
H3K23su_HCT15-Pa_2_peak_17114	chr13	73355512	73356445	11.0011	Promoter-TSS (NM_001322349)	60	22894	DIS3	DIS3 homolog, exosome endoribonuclease and 3'-5' exoribonuclease	protein-coding
H3K23su_HCT15-Pa_2_peak_63676	chr9	125693454	125694548	11	Promoter-TSS (NM_001304363)	-210	57684	ZBTB26	zinc finger and BTB domain containing 26	protein-coding
H3K23su_HCT15-Pa_2_peak_33352	chr2	37458289	37459714	10.9928	Promoter-TSS (NM_005760)	200	55471	NDUFAF7	NADH:ubiquinone oxidoreductase complex assembly factor 7	protein-coding
H3K23su_HCT15-Pa_2_peak_56722	chr7	64838623	64839233	10.981	Intron (NM_001287534, Intron 1 of 1)	160	168374	ZNF92	zinc finger protein 92	protein-coding
H3K23su_HCT15-Pa_2_peak_41332	chr22	38245200	38246217	10.9691	Promoter-TSS (NM_001349853)	282	51386	EIF3L	eukaryotic translation initiation factor 3 subunit L	protein-coding
H3K23su_HCT15-Pa_2_peak_7439	chr10	60144834	60145836	10.9677	Non-coding (NR_073073, Exon 1 of 8)	165	7019	TFAM	transcription factor A, mitochondrial	protein-coding
H3K23su_HCT15-Pa_2_peak_62379	chr9	71650619	71651515	10.9646	Intron (NM_181425, Intron 1 of 4)	399	2395	FXN	frataxin	protein-coding
H3K23su_HCT15-Pa_2_peak_24382	chr16	70284772	70285958	10.952	TTS (NM_001605)	478	118460	EXOSC6	exosome component 6	protein-coding
H3K23su_HCT15-Pa_2_peak_48464	chr4	186346738	186347446	10.9515	Promoter-TSS (NM_018359)	26	55325	UFSP2	UFM1 specific peptidase 2	protein-coding
H3K23su_HCT15-Pa_2_peak_9846	chr11	5617801	5618174	10.9514	5' UTR (NM_001198644, Exon 1 of 7)	120	117854	TRIM6	tripartite motif containing 6	protein-coding
H3K23su_HCT15-Pa_2_peak_17235	chr13	77566091	77567040	10.9513	Intron (NM_006493, Intron 1 of 3)	349	1203	CLN5	CLN5 intracellular trafficking protein	protein-coding
H3K23su_HCT15-Pa_2_peak_24009	chr16	56484713	56486420	10.9477	Promoter-TSS (NM_018233)	100	55239	OGFOD1	2-oxoglutarate and iron dependent oxygenase domain containing 1	protein-coding
H3K23su_HCT15-Pa_2_peak_63385	chr9	114246336	114246853	10.9451	Promoter-TSS (NM_001364929)	69	23392	ECPAS	Ecm29 proteasome adaptor and scaffold	protein-coding
H3K23su_HCT15-Pa_2_peak_18302	chr14	31889049	31889931	10.9427	Promoter-TSS (NR_110045)	266	25938	HEATR5A	HEAT repeat containing 5A	protein-coding
H3K23su_HCT15-Pa_2_peak_47099	chr4	73934314	73935712	10.9295	Intron (NM_001297733, Intron 1 of 5)	420	285521	COX18	cytochrome c oxidase assembly factor COX18	protein-coding
H3K23su_HCT15-Pa_2_peak_56245	chr7	37960154	37961172	10.9201	Promoter-TSS (NM_001242948)	-258	54749	EPDR1	ependymin related 1	protein-coding
H3K23su_HCT15-Pa_2_peak_51525	chr5	175788006	175788878	10.9198	Intron (NR_109800, Intron 1 of 4)	325	57179	KIAA1191	KIAA1191	protein-coding
H3K23su_HCT15-Pa_2_peak_53931	chr6	111279609	111280270	10.9168	Promoter-TSS (NM_138408)	30	112495	GTF3C6	general transcription factor IIIC subunit 6	protein-coding
H3K23su_HCT15-Pa_2_peak_7948	chr10	79279653	79280060	10.9114	Intron (NM_001322832, Intron 1 of 27)	117710	3778	KCNMA1	potassium calcium-activated channel subfamily M alpha 1	protein-coding
H3K23su_HCT15-Pa_2_peak_27940	chr17	73719279	73720123	10.9086	Intron (NM_001005731, Intron 1 of 38)	-1075	3691	ITGB4	integrin subunit beta 4	protein-coding
H3K23su_HCT15-Pa_2_peak_57126	chr7	76097231	76097721	10.9083	Intron (NM_001102594, Intron 2 of 10)	6504	113878	DTX2	deltex E3 ubiquitin ligase 2	protein-coding
H3K23su_HCT15-Pa_2_peak_57659	chr7	102389215	102390070	10.9076	Promoter-TSS (NR_146066)	196	222234	FAM185A	family with sequence similarity 185 member A	protein-coding
H3K23su_HCT15-Pa_2_peak_59900	chr8	52810961	52812615	10.9057	Promoter-TSS (NM_001286783)	-42	115294	PCMTD1	protein-L-isoaspartate (D-aspartate) O-methyltransferase domain containing 1	protein-coding
H3K23su_HCT15-Pa_2_peak_49406	chr5	64063915	64065021	10.9054	Promoter-TSS (NM_001364478)	50	285672	SREK1IP1	SREK1 interacting protein 1	protein-coding
H3K23su_HCT15-Pa_2_peak_36429	chr2	198364560	198365355	10.9017	Promoter-TSS (NM_001202485)	41	3329	HSPD1	heat shock protein family D (Hsp60) member 1	protein-coding
H3K23su_HCT15-Pa_2_peak_57063	chr7	75114648	75115750	10.8919	Non-coding (NR_160304, Exon 1 of 5)	377	100101267	POM121C	POM121 transmembrane nucleoporin C	protein-coding
H3K23su_HCT15-Pa_2_peak_36749	chr2	217363408	217364238	10.8917	Intron (NM_000998, Intron 1 of 3)	256	6168	RPL37A	ribosomal protein L37a	protein-coding
H3K23su_HCT15-Pa_2_peak_62099	chr9	36486647	36487311	10.8907	Intergenic	-85784	152006	RNF38	ring finger protein 38	protein-coding
H3K23su_HCT15-Pa_2_peak_48112	chr4	154143507	154144453	10.8842	Intron (NM_001302693, Intron 1 of 2)	18385	23321	TRIM2	tripartite motif containing 2	protein-coding
H3K23su_HCT15-Pa_2_peak_58112	chr7	131012095	131013211	10.8809	Promoter-TSS (NM_013255)	18	4289	MKLN1	muskelin 1	protein-coding
H3K23su_HCT15-Pa_2_peak_62647	chr9	88708792	88709100	10.8782	Intron (NM_177937, Intron 1 of 9)	5527	51280	GOLM1	golgi membrane protein 1	protein-coding
H3K23su_HCT15-Pa_2_peak_59641	chr8	38033458	38035110	10.874	Promoter-TSS (NM_001204878)	-36	27257	LSM1	LSM1 homolog, mRNA degradation associated	protein-coding
H3K23su_HCT15-Pa_2_peak_2795	chr1	76251644	76252154	10.8698	Promoter-TSS (NR_073562)	20	5876	RABGGTB	Rab geranylgeranyltransferase subunit beta	protein-coding
H3K23su_HCT15-Pa_2_peak_1723	chr1	36395909	36397525	10.8696	Promoter-TSS (NM_177422)	11	192669	AGO3	argonaute RISC catalytic component 3	protein-coding
H3K23su_HCT15-Pa_2_peak_39708	chr21	33941569	33942359	10.8625	Intron (NR_146638, Intron 9 of 10)	15869	140290	TCP10L	t-complex 10 like	protein-coding
H3K23su_HCT15-Pa_2_peak_63601	chr9	123475810	123476180	10.8589	Intron (NM_001080497, Intron 1 of 5)	753	1955	MEGF9	multiple EGF like domains 9	protein-coding
H3K23su_HCT15-Pa_2_peak_62307	chr9	68725903	68727058	10.8549	Promoter-TSS (NR_034006)	15	100132352	FRG1HP	FSHD region gene 1 family member H, pseudogene	pseudo
H3K23su_HCT15-Pa_2_peak_13017	chr12	3185997	3187034	10.8545	Promoter-TSS (NM_001168320)	-6	10867	TSPAN9	tetraspanin 9	protein-coding
H3K23su_HCT15-Pa_2_peak_23664	chr16	30886207	30886944	10.853	Promoter-TSS (NR_039744)	69	100616231	MIR4519	microRNA 4519	ncRNA
H3K23su_HCT15-Pa_2_peak_12385	chr11	114310042	114310952	10.8487	Intron (NM_015523, Intron 1 of 6)	308	25996	REXO2	RNA Exonuclease 2	protein-coding
H3K23su_HCT15-Pa_2_peak_42561	chr3	23958055	23959190	10.8466	Promoter-TSS (NM_001253383)	-1	6138	RPL15	ribosomal protein L15	protein-coding
H3K23su_HCT15-Pa_2_peak_9638	chr11	1092839	1093475	10.8449	Exon (NM_002457, Exon 31 of 50)	18282	4583	MUC2	mucin 2, oligomeric mucus/gel-forming	protein-coding
H3K23su_HCT15-Pa_2_peak_33346	chr2	37311013	37311875	10.8444	Promoter-TSS (NM_019024)	71	54497	HEATR5B	HEAT repeat containing 5B	protein-coding
H3K23su_HCT15-Pa_2_peak_44150	chr3	119217151	119217970	10.8276	5' UTR (NM_016589, Exon 1 of 7)	166	51300	TIMMDC1	translocase of inner mitochondrial membrane domain containing 1	protein-coding
H3K23su_HCT15-Pa_2_peak_4713	chr1	183118639	183119392	10.8275	Intergenic	-8610	110841583	LAMC1-AS1	LAMC1 antisense RNA 1	ncRNA
H3K23su_HCT15-Pa_2_peak_43913	chr3	93698829	93699731	10.8272	Non-coding (NR_135621, Exon 1 of 9)	281	200894	ARL13B	ADP ribosylation factor like GTPase 13B	protein-coding
H3K23su_HCT15-Pa_2_peak_56704	chr7	61975007	61975529	10.8252	Intergenic	789166	643955	ZNF733P	zinc finger protein 733, pseudogene	pseudo
H3K23su_HCT15-Pa_2_peak_8271	chr10	91460972	91462164	10.8195	Intron (NM_001284259, Intron 1 of 32)	221	9585	KIF20B	kinesin family member 20B	protein-coding
H3K23su_HCT15-Pa_2_peak_5267	chr1	211433572	211434354	10.8151	Intron (NM_018254, Intron 1 of 10)	674	55758	RCOR3	REST corepressor 3	protein-coding
H3K23su_HCT15-Pa_2_peak_8134	chr10	86088219	86089234	10.8148	Intron (NM_001284240, Intron 1 of 9)	381	54462	CCSER2	coiled-coil serine rich protein 2	protein-coding
H3K23su_HCT15-Pa_2_peak_38148	chr20	18488028	18488968	10.8121	Promoter-TSS (NM_032985)	-86	10483	SEC23B	SEC23 homolog B, coat complex II component	protein-coding
H3K23su_HCT15-Pa_2_peak_39711	chr21	33983908	33985160	10.8088	Exon (NM_021254, Exon 1 of 7)	153	56683	CFAP298	cilia and flagella associated protein 298	protein-coding
H3K23su_HCT15-Pa_2_peak_15985	chr13	21476079	21477347	10.793	Intron (NM_022459, Intron 1 of 22)	200	64328	XPO4	exportin 4	protein-coding
H3K23su_HCT15-Pa_2_peak_1695	chr1	35496804	35497594	10.7895	Intron (NM_007167, Intron 1 of 15)	347	9204	ZMYM6	zinc finger MYM-type containing 6	protein-coding
H3K23su_HCT15-Pa_2_peak_32995	chr2	24306599	24307757	10.7858	Promoter-TSS (NM_001206802)	23	9540	TP53I3	tumor protein p53 inducible protein 3	protein-coding
H3K23su_HCT15-Pa_2_peak_17627	chr13	103248636	103249933	10.7844	Promoter-TSS (NM_001367947)	-52	7174	TPP2	tripeptidyl peptidase 2	protein-coding
H3K23su_HCT15-Pa_2_peak_58956	chr8	8276143	8276530	10.7826	Intergenic	-32387	157285	PRAG1	PEAK1 related, kinase-activating pseudokinase 1	protein-coding
H3K23su_HCT15-Pa_2_peak_13389	chr12	16034788	16035932	10.7819	Promoter-TSS (NM_007178)	39	11171	STRAP	serine/threonine kinase receptor associated protein	protein-coding
H3K23su_HCT15-Pa_2_peak_4228	chr1	160231745	160232447	10.7777	Non-coding (NR_028106, Exon 1 of 4)	181	50717	DCAF8	DDB1 and CUL4 associated factor 8	protein-coding
H3K23su_HCT15-Pa_2_peak_60079	chr8	64080715	64081788	10.7752	Promoter-TSS (NM_001277818)	65	253943	YTHDF3	YTH N6-methyladenosine RNA binding protein 3	protein-coding
H3K23su_HCT15-Pa_2_peak_60637	chr8	104310973	104311640	10.772	Promoter-TSS (NR_148213)	180	8323	FZD6	frizzled class receptor 6	protein-coding
H3K23su_HCT15-Pa_2_peak_30089	chr19	1590877	1591116	10.7678	Intron (NM_001281454, Intron 1 of 6)	1868	53615	MBD3	methyl-CpG binding domain protein 3	protein-coding
H3K23su_HCT15-Pa_2_peak_26935	chr17	45265755	45266968	10.7625	Intron (NM_001256, Intron 1 of 18)	300	996	CDC27	cell division cycle 27	protein-coding
H3K23su_HCT15-Pa_2_peak_51395	chr5	172160576	172161101	10.7556	Intergenic	-21668	101928093	LOC101928093	uncharacterized LOC101928093	ncRNA
H3K23su_HCT15-Pa_2_peak_18523	chr14	50319144	50319871	10.7554	Promoter-TSS (NM_004713)	-1	9147	NEMF	nuclear export mediator factor	protein-coding
H3K23su_HCT15-Pa_2_peak_54024	chr6	116892155	116892986	10.7554	Promoter-TSS (NM_015952)	-97	51389	RWDD1	RWD domain containing 1	protein-coding
H3K23su_HCT15-Pa_2_peak_59557	chr8	30669493	30670438	10.7465	5' UTR (NM_001009552, Exon 1 of 7)	369	5516	PPP2CB	protein phosphatase 2 catalytic subunit beta	protein-coding
H3K23su_HCT15-Pa_2_peak_34525	chr2	92306726	92308126	10.7438	Intergenic	178267	440888	ACTR3BP2	ACTR3B pseudogene 2	pseudo
H3K23su_HCT15-Pa_2_peak_39761	chr21	35287286	35288311	10.7386	Intron (NM_001697, Intron 1 of 6)	310	539	ATP5PO	ATP synthase peripheral stalk subunit OSCP	protein-coding
H3K23su_HCT15-Pa_2_peak_6743	chr10	22291532	22292824	10.7265	Exon (NM_022365, Exon 1 of 12)	481	64215	DNAJC1	DnaJ heat shock protein family (Hsp40) member C1	protein-coding
H3K23su_HCT15-Pa_2_peak_45216	chr3	169490757	169491668	10.7252	Promoter-TSS (NM_018657)	28	55892	MYNN	myoneurin	protein-coding
H3K23su_HCT15-Pa_2_peak_4378	chr1	166844951	166845729	10.7163	Intron (NM_053053, Intron 1 of 7)	161	117143	TADA1	transcriptional adaptor 1	protein-coding
H3K23su_HCT15-Pa_2_peak_39305	chr20	57617185	57618091	10.7129	Intron (NM_016045, Intron 1 of 5)	203	51012	PRELID3B	PRELI domain containing 3B	protein-coding
H3K23su_HCT15-Pa_2_peak_35929	chr2	169658877	169659227	10.7102	Promoter-TSS (NM_001171632)	-48	115677	NOSTRIN	nitric oxide synthase trafficking	protein-coding
H3K23su_HCT15-Pa_2_peak_33939	chr2	64876827	64877247	10.7082	Intron (NM_014755, Intron 1 of 1)	4010	9792	SERTAD2	SERTA domain containing 2	protein-coding
[truncated: 64,806 more rows]

## Sheet: H3K23su_HCT15_FR_1
Peak ID	Chr	Start	End	-log10P	Annotation	Distance to TSS	Entrez ID	Nearest Gene	Gene Description	Gene Type
[truncated: 23,766 more rows]

## Sheet: H3K23su_HCT15_FR_2
Peak ID	Chr	Start	End	-log10P	Annotation	Distance to TSS	Entrez ID	Nearest Gene	Gene Description	Gene Type
[truncated: 67,827 more rows]

[truncated: 4 more sheets: H3K27ac_HCT15-Pa_1, H3K27ac_HCT15-Pa_2, H3K27ac_HCT15-FR_1, H3K27ac_HCT15-FR_2]
