# Supplementary material for: KLF6-mediated recruitment of the p300 complex enhances H3K23su and cooperatively upregulates SEMA3C with FOSL2 to drive 5-FU resistance in colon cancer cells
Source: Exp Mol Med. 2025 Mar 13;57(3):667–85. doi: 10.1038/s12276-025-01424-1 (PMC11958781; doi:10.1038/s12276-025-01424-1)
Supplement: Supplementary file 4 — Supplementary Table 3 [file 12276_2025_1424_MOESM4_ESM.xlsx]

## Sheet: H3K23su GAIN
Chr	Start	End	Annotation	Distance to TSS	Entrez ID	Nearest Gene	Gene Description	Gene Type	RPKM (mean)	Fold change
chr3	24565563	24566562	Intergenic	-28863	7068	THRB	thyroid hormone receptor beta	protein-coding	3.39986	6.80495-2
chr13	43681612	43682679	3' UTR (NM_013238, Exon 6 of 6)	-5156	100874159	LINC00400	long intergenic non-protein coding RNA 400	ncRNA	5.93198	4.47212-2
chr12	102868885	102869884	Intron (NM_000618, Intron 2 of 3)	2944	3479	IGF1	insulin like growth factor 1	protein-coding	5.50404	4.36708-2
chr18	46287864	46288863	Intron (NM_014772, Intron 9 of 11)	91392	100616366	MIR4743	microRNA 4743	ncRNA	8.23538	4.18261-2
chr1	208412624	208414044	Intron (NM_025179, Intron 1 of 31)	4395	5362	PLXNA2	plexin A2	protein-coding	19.4733	4.08862-2
chr6	158563371	158564505	Intron (NM_032861, Intron 8 of 16)	25356	84947	SERAC1	serine active site containing 1	protein-coding	5.79706	3.94232-2
chr3	42856027	42857152	Intron (NM_001296, Intron 1 of 2)	5652	1238	ACKR2	atypical chemokine receptor 2	protein-coding	5.34012	3.74151-2
chr19	21504874	21506087	Intron (NM_021269, Intron 1 of 3)	6732	7562	ZNF708	zinc finger protein 708	protein-coding	5.53738	3.637-2
chr1	23961295	23962378	Intron (NM_001348075, Intron 4 of 6)	8012	259283	MDS2	myelodysplastic syndrome 2 translocation associated	protein-coding	7.11868	3.52698-2
chr15	64014236	64015235	Intron (NM_003922, Intron 19 of 77)	111412	8925	HERC1	HECT and RLD domain containing E3 ubiquitin protein ligase family member 1	protein-coding	5.60377	3.33514-2
chr19	50803908	50804907	Intron (NM_001077186, Intron 38 of 41)	28227	3748	KCNC3	potassium voltage-gated channel subfamily C member 3	protein-coding	5.61335	3.27387-2
chr7	17811591	17812843	Intergenic	167900	23161	SNX13	sorting nexin 13	protein-coding	5.11996	3.25245-2
chr20	25477146	25478369	Intron (NM_025176, Intron 9 of 23)	88410	22981	NINL	ninein like	protein-coding	10.2738	3.19115-2
chr17	29481609	29482906	Intron (NM_001128147, Intron 1 of 14)	60262	4763	NF1	neurofibromin 1	protein-coding	8.907	3.17545-2
chr7	75735165	75736164	Intron (NR_135079, Intron 2 of 5)	2416	101927126	GTF2IP7	general transcription factor IIi pseudogene 7	pseudo	7.93908	3.11849-2
chr7	24940536	24941540	Intron (NM_015550, Intron 1 of 22)	-8798	26031	OSBPL3	oxysterol binding protein like 3	protein-coding	13.6494	3.04559-2
chr15	89636623	89638120	Intron (NM_007011, Intron 2 of 14)	5684	11057	ABHD2	abhydrolase domain containing 2	protein-coding	12.1308	2.97378-2
chr4	99435914	99436924	Intron (NM_005723, Intron 1 of 7)	143343	10098	TSPAN5	tetraspanin 5	protein-coding	12.6999	2.96057-2
chr3	183642375	183643788	Intron (NM_001320032, Intron 29 of 29)	38493	100616127	MIR4448	microRNA 4448	ncRNA	9.74277	2.88173-2
chr7	110658884	110660266	Intron (NM_001350962, Intron 4 of 5)	-71487	54674	LRRN3	leucine rich repeat neuronal 3	protein-coding	4.31074	2.7755-2
chr6	3009713	3010712	Intron (NM_001290221, Intron 5 of 9)	9820	4835	NQO2	N-ribosyldihydronicotinamide:quinone reductase 2	protein-coding	8.0945	2.76856-2
chr17	38171071	38172383	Promoter-TSS	34	1440	CSF3	colony stimulating factor 3	protein-coding	14.7632	2.74539-2
chr8	126274540	126275539	Intron (NR_146191, Intron 6 of 8)	-167561	10221	TRIB1	tribbles pseudokinase 1	protein-coding	5.74468	2.73037-2
chr15	80900287	80902384	Intergenic	27891	100847042	MIR5572	microRNA 5572	ncRNA	7.89817	2.72523-2
chr6	144076267	144077321	Intron (NM_001100166, Intron 4 of 11)	77692	9749	PHACTR2	phosphatase and actin regulator 2	protein-coding	7.46387	2.71195-2
chr9	129838995	129839994	Intron (NM_014636, Intron 8 of 18)	45420	23452	ANGPTL2	angiopoietin like 2	protein-coding	5.67117	2.69253-2
chr1	111770552	111771723	Promoter-TSS	802	1117	CHI3L2	chitinase 3 like 2	protein-coding	4.12519	2.65838-2
chr9	110500386	110502563	Intergenic	-249424	9314	KLF4	Kruppel like factor 4	protein-coding	18.8449	2.64805-2
chr2	242032422	242033421	3' UTR (NM_001080437, Exon 32 of 32)	8781	130916	MTERF4	mitochondrial transcription termination factor 4	protein-coding	7.65261	2.61299-2
chr12	26902803	26903802	Intron (NM_002223, Intron 2 of 56)	82825	3709	ITPR2	inositol 1,4,5-trisphosphate receptor type 2	protein-coding	6.79106	2.60528-2
chr6	41395261	41396370	Intergenic	-74367	103106903	LINC01276	long intergenic non-protein coding RNA 1276	ncRNA	10.9378	2.60381-2
chr3	4396206	4397205	Intergenic	51717	6419	SETMAR	SET domain and mariner transposase fusion gene	protein-coding	5.20097	2.60303-2
chr1	204972271	204973556	Intron (NM_001005388, Intron 27 of 29)	-39164	6900	CNTN2	contactin 2	protein-coding	7.16581	2.58483-2
chr9	96575943	96577550	Intergenic	-4893	100422927	MIR4291	microRNA 4291	ncRNA	6.82531	2.56015-2
chr4	174138674	174141032	Intron (NM_017423, Intron 1 of 11)	-49050	101930370	LOC101930370	uncharacterized LOC101930370	ncRNA	5.63902	2.55976-2
chr3	195904224	195905531	Intergenic	33394	131540	ZDHHC19	zinc finger DHHC-type containing 19	protein-coding	7.94232	2.5565-2
chr6	13499967	13501245	Intergenic	-12737	54438	GFOD1	glucose-fructose oxidoreductase domain containing 1	protein-coding	5.58737	2.55356-2
chr6	82726647	82727646	Intron (NR_149135, Intron 3 of 3)	-79008	102724168	LINC02542	long intergenic non-protein coding RNA 2542	ncRNA	2.86997	2.5304-2
chr22	20344750	20345790	Non-coding (NR_136560, Exon 7 of 8)	8276	653203	FAM230A	family with sequence similarity 230 member A	ncRNA	8.8173	2.52921-2
chr1	95267309	95268485	Intron (NR_160783, Intron 1 of 3)	17891	101928079	SLC44A3-AS1	SLC44A3 antisense RNA 1	ncRNA	12.1698	2.51158-2
chr2	204446915	204447914	Intergenic	-47390	65059	RAPH1	Ras association (RalGDS/AF-6) and pleckstrin homology domains 1	protein-coding	4.24866	2.50332-2
chr4	114880074	114881118	Intron (NM_001354211, Intron 4 of 6)	20207	79642	ARSJ	arylsulfatase family member J	protein-coding	6.61697	2.50222-2
chr9	69882527	69883583	Intergenic	-125271	101928381	LOC101928381	uncharacterized LOC101928381	ncRNA	9.61269	2.48857-2
chr4	59614948	59616132	Intergenic	-213047	105377671	LINC02494	long intergenic non-protein coding RNA 2494	ncRNA	5.82513	2.4867-2
chr2	65593225	65594332	Promoter-TSS	134	200734	SPRED2	sprouty related EVH1 domain containing 2	protein-coding	16.0183	2.46427-2
chr2	69792478	69793477	Intron (NM_014911, Intron 2 of 21)	-45674	100124535	SNORA36C	small nucleolar RNA, H/ACA box 36C	snoRNA	13.8605	2.41599-2
chr15	42242079	42243089	Intron (NM_139265, Intron 2 of 5)	22171	30844	EHD4	EH domain containing 4	protein-coding	14.9521	2.40844-2
chr12	52701828	52703192	3' UTR (NM_001320198, Exon 11 of 11)	12672	3889	KRT83	keratin 83	protein-coding	11.5428	2.40389-2
chr6	116408584	116409583	Intergenic	-12933	221294	NT5DC1	5'-nucleotidase domain containing 1	protein-coding	6.48558	2.37544-2
chr1	3540142	3542772	Promoter-TSS	-122	127262	TPRG1L	tumor protein p63 regulated 1 like	protein-coding	30.4448	2.3671-2
chr20	48593723	48594722	Intergenic	-5295	6615	SNAI1	snail family transcriptional repressor 1	protein-coding	5.33495	2.36097-2
chr4	114557634	114558633	Intron (NM_001321589, Intron 3 of 18)	124761	817	CAMK2D	calcium/calmodulin dependent protein kinase II delta	protein-coding	9.88026	2.3507-2
chr1	6845700	6846734	Promoter-TSS	703	23261	CAMTA1	calmodulin binding transcription activator 1	protein-coding	28.3783	2.34641-2
chrX	118805501	118806992	Intron (NM_145799, Intron 2 of 10)	20885	23157	SEPTIN6	septin 6	protein-coding	4.45837	2.32997-2
chr2	166649532	166651155	Promoter-TSS	414	2591	GALNT3	polypeptide N-acetylgalactosaminyltransferase 3	protein-coding	18.6983	2.31981-2
chr9	74397610	74398746	Intergenic	-14749	23670	CEMIP2	cell migration inducing hyaluronidase 2	protein-coding	8.20405	2.3192-2
chr7	133176783	133177783	Intron (NM_021807, Intron 9 of 17)	201648	102465139	MIR6133	microRNA 6133	ncRNA	6.36536	2.31921-2
chr8	126203321	126204320	Intron (NR_146191, Intron 6 of 8)	99718	286053	NSMCE2	NSE2 (MMS21) homolog, SMC5-SMC6 complex SUMO ligase	protein-coding	5.11197	2.31397-2
chr9	33155171	33156194	Intron (NM_001497, Intron 1 of 5)	-11264	101929639	B4GALT1-AS1	B4GALT1 antisense RNA 1	ncRNA	16.7863	2.30634-2
chr8	110760377	110761495	Intergenic	-56916	55638	SYBU	syntabulin	protein-coding	7.72589	2.29472-2
chr6	147548728	147549727	Intron (NM_001127715, Intron 2 of 27)	-23477	729178	STXBP5-AS1	STXBP5 antisense RNA 1	ncRNA	2.81868	2.28001-2
chr3	9233542	9235859	Promoter-TSS	523	101927416	SRGAP3-AS2	SRGAP3 antisense RNA 2	ncRNA	11.7863	2.27225-2
chr22	34304656	34305719	Intron (NM_001362949, Intron 1 of 15)	11229	9215	LARGE1	LARGE xylosyl- and glucuronyltransferase 1	protein-coding	10.2898	2.2592-2
chr5	135458496	135459902	Intergenic	-9335	4090	SMAD5	SMAD family member 5	protein-coding	8.46234	2.25603-2
chr3	188228215	188229214	Intron (NM_005578, Intron 4 of 10)	57740	100873917	LPP-AS1	LPP antisense RNA 1	ncRNA	5.29963	2.24675-2
chr1	8298791	8300322	Intergenic	30824	102724539	LINC01714	long intergenic non-protein coding RNA 1714	ncRNA	13.7717	2.24529-2
chr3	128898197	128899196	Intron (NM_001127192, Intron 1 of 4)	4043	7555	CNBP	CCHC-type zinc finger nucleic acid binding protein	protein-coding	17.6618	2.2438-2
chr5	53474612	53475611	Intron (NM_019087, Intron 1 of 4)	131292	54622	ARL15	ADP ribosylation factor like GTPase 15	protein-coding	3.13629	2.23602-2
chr5	87740690	87741689	Intergenic	-6282	102546226	LINC02060	long intergenic non-protein coding RNA 2060	ncRNA	2.61877	2.23582-2
chr22	43058023	43059022	Intergenic	-13124	1727	CYB5R3	cytochrome b5 reductase 3	protein-coding	4.88055	2.23503-2
chr6	1689063	1690062	Intron (NM_001253846, Intron 9 of 10)	79412	2296	FOXC1	forkhead box C1	protein-coding	6.22806	2.23019-2
chr3	114433819	114434818	Intron (NM_001348801, Intron 4 of 11)	28054	100616166	MIR4796	microRNA 4796	ncRNA	3.69684	2.22528-2
chr16	68125206	68126313	Intron (NM_173165, Intron 1 of 9)	6486	4775	NFATC3	nuclear factor of activated T cells 3	protein-coding	9.09209	2.22477-2
chr11	66102747	66105177	Promoter-TSS	-57	9610	RIN1	Ras and Rab interactor 1	protein-coding	39	2.22328-2
chrX	48389550	48390632	Intergenic	-7916	4943	TBC1D25	TBC1 domain family member 25	protein-coding	8.78702	2.21688-2
chr7	44870115	44871114	Intron (NM_138635, Intron 4 of 4)	17111	94239	H2AFV	H2A histone family member V	protein-coding	3.364	2.21393-2
chr5	149543982	149544981	Intergenic	-1860	1044	CDX1	caudal type homeobox 1	protein-coding	23.5136	2.21373-2
chr4	166142789	166143799	Intron (NM_001331023, Intron 2 of 12)	12123	11275	KLHL2	kelch like family member 2	protein-coding	12.33	2.20812-2
chr5	95523191	95524190	Intron (NR_130776, Intron 1 of 4)	108848	693168	MIR583	microRNA 583	ncRNA	3.36548	2.20492-2
chr8	19498804	19500550	Intron (NR_148898, Intron 1 of 9)	-39621	55790	CSGALNACT1	chondroitin sulfate N-acetylgalactosaminyltransferase 1	protein-coding	5.86264	2.19958-2
chr9	134887997	134888996	Intron (NM_004269, Intron 3 of 7)	66758	9442	MED27	mediator complex subunit 27	protein-coding	9.40064	2.19685-2
chr6	119854752	119855751	Intergenic	-15722	105377975	LOC105377975	uncharacterized LOC105377975	ncRNA	4.14381	2.19389-2
chr8	93976761	93978845	Promoter-TSS	14	286144	TRIQK	triple QxxK/R motif containing	protein-coding	10.4217	2.19326-2
chr1	203487954	203489230	Intergenic	25311	26254	OPTC	opticin	protein-coding	15.5546	2.1931-2
chr12	117250542	117251541	Intron (NM_001109903, Intron 7 of 11)	68205	8739	HRK	harakiri, BCL2 interacting protein	protein-coding	6.5675	2.19043-2
chr17	75473153	75474152	Intron (NM_001113495, Intron 1 of 9)	2327	10801	SEPTIN9	septin 9	protein-coding	18.6552	2.18997-2
chr9	33444953	33446223	Intron (NM_004925, Intron 1 of 5)	2003	360	AQP3	aquaporin 3 (Gill blood group)	protein-coding	26.5023	2.18945-2
chr1	3138167	3139699	Intron (NM_199454, Intron 2 of 16)	94394	100422968	MIR4251	microRNA 4251	ncRNA	18.677	2.18595-2
chr20	6014035	6015589	Intron (NR_136617, Intron 4 of 5)	19894	164312	LRRN4	leucine rich repeat neuronal 4	protein-coding	11.9361	2.18469-2
chr16	2072419	2073652	Intergenic	3249	283869	NPW	neuropeptide W	protein-coding	22.6412	2.17442-2
chr5	671485	672855	Intron (NM_007030, Intron 2 of 3)	21297	11076	TPPP	tubulin polymerization promoting protein	protein-coding	28.8071	2.1739-2
chr6	88493475	88495008	Promoter-TSS	-337	101928911	LOC101928911	uncharacterized LOC101928911	ncRNA	8.61235	2.16557-2
chr1	16477428	16478451	Intron (NM_004431, Intron 1 of 16)	4625	1969	EPHA2	EPH receptor A2	protein-coding	55.6296	2.16263-2
chr16	30265683	30266682	Intergenic	-6448	613037	NPIPB13	nuclear pore complex interacting protein family, member B13	protein-coding	8.28834	2.15865-2
chr9	534849	535848	Intron (NM_001354333, Intron 1 of 11)	30793	23189	KANK1	KN motif and ankyrin repeat domains 1	protein-coding	10.291	2.158-2
chr2	70034177	70035318	Intron (NM_001153, Intron 5 of 12)	-22045	64395	GMCL1	germ cell-less 1, spermatogenesis associated	protein-coding	9.73487	2.15014-2
chr9	123148713	123149735	Intergenic	-141896	406939	MIR147A	microRNA 147a	ncRNA	22.5376	2.1485-2
chr4	77094751	77096594	Intron (NM_005506, Intron 6 of 11)	-26004	53371	NUP54	nucleoporin 54	protein-coding	7.11379	2.14392-2
chr5	142283622	142284777	Intron (NR_146198, Intron 8 of 22)	-35724	100874239	ARHGAP26-AS1	ARHGAP26 antisense RNA 1	ncRNA	4.2339	2.1347-2
chr9	95530738	95531737	Intergenic	-4122	23299	BICD2	BICD cargo adaptor 2	protein-coding	10.2839	2.13469-2
chr2	58446194	58447193	Intron (NR_156742, Intron 1 of 9)	21822	55120	FANCL	FA complementation group L	protein-coding	5.16248	2.13431-2
chr7	24780946	24781945	Intron (NM_004403, Intron 3 of 9)	15638	1687	GSDME	gasdermin E	protein-coding	3.27933	2.13038-2
chr7	15894927	15895926	Intergenic	167423	101927524	LINC02587	long intergenic non-protein coding RNA 2587	ncRNA	4.29268	2.12911-2
chr17	16301418	16302509	Intergenic	-16922	51393	TRPV2	transient receptor potential cation channel subfamily V member 2	protein-coding	11.3836	2.12854-2
chr1	6551286	6552286	Promoter-TSS	-59	57449	PLEKHG5	pleckstrin homology and RhoGEF domain containing G5	protein-coding	47.8942	2.12503-2
chr18	9700276	9701275	Intergenic	-7523	11031	RAB31	RAB31, member RAS oncogene family	protein-coding	4.5637	2.11227-2
chr11	69468924	69469994	TTS (NM_053056)	13586	595	CCND1	cyclin D1	protein-coding	34.0063	2.11194-2
chr17	79398399	79399664	Intron (NM_001291324, Intron 1 of 27)	19183	100422944	MIR3186	microRNA 3186	ncRNA	30.1341	2.10254-2
chr15	40541857	40542856	TTS (NM_001039905)	2754	644809	C15orf56	chromosome 15 open reading frame 56	protein-coding	12.4065	2.10144-2
chr17	77895674	77896673	Intron (NR_110850, Intron 2 of 5)	3017	101928738	LINC01978	long intergenic non-protein coding RNA 1978	ncRNA	18.8274	2.09469-2
chr9	120525409	120526408	Intergenic	59227	7099	TLR4	toll like receptor 4	protein-coding	4.52932	2.09451-2
chr7	80223258	80224257	Intergenic	-7766					5.13642	2.09333-2
chrX	117629620	117631395	Promoter-TSS	635	139818	DOCK11	dedicator of cytokinesis 11	protein-coding	11.217	2.09279-3
chr8	86156937	86158466	Promoter-TSS	14	377677	CA13	carbonic anhydrase 13	protein-coding	15.998	2.09279-2
chr3	32267544	32268543	Intergenic	-12128	152189	CMTM8	CKLF like MARVEL transmembrane domain containing 8	protein-coding	5.56506	2.08609-2
chr20	55958176	55959175	TTS (NR_149006)	-7777	55544	RBM38	RNA binding motif protein 38	protein-coding	8.5685	2.07766-2
chr2	8869816	8870932	3' UTR (NM_001348732, Exon 29 of 29)	48188	3398	ID2	inhibitor of DNA binding 2	protein-coding	6.92242	2.07747-2
chr4	154035832	154037037	Intergenic	-37052	23321	TRIM2	tripartite motif containing 2	protein-coding	10.1209	2.07654-2
chr11	62343897	62345152	Intron (NM_022830, Intron 6 of 8)	-3161	1937	EEF1G	eukaryotic translation elongation factor 1 gamma	protein-coding	32.1282	2.0757-2
chr5	159466667	159467704	Intron (NM_001282500, Intron 4 of 7)	31039	7265	TTC1	tetratricopeptide repeat domain 1	protein-coding	7.55623	2.07567-2
chr19	927723	928722	Intron (NM_005224, Intron 1 of 8)	2187	1820	ARID3A	AT-rich interaction domain 3A	protein-coding	20.1771	2.07273-2
chr8	142170776	142171777	Intron (NM_001352890, Intron 9 of 22)	32588	22898	DENND3	DENN domain containing 3	protein-coding	14.2229	2.07002-2
chr3	81783704	81784846	Intron (NM_000158, Intron 1 of 15)	26521	2632	GBE1	1,4-alpha-glucan branching enzyme 1	protein-coding	6.5241	2.06632-2
chr9	100181084	100182259	Intron (NM_001302884, Intron 1 of 15)	7293	23424	TDRD7	tudor domain containing 7	protein-coding	19.6348	2.06513-2
chr19	18909190	18910237	Intergenic	-7599	1311	COMP	cartilage oligomeric matrix protein	protein-coding	8.60674	2.06461-2
chr6	137973646	137974645	Intergenic	-12638	102723649	LOC102723649	uncharacterized LOC102723649	ncRNA	6.16783	2.06404-2
chr2	174985716	174986715	Intron (NM_001011708, Intron 6 of 9)	96207	100128905	LINC01960	long intergenic non-protein coding RNA 1960	ncRNA	3.05957	2.06195-2
chr7	34074233	34075232	Intron (NM_001365308, Intron 6 of 14)	129581	168667	BMPER	BMP binding endothelial regulator	protein-coding	5.45783	2.05903-2
chr7	5592172	5593171	Intergenic	-22439	60	ACTB	actin beta	protein-coding	23.6915	2.05874-2
chr5	130664175	130665182	Intron (NM_020240, Intron 2 of 5)	64976	56990	CDC42SE2	CDC42 small effector 2	protein-coding	5.21386	2.05832-2
chr20	1130171	1131480	Intron (NM_006814, Intron 4 of 6)	31580	9491	PSMF1	proteasome inhibitor subunit 1	protein-coding	12.3168	2.05498-2
chr3	11252853	11253879	Intron (NM_001098212, Intron 1 of 1)	-14301	3269	HRH1	histamine receptor H1	protein-coding	15.3548	2.05056-2
chr6	138334296	138335818	Intergenic	-68120	105378020	LINC02528	long intergenic non-protein coding RNA 2528	ncRNA	7.3969	2.04872-2
chr15	51208296	51209295	Intron (NM_007347, Intron 3 of 20)	7915	23431	AP4E1	adaptor related protein complex 4 subunit epsilon 1	protein-coding	3.25807	2.0483-2
chr5	114858359	114859358	3' UTR (NM_020177, Exon 3 of 3)	21614	56929	FEM1C	fem-1 homolog C	protein-coding	3.98329	2.04298-2
chr2	232244111	232245110	Intergenic	-15811	93010	B3GNT7	UDP-GlcNAc:betaGal beta-1,3-N-acetylglucosaminyltransferase 7	protein-coding	13.151	2.03773-2
chr1	172449189	172450289	Intergenic	27706	92346	C1orf105	chromosome 1 open reading frame 105	protein-coding	8.10286	2.02705-2
chr15	68219512	68220805	Intergenic	-87775	101954275	RNU6-7	RNA, U6 small nuclear 7	snRNA	6.41338	2.02318-2
chr2	42451082	42452180	Intron (NM_019063, Intron 1 of 22)	-54260	102723824	LOC102723824	uncharacterized LOC102723824	ncRNA	10.0716	2.02134-2
chr9	38687017	38688812	Intergenic	66829	158228	FAM201A	family with sequence similarity 201 member A	ncRNA	12.3719	2.01907-2
chr11	130541924	130542923	Promoter-TSS	-428	283171	C11orf44	chromosome 11 open reading frame 44	protein-coding	5.08232	2.01758-2
chr8	636600	638090	Intron (NR_156467, Intron 3 of 5)	43879	157697	ERICH1	glutamate rich 1	protein-coding	10.0826	2.01722-2
chr18	21578500	21579593	Intron (NR_110796, Intron 5 of 5)	6195	125488	TTC39C	tetratricopeptide repeat domain 39C	protein-coding	12.2235	2.01719-2
chr3	101642923	101644728	Intergenic	-15878	152225	LINC02085	long intergenic non-protein coding RNA 2085	ncRNA	7.59471	2.01512-2
chr2	84428688	84429687	Intergenic	-88619	388965	FUNDC2P2	FUN14 domain containing 2 pseudogene 2	pseudo	2.05693	2.01386-3
chr2	209158855	209159854	Intron (NM_001178000, Intron 7 of 11)	28363	200576	PIKFYVE	phosphoinositide kinase, FYVE-type zinc finger containing	protein-coding	7.34316	2.01386-2
chr2	85731740	85732908	Intergenic	33685	100630918	PARTICL	promoter of MAT2A antisense radiation-induced circulating long Non-coding RNA	ncRNA	10.0378	2.01111-4
chr18	34178080	34179079	Intron (NM_025135, Intron 7 of 24)	64802	105372071	LOC105372071	uncharacterized LOC105372071	ncRNA	3.70121	2.01111-3
chr11	124823657	124825167	Promoter-TSS	314	80071	CCDC15	coiled-coil domain containing 15	protein-coding	11.5814	2.01111-2
chr20	45870362	45871804	Intron (NM_001281781, Intron 13 of 20)	75474	100500814	MIR3616	microRNA 3616	ncRNA	17.6661	2.01024-2
chr9	4510329	4511328	Intron (NM_004170, Intron 1 of 11)	20360	6505	SLC1A1	solute carrier family 1 member 1	protein-coding	9.05457	2.0018-2
chr2	31652247	31653860	Intergenic	-15445	7498	XDH	xanthine dehydrogenase	protein-coding	10.0525	2.00175-2
chr12	69927873	69929007	Intron (NM_001278355, Intron 4 of 9)	19220	109623461	SNORA113	small nucleolar RNA, H/ACA box 113	snoRNA	4.35826	2.00173-2
chr22	42176935	42177934	Intron (NM_152513, Intron 23 of 30)	-19192	79879	CCDC134	coiled-coil domain containing 134	protein-coding	6.72201	2.00104-2
chr19	12163044	12164096	Promoter-TSS	206	729747	ZNF878	zinc finger protein 878	protein-coding	18.6997	41.878
chr3	71113965	71115080	Promoter-TSS	-447	27086	FOXP1	forkhead box P1	protein-coding	9.73359	39.0378
chr3	71112685	71113902	Promoter-TSS	782	27086	FOXP1	forkhead box P1	protein-coding	9.55474	34.5668
chr19	19976327	19977373	Promoter-TSS	159	56242	ZNF253	zinc finger protein 253	protein-coding	18.4705	30.5964
chr19	37340570	37342931	Promoter-TSS	-28	25850	ZNF345	zinc finger protein 345	protein-coding	14.5409	26.3137
chr9	82187101	82188807	Promoter-TSS	-138	7091	TLE4	TLE family member 4, transcriptional corepressor	protein-coding	10.8836	23.7429
chr19	57078538	57079630	Promoter-TSS	247	388566	ZNF470	zinc finger protein 470	protein-coding	21.8162	21.8235
chr4	124777884	124778891	Intron (NR_027105, Intron 4 of 5)	82968	285419	LINC01091	long intergenic non-protein coding RNA 1091	ncRNA	5.02765	21.1106
chr6	170598778	170599834	Promoter-TSS	-485	84498	FAM120B	family with sequence similarity 120B	protein-coding	10.4455	20.0159
chr3	113251269	113252519	Promoter-TSS	492	54847	SIDT1	SID1 transmembrane family member 1	protein-coding	18.4396	19.7851
chr2	38312734	38313767	Intergenic	-9927	1545	CYP1B1	cytochrome P450 family 1 subfamily B member 1	protein-coding	13.2889	19.4265
chr12	133655502	133658052	Promoter-TSS	-12	7699	ZNF140	zinc finger protein 140	protein-coding	6.81462	18.8797
chr14	105941820	105943359	Promoter-TSS	393	1397	CRIP2	cysteine rich protein 2	protein-coding	24.7121	18.825
chr1	214160875	214163242	Promoter-TSS	182	5629	PROX1	prospero homeobox 1	protein-coding	11.754	17.9905
chr4	95679027	95680415	Promoter-TSS	615	658	BMPR1B	bone morphogenetic protein receptor type 1B	protein-coding	5.15151	17.4641
chr19	36883627	36884817	Exon (NM_001321917, Exon 5 of 5)	-14119	57677	ZFP14	ZFP14 zinc finger protein	protein-coding	6.96951	17.3359
chr10	79033355	79034354	Intron (NM_001271518, Intron 1 of 27)	76665	3778	KCNMA1	potassium calcium-activated channel subfamily M alpha 1	protein-coding	4.06257	17.2503
chr19	52529475	52530492	Intron (NM_025040, Intron 1 of 4)	1649	80110	ZNF614	zinc finger protein 614	protein-coding	11.0021	16.9575
chr19	52573150	52574178	Intron (NM_001369830, Intron 2 of 2)	-21573	9668	ZNF432	zinc finger protein 432	protein-coding	6.57033	16.3201
chr9	82196226	82198255	Intron (NM_001351556, Intron 4 of 18)	9148	7091	TLE4	TLE family member 4, transcriptional corepressor	protein-coding	8.44135	16.1975
chr7	57421916	57423049	Intergenic	-50249	100422939	MIR3147	microRNA 3147	ncRNA	8.09858	15.5289
chr18	25691821	25693221	Intron (NM_001792, Intron 2 of 15)	64573	1000	CDH2	cadherin 2	protein-coding	4.43845	15.4523
chr4	330776	332946	Promoter-TSS	258	7700	ZNF141	zinc finger protein 141	protein-coding	12.0693	15.2821
chr13	86086320	86087319	Intron (NR_046989, Intron 1 of 3)	149081	100874137	LINC00351	long intergenic non-protein coding RNA 351	ncRNA	4.70061	15.2374
chr11	78059578	78060701	Intron (NM_080491, Intron 1 of 9)	-7213	9846	GAB2	GRB2 associated binding protein 2	protein-coding	13.3588	15.1723
chr8	118628353	118629406	Intergenic	95927	90390	MED30	mediator complex subunit 30	protein-coding	3.54102	15.1641
chr19	52460775	52461775	Intron (NR_103847, Intron 1 of 2)	8888	101669766	ZNF350-AS1	ZNF350 antisense RNA 1	ncRNA	7.52528	14.9459
chr8	108509039	108510659	Promoter-TSS	297	284	ANGPT1	angiopoietin 1	protein-coding	6.32077	14.7627
chr10	107528883	107531147	Intron (NR_120625, Intron 3 of 3)	50076	101927549	LINC02627	long intergenic non-protein coding RNA 2627	ncRNA	6.11176	14.412
chr3	25465002	25466727	Intron (NM_001290300, Intron 1 of 7)	-3890	5915	RARB	retinoic acid receptor beta	protein-coding	6.82871	14.402
chr21	15268926	15269996	Intergenic	36739	110091776	LOC110091776	ankyrin repeat domain 18B pseudogene	pseudo	7.46274	14.3834
chr6	78049913	78051742	Intergenic	122912	3351	HTR1B	5-hydroxytryptamine receptor 1B	protein-coding	6.68074	14.3634
chr9	137616957	137617956	Intron (NM_001278074, Intron 4 of 65)	-72767	414316	COL5A1-AS1	COL5A1 antisense RNA 1	ncRNA	4.83791	14.0549
chr3	169106855	169108475	Intron (NM_001366473, Intron 1 of 15)	-57990	105374205	LOC105374205	uncharacterized LOC105374205	ncRNA	7.93873	14.032
chr11	85466932	85468055	Intron (NM_001365827, Intron 1 of 17)	1619	54843	SYTL2	synaptotagmin like 2	protein-coding	12.9721	13.7667
chr7	63975297	63976539	Intergenic	47531	340252	ZNF680	zinc finger protein 680	protein-coding	5.48749	13.2738
chr19	38125645	38126947	Exon (NM_001320671, Exon 6 of 6)	20070	22835	ZFP30	ZFP30 zinc finger protein	protein-coding	3.90561	13.2216
chr3	169379618	169380643	Intron (NM_001366473, Intron 1 of 15)	1370	2122	MECOM	MDS1 and EVI1 complex locus	protein-coding	12.8284	12.8977
chr18	25501063	25502401	Intergenic	114873	1000	CDH2	cadherin 2	protein-coding	10.1822	12.7924
chr11	106465127	106466149	Intergenic	343504	101928535	LOC101928535	uncharacterized LOC101928535	ncRNA	3.86604	12.7068
chr14	38028305	38029306	Intergenic	35649	3169	FOXA1	forkhead box A1	protein-coding	6.87747	12.651
chr4	95893877	95895285	Intron (NM_001203, Intron 2 of 12)	-22802	658	BMPR1B	bone morphogenetic protein receptor type 1B	protein-coding	3.7778	12.5155
chr8	108501888	108502887	Intron (NM_001146, Intron 1 of 8)	7759	284	ANGPT1	angiopoietin 1	protein-coding	5.91008	12.4587
chr7	64374565	64375565	Intron (NM_021148, Intron 1 of 3)	11445	10793	ZNF273	zinc finger protein 273	protein-coding	7.18894	12.4499
chr4	129624	130623	Intron (NM_001289930, Intron 1 of 1)	5765	255403	ZNF718	zinc finger protein 718	protein-coding	4.31654	12.4041
chr19	52523040	52524606	Intron (NM_025040, Intron 2 of 4)	7809	80110	ZNF614	zinc finger protein 614	protein-coding	7.90687	12.3791
chr8	108314086	108315400	Intron (NM_001146, Intron 5 of 8)	34000	284	ANGPT1	angiopoietin 1	protein-coding	6.05889	12.344
chr19	19983729	19984728	Intron (NM_001331134, Intron 1 of 1)	7537	56242	ZNF253	zinc finger protein 253	protein-coding	5.55491	12.1435
chr5	127193822	127194850	Intron (NM_001317938, Intron 5 of 6)	155255	728586	CCDC192	coiled-coil domain containing 192	protein-coding	4.76393	12.1355
chr8	119963412	119964520	Promoter-TSS	158	4982	TNFRSF11B	TNF receptor superfamily member 11b	protein-coding	4.46739	11.8368
chr5	121841216	121842649	Intergenic	-27150	153163	MGC32805	uncharacterized LOC153163	ncRNA	4.50879	11.8003
chr4	95895604	95896739	Intron (NM_001203, Intron 2 of 12)	-21212	658	BMPR1B	bone morphogenetic protein receptor type 1B	protein-coding	4.3208	11.7227
chr20	55401938	55402950	Intergenic	198082	7022	TFAP2C	transcription factor AP-2 gamma	protein-coding	10.5641	11.718
chr3	44753802	44754802	Promoter-TSS	150	91392	ZNF502	zinc finger protein 502	protein-coding	4.53142	11.6344
chr15	38508682	38510708	Intergenic	-35342	161742	SPRED1	sprouty related EVH1 domain containing 1	protein-coding	6.35932	11.6142
chr14	37733211	37734210	Intron (NM_138731, Intron 4 of 13)	66568	145282	MIPOL1	mirror-image polydactyly 1	protein-coding	5.30517	11.6112
chr19	19790526	19791598	Exon (NM_033204, Exon 4 of 4)	11414	94039	ZNF101	zinc finger protein 101	protein-coding	7.20384	11.6042
chr19	58708563	58709710	Intron (NM_001278734, Intron 4 of 8)	14708	10782	ZNF274	zinc finger protein 274	protein-coding	3.44238	11.3964
chr14	37731559	37732558	Intron (NM_138731, Intron 4 of 13)	64916	145282	MIPOL1	mirror-image polydactyly 1	protein-coding	5.97207	11.3855
chr4	149362808	149364358	Promoter-TSS	-17	4306	NR3C2	nuclear receptor subfamily 3 group C member 2	protein-coding	8.06857	11.3717
chr2	107618756	107619755	Intergenic	-115690	84620	ST6GAL2	ST6 beta-galactoside alpha-2,6-sialyltransferase 2	protein-coding	4.03807	11.3706
chr9	91530360	91531495	Intergenic	-74851	286223	C9orf47	chromosome 9 open reading frame 47	protein-coding	6.61294	11.2938
chr6	10413846	10414845	Promoter-TSS	962	7020	TFAP2A	transcription factor AP-2 alpha	protein-coding	11.5679	11.1543
chr13	85887520	85888832	Intergenic	-49562	100874137	LINC00351	long intergenic non-protein coding RNA 351	ncRNA	3.17124	11.1006
chr18	14104634	14105742	Exon (NM_145287, Exon 3 of 3)	27246	162655	ZNF519	zinc finger protein 519	protein-coding	4.88062	11.0417
chr1	214223536	214225055	Intergenic	62419	5629	PROX1	prospero homeobox 1	protein-coding	5.8804	11.0407
chr19	37326902	37327901	Intron (NM_001242800, Intron 1 of 4)	1528	388536	ZNF790	zinc finger protein 790	protein-coding	2.86618	10.9725
chr12	128412678	128413678	Intron (NR_046392, Intron 1 of 4)	13223	100862680	LINC00507	long intergenic non-protein coding RNA 507	ncRNA	6.84649	10.9508
chr9	303899	304903	Intron (NM_203447, Intron 4 of 47)	31353	81704	DOCK8	dedicator of cytokinesis 8	protein-coding	6.72937	10.8869
chr19	23529366	23530365	Intergenic	48408	7644	ZNF91	zinc finger protein 91	protein-coding	3.20239	10.8506
chr7	63994176	63995175	Intron (NM_001130022, Intron 3 of 3)	28774	340252	ZNF680	zinc finger protein 680	protein-coding	4.69108	10.8247
chr19	23534276	23535475	Intergenic	43398	7644	ZNF91	zinc finger protein 91	protein-coding	6.89457	10.7019
chr9	4105470	4106541	Intron (NM_001042413, Intron 4 of 10)	46178	169792	GLIS3	GLIS family zinc finger 3	protein-coding	5.49467	10.5404
chr12	133522199	133523571	Intron (NM_001164715, Intron 1 of 4)	10007	100289635	ZNF605	zinc finger protein 605	protein-coding	3.64197	10.5356
chr12	4387624	4388623	Intron (NM_001759, Intron 3 of 4)	-2773	103752584	CCND2-AS1	CCND2 antisense RNA 1	ncRNA	3.88799	10.5346
chr3	177569543	177570542	Intron (NR_110826, Intron 1 of 2)	35389	102724550	LINC02015	long intergenic non-protein coding RNA 2015	ncRNA	2.83323	10.5318
chr10	9279760	9280759	Intron (NR_120635, Intron 4 of 4)	-37317	100507163	LINC00709	long intergenic non-protein coding RNA 709	ncRNA	2.73395	10.5022
chr3	25467569	25468568	Intron (NM_001290300, Intron 1 of 7)	-1686	5915	RARB	retinoic acid receptor beta	protein-coding	4.82883	10.4944
chr4	36676691	36678008	Intergenic	-33827	105374400	LINC02505	long intergenic non-protein coding RNA 2505	ncRNA	2.64209	10.48
chr4	173736430	173737680	Intron (NM_001034845, Intron 7 of 12)	-89026	101928314	GALNTL6-AS1	GALNTL6 antisense RNA 1	ncRNA	6.00962	10.462
chr1	212779709	212780754	Intron (NM_001030287, Intron 1 of 3)	-1872	467	ATF3	activating transcription factor 3	protein-coding	8.52709	10.3225
chr3	83983415	83984414	Intergenic	934812	440970	LINC00971	long intergenic non-protein coding RNA 971	ncRNA	4.30857	10.2619
chr3	169105438	169106437	Intron (NM_001366473, Intron 1 of 15)	-59718	105374205	LOC105374205	uncharacterized LOC105374205	ncRNA	5.54239	10.24
chr12	133711759	133712758	Intron (NM_015394, Intron 1 of 4)	5045	7556	ZNF10	zinc finger protein 10	protein-coding	3.1037	10.1997
chr3	71056241	71057240	Intron (NM_001244816, Intron 11 of 19)	57335	27086	FOXP1	forkhead box P1	protein-coding	2.28499	10.1399
chr5	113667943	113668942	Intergenic	-29325	3781	KCNN2	potassium calcium-activated channel subfamily N member 2	protein-coding	4.27092	10.1076
chr8	108449703	108450702	Intron (NM_001146, Intron 1 of 8)	59944	284	ANGPT1	angiopoietin 1	protein-coding	3.03294	10.0368
chr3	194443166	194444383	Intron (NR_037891, Intron 1 of 3)	14624	100507391	LINC01968	long intergenic non-protein coding RNA 1968	ncRNA	6.67767	10.0082
chr1	221643133	221644247	Intergenic	-134052	400804	C1orf140	uncharacterized LOC400804	ncRNA	3.70362	9.97843
chr7	57411107	57412982	Intergenic	-60687	100422939	MIR3147	microRNA 3147	ncRNA	5.58285	9.92773
chr14	91461060	91462347	Intron (NM_001322233, Intron 2 of 15)	64765	9252	RPS6KA5	ribosomal protein S6 kinase A5	protein-coding	6.07661	9.90763
chr3	169066697	169067696	Intron (NM_001205194, Intron 1 of 15)	-98459	105374205	LOC105374205	uncharacterized LOC105374205	ncRNA	2.98489	9.88667
chr4	15775211	15776210	Intergenic	-4241	952	CD38	CD38 molecule	protein-coding	3.36574	9.88178
chr3	26837990	26838989	Intergenic	102441	116135	LRRC3B	leucine rich repeat containing 3B	protein-coding	2.90014	9.88129
chr15	38364619	38366464	Promoter-TSS	-350	107984773	LINC01852	long intergenic non-protein coding RNA 1852	ncRNA	14.5114	9.87421
chr10	79038721	79039720	Intron (NM_001271518, Intron 1 of 27)	71299	3778	KCNMA1	potassium calcium-activated channel subfamily M alpha 1	protein-coding	2.19949	9.79797
chr5	57924946	57926122	Intron (NM_138453, Intron 2 of 4)	46632	115827	RAB3C	RAB3C, member RAS oncogene family	protein-coding	4.18229	9.74455
chr8	108437529	108440317	Intron (NM_001146, Intron 1 of 8)	71223	284	ANGPT1	angiopoietin 1	protein-coding	5.77986	9.72263
chr1	186811173	186812307	Intron (NM_024420, Intron 1 of 17)	13659	5321	PLA2G4A	phospholipase A2 group IVA	protein-coding	9.15316	9.65563
chr9	102089156	102090155	Intergenic	47884	100996569	NAMA	non-protein coding RNA, associated with MAP kinase pathway and growth arrest	ncRNA	2.15108	9.60434
chr19	12690699	12691698	3' UTR (NM_020714, Exon 5 of 5)	-28902	163050	ZNF564	zinc finger protein 564	protein-coding	4.87983	9.59619
chr2	115284724	115286237	Intron (NM_001321908, Intron 2 of 25)	66326	57628	DPP10	dipeptidyl peptidase like 10	protein-coding	5.19934	9.58624
chr4	99578392	99580629	Promoter-TSS	252	10098	TSPAN5	tetraspanin 5	protein-coding	22.1044	9.56192
chr7	29246216	29247855	Intron (NR_120522, Intron 1 of 2)	1551	102724484	LOC102724484	uncharacterized LOC102724484	ncRNA	11.3843	9.52978
chr6	46957622	46958773	Intergenic	-35521	221395	ADGRF5	adhesion G protein-coupled receptor F5	protein-coding	6.1904	9.4944
chr11	80930458	80932058	Intergenic	-457412	101928944	LINC02720	long intergenic non-protein coding RNA 2720	ncRNA	4.42603	9.49418
chr3	169148597	169150600	Intron (NM_001366473, Intron 1 of 15)	-16057	105374205	LOC105374205	uncharacterized LOC105374205	ncRNA	6.78263	9.48593
chr22	40363356	40364961	Exon (NM_001291826, Exon 5 of 7)	21337	9402	GRAP2	GRB2 related adaptor protein 2	protein-coding	7.90355	9.48565
chr1	12535229	12536254	Intron (NM_015378, Intron 67 of 69)	-31559	677882	SNORA59B	small nucleolar RNA, H/ACA box 59B	snoRNA	14.8317	9.46544
chr3	170978932	170980568	Intron (NM_015028, Intron 2 of 32)	-155202	693154	MIR569	microRNA 569	ncRNA	6.64384	9.39213
chr5	88577951	88579096	Intron (NR_136219, Intron 7 of 9)	-378601	4208	MEF2C	myocyte enhancer factor 2C	protein-coding	5.48933	9.38458
chr2	152709283	152710282	Intron (NM_001330114, Intron 11 of 12)	-24847	26225	ARL5A	ADP ribosylation factor like GTPase 5A	protein-coding	5.8116	9.37203
chr19	21023589	21024658	Intergenic	65013	7617	ZNF66	zinc finger protein 66	protein-coding	3.21232	9.33495
chr11	95838245	95839244	Intron (NM_032427, Intron 1 of 4)	-181373	8898	MTMR2	myotubularin related protein 2	protein-coding	4.7548	9.31979
chr9	82198800	82199799	Intron (NM_001351556, Intron 4 of 18)	11207	7091	TLE4	TLE family member 4, transcriptional corepressor	protein-coding	7.86698	9.28329
chr4	125040	126326	Intron (NM_001289930, Intron 1 of 1)	1325	255403	ZNF718	zinc finger protein 718	protein-coding	11.6619	9.28034
chr19	12605832	12606839	Intergenic	-10705	163051	ZNF709	zinc finger protein 709	protein-coding	6.19152	9.20628
chr10	63381032	63382034	Intergenic	-41154	219621	CABCOCO1	ciliary associated calcium binding coiled-coil 1	protein-coding	2.74313	9.13239
chr15	39487827	39488835	Intergenic	-54539	400360	C15orf54	chromosome 15 open reading frame 54 (putative)	ncRNA	8.36446	9.12578
chr9	79785934	79786943	Intergenic	-5923	23230	VPS13A	vacuolar protein sorting 13 homolog A	protein-coding	4.4106	9.11255
chr1	11028068	11029179	Intron (NM_001170754, Intron 3 of 12)	-1879	148345	C1orf127	chromosome 1 open reading frame 127	protein-coding	4.89607	9.07704
chrX	138282060	138283230	Intron (NM_001139501, Intron 2 of 7)	4540	2258	FGF13	fibroblast growth factor 13	protein-coding	3.62963	9.05742
chr1	213963558	213964557	Intergenic	-134035	100861504	LINC00538	long intergenic non-protein coding RNA 538	ncRNA	2.79615	9.04633
chr10	108272670	108273669	Intergenic	373246	105378470	LINC02624	long intergenic non-protein coding RNA 2624	ncRNA	3.72975	9.03239
chr4	123946	125028	Promoter-TSS	129	255403	ZNF718	zinc finger protein 718	protein-coding	15.0622	9.01249
chr5	107006541	107008621	Promoter-TSS	-943	1946	EFNA5	ephrin A5	protein-coding	9.99231	9.00556
chrX	84498882	84500245	Promoter-TSS	566	7552	ZNF711	zinc finger protein 711	protein-coding	8.22932	8.98009
chr11	104322724	104323723	Intergenic	156807	102723895	LINC02552	long intergenic non-protein coding RNA 2552	ncRNA	3.5513	8.9788
chr10	56824574	56825665	Intron (NM_001354404, Intron 3 of 34)	-264068	65217	PCDH15	protocadherin related 15	protein-coding	4.70061	8.97407
chr8	63441911	63442910	Intron (NM_001304533, Intron 1 of 6)	280997	286183	NKAIN3	sodium/potassium transporting ATPase interacting 3	protein-coding	2.81001	8.9729
chr14	56471148	56473290	Intergenic	-112910	57161	PELI2	pellino E3 ubiquitin protein ligase family member 2	protein-coding	7.49161	8.96804
chr14	36852557	36853899	Intergenic	-63346	51562	MBIP	MAP3K12 binding inhibitory protein 1	protein-coding	9.6881	8.96772
chr11	85490797	85491875	Intron (NM_206928, Intron 1 of 18)	-22224	54843	SYTL2	synaptotagmin like 2	protein-coding	12.0461	8.95704
chr12	128414157	128415419	Intron (NR_046392, Intron 1 of 4)	14833	100862680	LINC00507	long intergenic non-protein coding RNA 507	ncRNA	4.19005	8.92991
chr11	102816573	102817970	Intron (NM_002427, Intron 8 of 9)	9190	4322	MMP13	matrix metallopeptidase 13	protein-coding	5.46752	8.928
chr12	60659914	60660914	Intergenic	577263	9194	SLC16A7	solute carrier family 16 member 7	protein-coding	3.16209	8.9094
chr13	86082623	86083736	Intron (NR_046989, Intron 1 of 3)	145441	100874137	LINC00351	long intergenic non-protein coding RNA 351	ncRNA	5.54426	8.90227
chr3	39983215	39984214	Intron (NM_001284424, Intron 2 of 15)	132563	25924	MYRIP	myosin VIIA and Rab interacting protein	protein-coding	2.29757	8.86815
chr12	26277490	26278638	Promoter-TSS	-94	79365	BHLHE41	basic helix-loop-helix family member e41	protein-coding	8.02288	8.82856
chr4	63672006	63673284	Intergenic	-645162	101927186	ADGRL3-AS1	adhesion G protein-coupled receptor L3 antisense RNA 1	ncRNA	5.36712	8.81903
chr1	92155654	92156674	Intron (NM_001195684, Intron 17 of 17)	189499	8317	CDC7	cell division cycle 7	protein-coding	7.5765	8.81727
chr19	44376588	44377717	Exon (NM_001033719, Exon 2 of 2)	7136	342908	ZNF404	zinc finger protein 404	protein-coding	3.83621	8.80735
chr7	102353524	102354822	Intron (NR_146066, Intron 1 of 11)	34968	100133005	RASA4DP	RAS p21 protein activator 4CD, pseudogene	pseudo	4.60529	8.7993
chr2	55018389	55019568	Intron (NM_001039753, Intron 1 of 40)	66829	400954	EML6	EMAP like 6	protein-coding	6.27726	8.78236
chr3	171176646	171178685	Promoter-TSS	529	23043	TNIK	TRAF2 and NCK interacting kinase	protein-coding	11.0798	8.77394
chr11	85502173	85503172	Intron (NM_206928, Intron 1 of 18)	19512	54843	SYTL2	synaptotagmin like 2	protein-coding	9.21137	8.7683
chr19	53494701	53497426	Promoter-TSS	721	79986	ZNF702P	zinc finger protein 702, pseudogene	pseudo	7.99502	8.74746
chr1	190565463	190566462	Intergenic	-28058	440704	LINC01720	long intergenic non-protein coding RNA 1720	ncRNA	2.98732	8.70664
chr7	29376670	29377669	Intron (NM_001293070, Intron 2 of 13)	-128583	102724484	LOC102724484	uncharacterized LOC102724484	ncRNA	8.72162	8.68567
chr2	20224919	20225918	Intergenic	-12989	4148	MATN3	matrilin 3	protein-coding	3.52432	8.6757
chr8	42234067	42235500	Promoter-TSS	-36	27121	DKK4	dickkopf WNT signaling pathway inhibitor 4	protein-coding	4.70343	8.65725
chr4	76316013	76317549	Intergenic	37495	441025	LINC02483	long intergenic non-protein coding RNA 2483	ncRNA	2.34784	8.6299
chrX	43688564	43689563	Intron (NM_000898, Intron 3 of 14)	52633	4129	MAOB	monoamine oxidase B	protein-coding	3.71107	8.60771
chr10	112389177	112390205	Intergenic	-14403	282996	RBM20	RNA binding motif protein 20	protein-coding	5.40906	8.59842
chr3	44770516	44771515	Promoter-TSS	-83	115560	ZNF501	zinc finger protein 501	protein-coding	4.37669	8.50118
chr1	23604963	23606027	Intergenic	6516	100996511	LINC01355	long intergenic non-protein coding RNA 1355	ncRNA	9.29323	8.48356
chr11	67546329	67547769	Intergenic	25758	645332	FAM86C2P	family with sequence similarity 86, member A pseudogene	pseudo	6.84227	8.48302
chr10	107487633	107489244	Intron (NR_120625, Intron 3 of 3)	91653	101927549	LINC02627	long intergenic non-protein coding RNA 2627	ncRNA	7.41248	8.46311
chr1	8740649	8741654	Intron (NM_001042681, Intron 1 of 22)	136548	473	RERE	arginine-glutamic acid dipeptide repeats	protein-coding	15.2312	8.3837
chr3	168982127	168983126	Intron (NM_001205194, Intron 1 of 15)	-117367	2122	MECOM	MDS1 and EVI1 complex locus	protein-coding	2.15703	8.36957
chr14	89687045	89688176	Intron (NM_001085471, Intron 4 of 6)	195967	1112	FOXN3	forkhead box N3	protein-coding	6.29912	8.33859
chr2	176484391	176485390	Intergenic	382105	80856	LNPK	lunapark, ER junction formation factor	protein-coding	4.41559	8.33139
chr22	16191940	16192939	Promoter-TSS	570	503637	DUXAP8	double homeobox A pseudogene 8	pseudo	12.2356	8.33095
chr18	21067558	21068654	Intergenic	-15328	29919	RMC1	regulator of MON1-CCZ1	protein-coding	5.31598	8.31278
chr13	21484875	21485880	Intergenic	-8464	64328	XPO4	exportin 4	protein-coding	5.5052	8.3064
chr19	37718507	37719506	Intron (NM_152604, Intron 1 of 4)	1640	163087	ZNF383	zinc finger protein 383	protein-coding	2.46631	8.26662
chr7	57437628	57438627	Intergenic	-34604	100422939	MIR3147	microRNA 3147	ncRNA	4.38621	8.25946
chr11	124702237	124703260	Intron (NR_103862, Intron 4 of 4)	32424	100507283	LOC100507283	uncharacterized LOC100507283	ncRNA	9.3809	8.24258
chr18	25763368	25764373	Intergenic	-6776	1000	CDH2	cadherin 2	protein-coding	3.60015	8.23923
chrX	17513743	17514742	Intron (NM_198270, Intron 1 of 7)	-32316	101928389	LOC101928389	uncharacterized LOC101928389	ncRNA	4.31807	8.20506
chr2	206628610	206629722	Intron (NM_018534, Intron 13 of 15)	81941	8828	NRP2	neuropilin 2	protein-coding	7.4227	8.20326
chr3	71244225	71245224	Intron (NR_146142, Intron 6 of 19)	49504	27086	FOXP1	forkhead box P1	protein-coding	2.51708	8.19574
chr4	235169	236484	Intron (NR_027481, Intron 1 of 1)	29437	642280	ZNF876P	zinc finger protein 876, pseudogene	pseudo	5.30488	8.1723
chr19	19927309	19928521	Intron (NM_001099269, Intron 1 of 3)	4644	440515	ZNF506	zinc finger protein 506	protein-coding	5.766	8.15296
chr6	126862554	126863553	Intergenic	57276	693173	MIR588	microRNA 588	ncRNA	3.47237	8.14653
chr19	20343720	20344719	Intergenic	66196	90649	ZNF486	zinc finger protein 486	protein-coding	4.06487	8.14132
chr19	52673189	52675385	Promoter-TSS	587	162962	ZNF836	zinc finger protein 836	protein-coding	9.66651	8.13667
chr4	322340	323385	Intergenic	-8741	7700	ZNF141	zinc finger protein 141	protein-coding	3.1402	8.11597
chr11	21861151	21862245	Intergenic	-352933	203859	ANO5	anoctamin 5	protein-coding	2.29457	8.10551
chr3	39891930	39893352	Intron (NM_001284424, Intron 1 of 15)	41490	25924	MYRIP	myosin VIIA and Rab interacting protein	protein-coding	6.42685	8.08813
chr1	183621787	183622933	Promoter-TSS	91	403314	APOBEC4	apolipoprotein B mRNA editing enzyme catalytic polypeptide like 4	protein-coding	6.4009	8.08343
chr4	451233	452232	Intron (NM_133474, Intron 2 of 2)	16266	79963	ABCA11P	ATP binding cassette subfamily A member 11, pseudogene	pseudo	6.44374	8.07747
chr3	169045146	169046145	Intron (NM_001205194, Intron 1 of 15)	-120010	105374205	LOC105374205	uncharacterized LOC105374205	ncRNA	2.40196	8.06054
chr21	45936879	45938081	Promoter-TSS	382	114043	TSPEAR-AS2	TSPEAR antisense RNA 2	ncRNA	16.5798	8.05065
chr3	71631857	71633863	Promoter-TSS	19	27086	FOXP1	forkhead box P1	protein-coding	11.6329	8.04478
chr9	82238744	82239743	Intron (NM_001351563, Intron 5 of 17)	51151	7091	TLE4	TLE family member 4, transcriptional corepressor	protein-coding	3.59247	8.04077
chr11	113328158	113329191	Intron (NM_016574, Intron 1 of 6)	-7864	100422855	MIR4301	microRNA 4301	ncRNA	12.2695	8.02759
chr20	50178600	50181098	Promoter-TSS	-471	4773	NFATC2	nuclear factor of activated T cells 2	protein-coding	7.54013	8.00196
chr2	170249316	170250315	Intergenic	-30771	4036	LRP2	LDL receptor related protein 2	protein-coding	2.43506	7.99972
chr14	92874135	92875134	Intron (NM_153647, Intron 3 of 17)	84482	123041	SLC24A4	solute carrier family 24 member 4	protein-coding	4.34423	7.99423
chr4	57488279	57489687	Intergenic	33705	84525	HOPX	HOP homeobox	protein-coding	4.13631	7.98678
chr14	73359388	73360387	Promoter-TSS	-530	8110	DPF3	double PHD fingers 3	protein-coding	4.29327	7.97971
chr2	223660904	223662172	Intergenic	-64216	2181	ACSL3	acyl-CoA synthetase long chain family member 3	protein-coding	11.5796	7.97935
chr15	70074852	70075851	Intergenic	-52222	414926	LINC00593	long intergenic non-protein coding RNA 593	ncRNA	4.5756	7.97389
chr21	44707535	44708572	Intergenic	43866	100126693	LINC00322	long intergenic non-protein coding RNA 322	ncRNA	8.57884	7.94855
chr18	649038	650037	TTS (NM_001012716)	-8116	7298	TYMS	thymidylate synthetase	protein-coding	3.11703	7.90478
chr6	97223553	97224552	Intergenic	61301	81491	GPR63	G protein-coupled receptor 63	protein-coding	2.27125	7.87321
chr12	63359978	63361653	Intergenic	-31885	57460	PPM1H	protein phosphatase, Mg2+/Mn2+ dependent 1H	protein-coding	5.62826	7.85552
chr9	110013889	110014888	Intergenic	-31172	5887	RAD23B	RAD23 homolog B, nucleotide excision repair protein	protein-coding	5.78616	7.84773
chr15	38455573	38457066	Intergenic	-88718	161742	SPRED1	sprouty related EVH1 domain containing 1	protein-coding	3.69171	7.83733
chr10	46071130	46072129	Intron (NM_145021, Intron 1 of 6)	18725	220972	2023-03-08	membrane associated ring-CH-type finger 8	protein-coding	5.18783	7.82954
chr13	26434429	26435428	Intron (NM_001313741, Intron 30 of 35)	190270	387914	SHISA2	shisa family member 2	protein-coding	3.3551	7.82073
chr9	78343710	78344709	Intergenic	-161351	5125	PCSK5	proprotein convertase subtilisin/kexin type 5	protein-coding	2.58627	7.7797
chrX	15160074	15161073	Intergenic	127632	140462	ASB9	ankyrin repeat and SOCS box containing 9	protein-coding	3.26457	7.76787
chr2	221369445	221370464	Intergenic	-598668	100422959	MIR4268	microRNA 4268	ncRNA	3.50146	7.7647
chr6	109617428	109618554	Intron (NR_152435, Intron 28 of 45)	84951	8763	CD164	CD164 molecule	protein-coding	12.3283	7.76123
chr21	15249019	15250018	Intergenic	-28833	54055	CYP4F29P	cytochrome P450 family 4 subfamily F member 29, pseudogene	pseudo	6.19071	7.76032
chr3	115424810	115425850	Intron (NM_002045, Intron 2 of 2)	82973	2596	GAP43	growth associated protein 43	protein-coding	2.96967	7.75476
chr7	140773367	140775124	Promoter-TSS	381	100507421	TMEM178B	transmembrane protein 178B	protein-coding	7.7903	7.70988
chr14	19924101	19925782	Promoter-TSS	388	503638	DUXAP9	double homeobox A pseudogene 9	pseudo	4.50942	7.70971
chr19	23556904	23557903	Intron (NM_003430, Intron 2 of 3)	20870	7644	ZNF91	zinc finger protein 91	protein-coding	3.7093	7.69893
chr7	29381981	29382980	Intron (NM_001293070, Intron 2 of 13)	-133894	102724484	LOC102724484	uncharacterized LOC102724484	ncRNA	8.5213	7.69417
chr12	26278773	26280013	Intergenic	-1423	79365	BHLHE41	basic helix-loop-helix family member e41	protein-coding	7.7261	7.69088
chr14	90378656	90379655	Intron (NM_145231, Intron 5 of 5)	41725	90141	EFCAB11	EF-hand calcium binding domain 11	protein-coding	5.68333	7.68043
chr10	17270240	17271491	Promoter-TSS	625	7431	VIM	vimentin	protein-coding	9.93007	7.66266
chr6	166943611	166944662	Intron (NM_001006932, Intron 4 of 21)	14042	6196	RPS6KA2	ribosomal protein S6 kinase A2	protein-coding	12.3306	7.64327
chr19	11908867	11909880	Promoter-TSS	35	126069	ZNF491	zinc finger protein 491	protein-coding	9.21379	7.6408
chr3	64925238	64926290	Intron (NR_038264, Intron 4 of 5)	-252088	56999	ADAMTS9	ADAM metallopeptidase with thrombospondin type 1 motif 9	protein-coding	8.79718	7.63548
chr1	186408976	186409975	Intron (NR_126002, Intron 2 of 4)	5182	102724919	LOC102724919	uncharacterized LOC102724919	ncRNA	3.05508	7.63117
chrX	20338666	20339665	Intergenic	-54138	6197	RPS6KA3	ribosomal protein S6 kinase A3	protein-coding	4.46632	7.62824
chr19	37992933	37994289	Intron (NR_110723, Intron 2 of 2)	-4230	390927	ZNF793	zinc finger protein 793	protein-coding	6.37742	7.61675
chr8	18898365	18899364	Intergenic	-27651	23362	PSD3	pleckstrin and Sec7 domain containing 3	protein-coding	3.77502	7.58501
chr10	12761865	12763099	Intron (NM_001351032, Intron 5 of 11)	4870	100313841	MIR548Q	microRNA 548q	ncRNA	4.29677	7.58241
chr2	225792182	225793193	Intron (NM_001363762, Intron 2 of 55)	19079	55619	DOCK10	dedicator of cytokinesis 10	protein-coding	4.65866	7.5799
chr9	91592466	91593569	Intergenic	-12761	286223	C9orf47	chromosome 9 open reading frame 47	protein-coding	4.75995	7.57912
chr1	12192693	12193692	Intron (NM_001281430, Intron 11 of 13)	-33808	102465836	MIR7846	microRNA 7846	ncRNA	7.40949	7.57509
chr15	80974101	80975244	Intergenic	-12979	58489	ABHD17C	abhydrolase domain containing 17C	protein-coding	4.39141	7.55321
chr3	32257401	32258454	Intergenic	-22244	152189	CMTM8	CKLF like MARVEL transmembrane domain containing 8	protein-coding	5.81339	7.54903
chr10	108320878	108321877	Intergenic	421454	105378470	LINC02624	long intergenic non-protein coding RNA 2624	ncRNA	2.90098	7.54511
chr1	228230836	228231835	Intron (NM_033131, Intron 2 of 3)	32916	100506571	LINC02809	long intergenic non-protein coding RNA 2809	ncRNA	5.0458	7.5345
chr6	152407622	152408621	Intron (NM_001328100, Intron 6 of 6)	-61641	100423029	MIR3163	microRNA 3163	ncRNA	3.43163	7.53445
chr14	79745150	79746536	Promoter-TSS	120	9369	NRXN3	neurexin 3	protein-coding	5.78033	7.52516
chr7	105766476	105767475	Intergenic	-13953	6856	SYPL1	synaptophysin like 1	protein-coding	3.09222	7.51622
chr10	110357470	110358736	Intergenic	-529052	103695365	LINC01435	long intergenic non-protein coding RNA 1435	ncRNA	4.66513	7.50889
chr11	64933506	64934536	Intergenic	-3604	387778	SPDYC	speedy/RINGO cell cycle regulator family member C	protein-coding	6.90324	7.50785
chr2	134570476	134571501	Intergenic	-244954	344148	NCKAP5	NCK associated protein 5	protein-coding	6.87127	7.50508
chr14	99739077	99740310	Intergenic	-1159	64919	BCL11B	BAF chromatin remodeling complex subunit BCL11B	protein-coding	7.81584	7.50276
chr15	38460538	38461537	Intergenic	-84000	161742	SPRED1	sprouty related EVH1 domain containing 1	protein-coding	1.6244	7.49758
chr10	30477820	30478925	Intergenic	-22409	101929279	LOC101929279	uncharacterized LOC101929279	ncRNA	5.42486	7.49597
chr14	38040021	38041021	Intergenic	23933	3169	FOXA1	forkhead box A1	protein-coding	6.5179	7.48605
chr5	9169270	9170277	Intron (NM_003966, Intron 11 of 22)	-115766	100616326	MIR4636	microRNA 4636	ncRNA	7.16056	7.48593
chr8	118620908	118621972	Intergenic	88488	90390	MED30	mediator complex subunit 30	protein-coding	3.35933	7.47921
chr7	29234050	29235402	Promoter-TSS	157					22.7867	7.46641
chr19	19911971	19913180	Intron (NM_001145404, Intron 2 of 2)	19984	440515	ZNF506	zinc finger protein 506	protein-coding	3.19622	7.46094
chr2	206546951	206547969	Promoter-TSS	235	8828	NRP2	neuropilin 2	protein-coding	9.29725	7.44656
chr14	56584234	56586057	Promoter-TSS	16	57161	PELI2	pellino E3 ubiquitin protein ligase family member 2	protein-coding	8.01789	7.44253
chr1	168889756	168890755	Intron (NR_104091, Intron 3 of 4)	134076	79100	LINC00626	long intergenic non-protein coding RNA 626	ncRNA	4.04251	7.4359
chr19	53350471	53351470	Intron (NR_102299, Intron 4 of 5)	9902	90333	ZNF468	zinc finger protein 468	protein-coding	5.41513	7.42173
chr12	133570115	133571114	Intron (NM_001330514, Intron 2 of 4)	7661	7574	ZNF26	zinc finger protein 26	protein-coding	2.56762	7.41319
chr20	9957629	9958703	Intergenic	-8815	101929371	PARAL1	PPARG activating RBM14 associated lncRNA 1	ncRNA	4.14837	7.40614
chr4	87429294	87430293	Intergenic	33912	100616463	MIR4452	microRNA 4452	ncRNA	2.79912	7.38821
chr12	70946834	70947833	Intron (NM_002837, Intron 18 of 31)	56471	5787	PTPRB	protein tyrosine phosphatase receptor type B	protein-coding	6.23456	7.38028
chr6	1295331	1297459	Intergenic	-15938	94234	FOXQ1	forkhead box Q1	protein-coding	8.72777	7.36171
chr17	10321860	10322859	Intron (NM_002472, Intron 3 of 39)	2908	4626	MYH8	myosin heavy chain 8	protein-coding	3.87623	7.35549
chr4	75858239	75859258	Promoter-TSS	422	25849	PARM1	prostate androgen-regulated mucin-like protein 1	protein-coding	14.486	7.35211
chr6	35514804	35516089	Intergenic	-34773	7287	TULP1	TUB like protein 1	protein-coding	4.92	7.34452
chr1	203393881	203395321	Intergenic	-50333	5549	PRELP	proline and arginine rich end leucine rich repeat protein	protein-coding	8.35859	7.3438
chr2	174533694	174534896	Intergenic	294313	6670	SP3	Sp3 transcription factor	protein-coding	3.26907	7.31384
chr16	5085011	5086024	Intron (NR_038913, Intron 1 of 1)	-1581	51172	NAGPA	N-acetylglucosamine-1-phosphodiester alpha-N-acetylglucosaminidase	protein-coding	6.2687	7.31157
chr3	153074515	153075514	Intergenic	-127270	152118	C3orf79	chromosome 3 open reading frame 79	ncRNA	2.87023	7.29718
chr2	103430537	103431645	Intron (NM_001321345, Intron 4 of 4)	52601	130827	TMEM182	transmembrane protein 182	protein-coding	3.03111	7.29678
chr2	38309641	38310644	Intergenic	-6819	1545	CYP1B1	cytochrome P450 family 1 subfamily B member 1	protein-coding	15.8017	7.28825
chr1	233895336	233896408	Intergenic	135974	100616390	MIR4427	microRNA 4427	ncRNA	4.60913	7.281
chr3	69554577	69555576	Intergenic	-119837	23150	FRMD4B	FERM domain containing 4B	protein-coding	3.04882	7.20839
chr5	75753364	75754363	Intron (NM_006633, Intron 1 of 35)	54753	10788	IQGAP2	IQ motif containing GTPase activating protein 2	protein-coding	3.99279	7.20609
chr2	107641784	107642783	Intergenic	-138718	84620	ST6GAL2	ST6 beta-galactoside alpha-2,6-sialyltransferase 2	protein-coding	3.41629	7.20392
chr2	103276224	103277901	Intron (NM_003048, Intron 2 of 11)	41050	6549	SLC9A2	solute carrier family 9 member A2	protein-coding	11.9831	7.19406
chr14	80172674	80173673	Intron (NR_073547, Intron 18 of 20)	427450	9369	NRXN3	neurexin 3	protein-coding	3.37651	7.1895
chr12	130529165	130530497	Intergenic	-2944	100190940	LINC02418	long intergenic non-protein coding RNA 2418	ncRNA	9.19986	7.17559
chr2	70245961	70246960	Intron (NR_033872, Intron 7 of 10)	-57063	151516	ASPRV1	aspartic peptidase retroviral like 1	protein-coding	2.68988	7.17015
chr2	206766359	206767721	Intergenic	183858	54891	INO80D	INO80 complex subunit D	protein-coding	4.06018	7.14974
chr5	149545587	149546728	Promoter-TSS	-184	1044	CDX1	caudal type homeobox 1	protein-coding	17.2885	7.1462
chr5	150675238	150677099	Intron (NM_001145017, Intron 2 of 10)	7159	285641	SLC36A3	solute carrier family 36 member 3	protein-coding	5.11239	7.13213
chr5	178302331	178303921	Intron (NM_058230, Intron 4 of 4)	16172	117608	ZNF354B	zinc finger protein 354B	protein-coding	7.62415	7.12418
chr5	129298784	129299922	Intron (NM_175856, Intron 2 of 2)	59195	337876	CHSY3	chondroitin sulfate synthase 3	protein-coding	6.80395	7.1241
chr1	59517628	59518627	Intron (NR_110626, Intron 2 of 2)	31979	101926925	LINC01358	long intergenic non-protein coding RNA 1358	ncRNA	5.6252	7.12407
chr3	161129394	161130411	Intergenic	-14313	101243545	LINC02067	long intergenic non-protein coding RNA 2067	ncRNA	5.469	7.12308
chr10	76635339	76636338	Intron (NM_001370144, Intron 3 of 15)	-36706	101929165	LOC101929165	uncharacterized LOC101929165	ncRNA	7.12138	7.1163
chr19	38010464	38011528	Intron (NM_001013659, Intron 2 of 7)	-13007	101927720	ZNF793-AS1	ZNF793 antisense RNA 1 (head to head)	ncRNA	5.0233	7.1144
chr5	124738220	124739219	Intergenic	-90235	101927460	LINC02240	long intergenic non-protein coding RNA 2240	ncRNA	2.09886	7.11419
chr1	214276033	214277032	Intergenic	114656	5629	PROX1	prospero homeobox 1	protein-coding	3.19667	7.10985
chr8	120600692	120601691	Intron (NM_001330600, Intron 13 of 25)	4057	5168	ENPP2	ectonucleotide pyrophosphatase/phosphodiesterase 2	protein-coding	4.14714	7.10767
chr1	199264044	199265286	Intron (NR_147896, Intron 3 of 3)	146939	400800	LINC02789	long intergenic non-protein coding RNA 2789	ncRNA	5.05173	7.09856
chr1	214274026	214275025	Intergenic	112649	5629	PROX1	prospero homeobox 1	protein-coding	3.24157	7.09239
chr20	56825965	56826964	Intron (NR_003505, Intron 5 of 16)	-22755	140731	ANKRD60	ankyrin repeat domain 60	protein-coding	3.65723	7.09017
chr7	27281826	27283485	Promoter-TSS	234	2128	EVX1	even-skipped homeobox 1	protein-coding	12.6008	7.06023
chr1	183857089	183858928	Intron (NM_001297670, Intron 8 of 17)	83754	23179	RGL1	ral guanine nucleotide dissociation stimulator like 1	protein-coding	7.53353	7.05817
chr8	74096738	74097979	Intergenic	74379	100130301	C8orf89	chromosome 8 open reading frame 89	protein-coding	14.3159	7.04868
chrX	128062363	128063362	Intergenic	594605	6594	SMARCA1	SWI/SNF related, matrix associated, actin dependent regulator of chromatin, subfamily a, member 1	protein-coding	2.14002	7.04651
chr18	46626209	46627257	Intron (NM_001353216, Intron 14 of 15)	-50595	100616420	MIR4744	microRNA 4744	ncRNA	8.45354	7.00943
chr1	2253470	2254469	Intron (NM_024848, Intron 13 of 13)	30131	100129534	LOC100129534	small nuclear ribonucleoprotein polypeptide N pseudogene	pseudo	12.4326	6.99767
chr4	10528001	10529000	Intron (NM_052964, Intron 13 of 18)	-69450	85460	ZNF518B	zinc finger protein 518B	protein-coding	2.80627	6.99078
chr18	76528577	76529576	Intergenic	-211199	27164	SALL3	spalt like transcription factor 3	protein-coding	9.94728	6.95388
chr3	141055808	141056807	Intron (NM_001080412, Intron 1 of 7)	13279	253461	ZBTB38	zinc finger and BTB domain containing 38	protein-coding	8.00016	6.94946
chr8	120350683	120351682	Intergenic	13771	102466162	MIR548AZ	microRNA 548az	ncRNA	2.91115	6.94657
chr5	72908358	72909357	Intergenic	-13126	64283	ARHGEF28	Rho guanine nucleotide exchange factor 28	protein-coding	3.53046	6.94281
chr4	97445193	97446200	Intron (NR_147149, Intron 2 of 3)	213842	105377338	LINC02267	long intergenic non-protein coding RNA 2267	ncRNA	6.46517	6.93319
chr16	31766231	31767230	Intron (NM_001130913, Intron 4 of 4)	42180	124411	ZNF720	zinc finger protein 720	protein-coding	2.31631	6.92971
chr1	18624604	18625603	Intron (NM_032880, Intron 3 of 9)	-182321	127707	KLHDC7A	kelch domain containing 7A	protein-coding	3.94287	6.92639
chr1	186797665	186798664	Promoter-TSS	83	5321	PLA2G4A	phospholipase A2 group IVA	protein-coding	2.71786	6.92206
chr5	58534499	58535498	Intron (NM_001349243, Intron 4 of 16)	36943	5144	PDE4D	phosphodiesterase 4D	protein-coding	4.75714	6.90898
chr5	76915992	76916991	Intergenic	18031	23440	OTP	orthopedia homeobox	protein-coding	2.42831	6.90201
chr11	65910193	65911192	Intron (NM_018026, Intron 1 of 23)	72949	55690	PACS1	phosphofurin acidic cluster sorting protein 1	protein-coding	8.84515	6.88947
chr19	23562106	23563105	Intron (NM_003430, Intron 1 of 3)	15668	7644	ZNF91	zinc finger protein 91	protein-coding	4.42588	6.88774
chrX	106603597	106604752	Intergenic	154312	139212	PIH1D3	PIH1 domain containing 3	protein-coding	5.12748	6.86629
chr10	54211954	54212953	Intron (NR_120641, Intron 3 of 3)	2579	101928687	LNCAROD	lncRNA activating regulator of DKK1	ncRNA	4.06316	6.86497
chr3	158890132	158891255	Intron (NM_001197114, Intron 1 of 9)	-100343	29970	SCHIP1	schwannomin interacting protein 1	protein-coding	3.70384	6.86456
chr17	48524920	48525919	Intron (NM_001288968, Intron 2 of 16)	-20271	80221	ACSF2	acyl-CoA synthetase family member 2	protein-coding	16.3282	6.83839
chr1	48274596	48275639	Intron (NM_001194986, Intron 2 of 6)	187940	388630	TRABD2B	TraB domain containing 2B	protein-coding	22.6613	6.82037
chr2	17483993	17485023	Intergenic	215199	729475	RAD51AP2	RAD51 associated protein 2	protein-coding	3.91605	6.80785
chr20	13161384	13162383	Intergenic	-40038	140862	ISM1	isthmin 1	protein-coding	3.27858	6.80495
chr9	4178095	4179094	Intron (NM_001042413, Intron 2 of 10)	-26411	169792	GLIS3	GLIS family zinc finger 3	protein-coding	3.65394	6.79225
chr12	20982570	20983569	Intron (NM_001349920, Intron 1 of 13)	7587	28234	SLCO1B3	solute carrier organic anion transporter family member 1B3	protein-coding	3.2039	6.78974
chr2	205881892	205883270	Intron (NM_205863, Intron 3 of 21)	472383	117583	PARD3B	par-3 family cell polarity regulator beta	protein-coding	4.99081	6.78722
chr8	124701335	124702334	Intron (NM_001003954, Intron 9 of 11)	-35793	340359	KLHL38	kelch like family member 38	protein-coding	3.76258	6.77075
chr1	186817136	186818135	Intron (NM_024420, Intron 1 of 17)	19554	5321	PLA2G4A	phospholipase A2 group IVA	protein-coding	6.45679	6.75445
chr6	46346526	46347525	Intron (NM_001251973, Intron 2 of 4)	-53396	10231	RCAN2	regulator of calcineurin 2	protein-coding	5.75519	6.74752
chr1	24715310	24717122	Intron (NM_178122, Intron 2 of 7)	-23761	57185	NIPAL3	NIPA like domain containing 3	protein-coding	10.5267	6.73406
chr2	181119327	181120326	Intergenic	-247802	57703	CWC22	CWC22 spliceosome associated protein homolog	protein-coding	3.42201	6.73333
chr3	71581548	71582809	Intron (NR_146142, Intron 2 of 19)	9062	100302112	MIR1284	microRNA 1284	ncRNA	8.28989	6.73066
chr6	16721826	16722825	Intron (NM_001357857, Intron 3 of 8)	38090	6310	ATXN1	ataxin 1	protein-coding	8.02355	6.72289
chr11	102664207	102665445	Intron (NR_038390, Intron 2 of 7)	4065	4312	MMP1	matrix metallopeptidase 1	protein-coding	13.0888	6.71786
chr7	29296288	29297287	Intron (NM_001293072, Intron 1 of 12)	-48201	102724484	LOC102724484	uncharacterized LOC102724484	ncRNA	7.01764	6.70884
chr14	68438297	68439562	Intron (NM_001321817, Intron 8 of 11)	148620	5890	RAD51B	RAD51 paralog B	protein-coding	5.18261	6.70689
chr8	108322352	108323351	Intron (NM_001199859, Intron 4 of 8)	25892	284	ANGPT1	angiopoietin 1	protein-coding	4.94696	6.70053
chr3	17932759	17933758	Intergenic	-70786	339862	LOC339862	uncharacterized LOC339862	ncRNA	3.28077	6.7005
chr5	33641676	33642899	Intron (NM_030955, Intron 10 of 23)	201405	6897	TARS	threonyl-tRNA synthetase	protein-coding	6.96289	6.69656
chr1	187660206	187661205	Intergenic	247945	106144535	LINC01037	long intergenic non-protein coding RNA 1037	ncRNA	3.2091	6.65891
chr11	85509895	85510992	Intron (NM_206928, Intron 1 of 18)	11741	54843	SYTL2	synaptotagmin like 2	protein-coding	12.008	6.65648
chr1	199141686	199143043	Intron (NR_147896, Intron 3 of 3)	24638	400800	LINC02789	long intergenic non-protein coding RNA 2789	ncRNA	3.3178	6.656
chr19	38069046	38070183	Intron (NR_038250, Intron 2 of 2)	16033	51276	ZNF571	zinc finger protein 571	protein-coding	5.18979	6.65537
chr4	74681954	74683137	Intergenic	-19850	6372	CXCL6	C-X-C motif chemokine ligand 6	protein-coding	4.23388	6.65076
chr6	106551103	106552375	Intron (NM_182907, Intron 2 of 4)	4923	639	PRDM1	PR/SET domain 1	protein-coding	13.6212	6.64793
chr1	7337822	7339045	Intron (NM_001349609, Intron 5 of 22)	111381	102725193	LOC102725193	uncharacterized LOC102725193	ncRNA	4.22375	6.64518
chr5	106855264	106856976	Intron (NM_001962, Intron 1 of 4)	150518	1946	EFNA5	ephrin A5	protein-coding	4.21589	6.64439
chr4	40313393	40314392	Intron (NR_121641, Intron 2 of 3)	-4609	101060498	LINC02265	long intergenic non-protein coding RNA 2265	ncRNA	3.95136	6.64174
chr5	174811756	174813851	Intergenic	58382	1812	DRD1	dopamine receptor D1	protein-coding	6.66682	6.63565
chr11	107067128	107068127	Intergenic	-178425	2977	GUCY1A2	guanylate cyclase 1 soluble subunit alpha 2	protein-coding	3.69129	6.6328
chr3	101881436	101882879	Promoter-TSS	-392	101929411	LOC101929411	uncharacterized LOC101929411	ncRNA	3.9871	6.6197
chr10	63371897	63372896	Intergenic	-50291	219621	CABCOCO1	ciliary associated calcium binding coiled-coil 1	protein-coding	2.74579	6.61507
chr1	7391314	7393497	Intron (NM_001349609, Intron 5 of 22)	57409	102725193	LOC102725193	uncharacterized LOC102725193	ncRNA	8.7793	6.60656
chr4	99462758	99463757	Intron (NM_005723, Intron 1 of 7)	116505	10098	TSPAN5	tetraspanin 5	protein-coding	6.79044	6.59493
chr6	90932115	90933115	Intron (NM_001170794, Intron 1 of 6)	73947	60468	BACH2	BTB domain and CNC homolog 2	protein-coding	6.64772	6.54608
chr7	96591373	96592397	Intergenic	-42980	1750	DLX6	distal-less homeobox 6	protein-coding	4.44254	6.54507
chr9	82282703	82283813	Intron (NM_001282753, Intron 8 of 17)	95166	7091	TLE4	TLE family member 4, transcriptional corepressor	protein-coding	5.61289	6.5181
chr7	29229095	29230506	Promoter-TSS	-127					10.6143	6.51452
chr11	108379473	108380609	3' UTR (NM_001308019, Exon 7 of 7)	-10930	143888	POGLUT3	protein O-glucosyltransferase 3	protein-coding	7.37944	6.50111
chr18	45101027	45102166	Intron (NR_147192, Intron 2 of 2)	194729	100616264	MIR4527	microRNA 4527	ncRNA	9.57122	6.49657
chr19	8115138	8116230	Intergenic	-1962	6370	CCL25	C-C motif chemokine ligand 25	protein-coding	8.22082	6.48121
chr8	18547651	18549482	Intron (NM_001362819, Intron 8 of 14)	117811	23362	PSD3	pleckstrin and Sec7 domain containing 3	protein-coding	6.80075	6.47862
chr7	103028640	103030360	Non-coding (NR_135802, Exon 13 of 18)	41410	5701	PSMC2	proteasome 26S subunit, ATPase 2	protein-coding	6.38601	6.47495
chr5	9229012	9230137	Intron (NM_003966, Intron 6 of 22)	-175567	100616326	MIR4636	microRNA 4636	ncRNA	6.43401	6.46493
chr12	14693625	14694624	Intron (NM_024829, Intron 3 of 10)	-26542	101928290	PLBD1-AS1	PLBD1 antisense RNA 1	ncRNA	4.69504	6.44105
chr4	77910575	77911635	Intron (NM_001306147, Intron 2 of 11)	40200	55752	SEPTIN11	septin 11	protein-coding	13.4189	6.44071
chr4	61090386	61091385	Intergenic	-697452	100616450	MIR548AG1	microRNA 548ag-1	ncRNA	3.43614	6.41849
chr14	51341851	51343127	Intron (NM_181814, Intron 1 of 10)	3611	145447	ABHD12B	abhydrolase domain containing 12B	protein-coding	8.11638	6.41236
chr3	169565307	169566340	Intron (NM_001277127, Intron 8 of 8)	21900	79782	LRRC31	leucine rich repeat containing 31	protein-coding	5.44998	6.40547
chr18	55827693	55828841	Intron (NM_001144971, Intron 1 of 30)	11715	23327	NEDD4L	NEDD4 like E3 ubiquitin protein ligase	protein-coding	4.93722	6.39547
chr19	53111760	53112759	Intergenic	12322	7696	ZNF137P	zinc finger protein 137, pseudogene	pseudo	3.42159	6.39317
chr4	153185905	153187030	Intergenic	-72340	102191832	FBXW7-AS1	FBXW7 antisense RNA 1	ncRNA	3.45163	6.38976
chr1	57001244	57002815	Intron (NM_003713, Intron 2 of 5)	43207	8613	PLPP3	phospholipid phosphatase 3	protein-coding	10.7617	6.3867
chr17	9989067	9990559	Intron (NM_201433, Intron 1 of 13)	-49839	8522	GAS7	growth arrest specific 7	protein-coding	10.6669	6.37861
chr10	21291017	21292098	Intron (NM_213569, Intron 3 of 6)	-105026	10529	NEBL	nebulette	protein-coding	5.31594	6.35145
chr5	127228450	127229449	Intron (NM_001317938, Intron 6 of 6)	189868	728586	CCDC192	coiled-coil domain containing 192	protein-coding	3.8598	6.34829
chr19	53030082	53032351	Promoter-TSS	254	388558	ZNF808	zinc finger protein 808	protein-coding	18.5031	6.34801
chr16	68978022	68979021	Intron (NM_024562, Intron 14 of 17)	101087	79613	TANGO6	transport and golgi organization 6 homolog	protein-coding	3.57493	6.3369
chr14	99705642	99706748	Intron (NM_001282237, Intron 2 of 3)	32339	64919	BCL11B	BAF chromatin remodeling complex subunit BCL11B	protein-coding	5.20468	6.33205
chr4	1542017	1543431	Intergenic	-142494	54729	NKX1-1	NK1 homeobox 1	protein-coding	17.9445	6.32177
chr9	113230889	113231888	Intron (NM_153366, Intron 16 of 47)	110633	79987	SVEP1	sushi, von Willebrand factor type A, EGF and pentraxin domain containing 1	protein-coding	2.69731	6.31732
chr4	81022410	81023409	Intergenic	-28283	118429	ANTXR2	ANTXR cell adhesion molecule 2	protein-coding	2.9259	6.31287
chr10	78713659	78715035	Intron (NM_001322832, Intron 19 of 27)	66545	101929328	KCNMA1-AS1	KCNMA1 antisense RNA 1	ncRNA	2.93683	6.31097
chr15	58330578	58331577	Intron (NM_003888, Intron 1 of 12)	-24856	8854	ALDH1A2	aldehyde dehydrogenase 1 family member A2	protein-coding	3.84078	6.30098
chr8	121604960	121606121	Intron (NM_021021, Intron 3 of 6)	147881	27085	MTBP	MDM2 binding protein	protein-coding	7.41558	6.30059
chr5	104137410	104138409	Intergenic	-297266	9366	RAB9BP1	RAB9B, member RAS oncogene family pseudogene 1	pseudo	3.3954	6.29192
chr5	91887948	91888947	Intergenic	1018602	441094	NR2F1-AS1	NR2F1 antisense RNA 1	ncRNA	3.182	6.2911
chr14	71382922	71384059	Intron (NM_001308160, Intron 1 of 33)	9314	22990	PCNX1	pecanex 1	protein-coding	7.51034	6.28749
chr2	107613333	107614332	Intergenic	-110267	84620	ST6GAL2	ST6 beta-galactoside alpha-2,6-sialyltransferase 2	protein-coding	5.53589	6.27117
chr5	106812138	106813229	Intron (NM_001962, Intron 1 of 4)	193955	1946	EFNA5	ephrin A5	protein-coding	4.76765	6.2577
chr2	88955972	88957421	Intergenic	29349	101928403	EIF2AK3-DT	EIF2AK3 divergent transcript	ncRNA	9.20576	6.2509
chr1	162843445	162844444	Intergenic	-5339	339512	CCDC190	coiled-coil domain containing 190	protein-coding	2.83738	6.25014
chr11	47132524	47133674	Intron (NM_001003678, Intron 3 of 8)	65331	84364	ARFGAP2	ADP ribosylation factor GTPase activating protein 2	protein-coding	7.82096	6.23267
chr6	17851712	17852711	Exon (NM_022113, Exon 7 of 39)	135655	63971	KIF13A	kinesin family member 13A	protein-coding	6.31871	6.23252
chr18	32891155	32892154	TTS (NR_024565)	21418	10778	ZNF271P	zinc finger protein 271, pseudogene	pseudo	4.64196	6.22981
chr6	70304047	70305046	Intergenic	201812	55788	LMBRD1	LMBR1 domain containing 1	protein-coding	2.64341	6.22482
chr2	174454535	174455665	Intergenic	235500	83879	CDCA7	cell division cycle associated 7	protein-coding	7.47751	6.22101
chr1	208406925	208407966	Intron (NM_025179, Intron 1 of 31)	10284	5362	PLXNA2	plexin A2	protein-coding	18.1726	6.21972
chr16	20885777	20886776	Intron (NM_173475, Intron 1 of 2)	-24928	57149	LYRM1	LYR motif containing 1	protein-coding	8.22309	6.21448
chr1	199266598	199267597	Intron (NR_147896, Intron 3 of 3)	149371	400800	LINC02789	long intergenic non-protein coding RNA 2789	ncRNA	2.94189	6.20983
chr5	88576849	88577848	Intron (NR_136219, Intron 7 of 9)	-377426	4208	MEF2C	myocyte enhancer factor 2C	protein-coding	5.03175	6.20667
chr9	102088082	102089081	Intergenic	48958	100996569	NAMA	non-protein coding RNA, associated with MAP kinase pathway and growth arrest	ncRNA	2.42256	6.20407
chr5	58334433	58336163	Promoter-TSS	5	5144	PDE4D	phosphodiesterase 4D	protein-coding	17.4223	6.20341
chr19	54049765	54050764	Intron (NM_001317113, Intron 2 of 4)	-7489	55422	ZNF331	zinc finger protein 331	protein-coding	3.03966	6.19771
chr14	19649824	19650823	Promoter-TSS	286	503638	DUXAP9	double homeobox A pseudogene 9	pseudo	7.53273	6.19103
chr4	81134164	81135547	Intergenic	16198	56978	PRDM8	PR/SET domain 8	protein-coding	3.72674	6.18638
chr5	116556005	116557004	Intergenic	-194704	728342	LINC00992	long intergenic non-protein coding RNA 992	ncRNA	2.4631	6.18499
chr21	42717676	42718916	Intron (NM_206964, Intron 4 of 6)	-15658	4600	MX2	MX dynamin like GTPase 2	protein-coding	3.59166	6.16839
chr14	71998834	71999860	Intron (NM_001354289, Intron 5 of 23)	44769	145474	LOC145474	uncharacterized LOC145474	ncRNA	4.38573	6.15827
chr3	181857357	181858445	Intergenic	187749	100996490	LINC01206	long intergenic non-protein coding RNA 1206	ncRNA	3.44108	6.15578
chr11	72682256	72683255	Intron (NM_014824, Intron 8 of 19)	157299	89849	ATG16L2	autophagy related 16 like 2	protein-coding	3.15641	6.15189
chr14	38030553	38031552	Intergenic	33402	3169	FOXA1	forkhead box A1	protein-coding	6.65091	6.14927
chr5	94405860	94406859	Intron (NM_024717, Intron 1 of 22)	11211	79772	MCTP1	multiple C2 and transmembrane domain containing 1	protein-coding	8.14875	6.14181
chr9	27261109	27262141	Intron (NR_026679, Intron 13 of 16)	21166	158035	LINC00032	long intergenic non-protein coding RNA 32	ncRNA	5.6531	6.12603
chr7	148099942	148100941	Intron (NM_014141, Intron 21 of 22)	-187417	202865	C7orf33	chromosome 7 open reading frame 33	protein-coding	2.72392	6.12422
chr4	109158670	109159669	Intergenic	65893	641518	LEF1-AS1	LEF1 antisense RNA 1	ncRNA	2.86039	6.11974
chr12	71190411	71191410	Intron (NM_002849, Intron 2 of 13)	-8210	5801	PTPRR	protein tyrosine phosphatase receptor type R	protein-coding	3.08248	6.11782
chr15	38521373	38522372	Intergenic	-23165	161742	SPRED1	sprouty related EVH1 domain containing 1	protein-coding	3.77193	6.11356
chr18	55621612	55622611	Intergenic	-89347	23327	NEDD4L	NEDD4 like E3 ubiquitin protein ligase	protein-coding	4.52312	6.11331
chr8	108324438	108325437	Intron (NM_001199859, Intron 4 of 8)	23806	284	ANGPT1	angiopoietin 1	protein-coding	3.45094	6.11213
chr17	28660479	28661652	Promoter-TSS	10	388364	TMIGD1	transmembrane and immunoglobulin domain containing 1	protein-coding	7.00882	6.10962
chr12	2742675	2744469	Intron (NM_001129846, Intron 30 of 45)	37814	100874235	CACNA1C-AS2	CACNA1C antisense RNA 2	ncRNA	7.9781	6.1082
chr3	159665256	159666613	Intron (NR_108088, Intron 9 of 9)	-40688	3592	IL12A	interleukin 12A	protein-coding	4.74299	6.10795
chr14	50709204	50710213	3' UTR (NM_024884, Exon 10 of 10)	-11412	6655	SOS2	SOS Ras/Rho guanine nucleotide exchange factor 2	protein-coding	7.4078	6.10069
chr21	32776189	32777188	Intron (NM_001353690, Intron 1 of 27)	-60019	7074	TIAM1	T cell lymphoma invasion and metastasis 1	protein-coding	5.88749	6.08088
chr7	76828299	76829577	Promoter-TSS	198	10875	FGL2	fibrinogen like 2	protein-coding	4.12011	6.08001
chr7	23724825	23725913	Intron (NM_199136, Intron 2 of 6)	5551	340277	FAM221A	family with sequence similarity 221 member A	protein-coding	8.69573	6.07482
chr22	33469610	33470609	Intergenic	-15742	8224	SYN3	synapsin III	protein-coding	3.22368	6.07226
chr1	176116491	176117490	Intron (NM_022457, Intron 6 of 19)	59390	64326	COP1	COP1 E3 ubiquitin ligase	protein-coding	2.03684	6.05986
chrX	152914080	152915079	Intron (NM_001395, Intron 2 of 3)	1922	1852	DUSP9	dual specificity phosphatase 9	protein-coding	3.12512	6.05073
chr10	34024113	34025112	Intergenic	36996	100505583	LINC00838	long intergenic non-protein coding RNA 838	ncRNA	2.57169	6.05022
chr11	104788266	104789304	Promoter-TSS	117	643733	CASP17P	caspase 17, pseudogene	pseudo	4.01081	6.04965
chr2	17050719	17052810	Intergenic	-204662	81553	FAM49A	family with sequence similarity 49 member A	protein-coding	6.12348	6.04652
chr12	133706169	133707333	Promoter-TSS	308	101060200	ZNF891	zinc finger protein 891	protein-coding	25.0036	6.04033
chr5	178094433	178096351	Intergenic	-41341	57396	CLK4	CDC like kinase 4	protein-coding	5.95161	6.03942
chr12	133757696	133758881	Promoter-TSS	207	10795	ZNF268	zinc finger protein 268	protein-coding	6.11643	6.03897
chr13	86163493	86164492	Intergenic	209562	84189	SLITRK6	SLIT and NTRK like family member 6	protein-coding	4.60755	6.03846
chr10	76581141	76582140	Intergenic	-3373	23522	KAT6B	lysine acetyltransferase 6B	protein-coding	10.4819	6.03686
chr14	80426278	80427743	Intergenic	-250752	100628307	DIO2-AS1	DIO2 antisense RNA 1	ncRNA	3.73741	6.0295
chr6	79979288	79980338	Intergenic	-35414	9324	HMGN3	high mobility group nucleosomal binding domain 3	protein-coding	3.83947	6.02329
chr7	29185531	29187379	Promoter-TSS	292	1124	CHN2	chimerin 2	protein-coding	18.728	6.0206
chr19	37193860	37195310	Promoter-TSS	2	163081	ZNF567	zinc finger protein 567	protein-coding	3.96991	6.01538
chr8	73011620	73012964	Intergenic	-24473	8989	TRPA1	transient receptor potential cation channel subfamily A member 1	protein-coding	12.44	6.01347
chr6	90946081	90947080	Intron (NM_001170794, Intron 1 of 6)	59982	60468	BACH2	BTB domain and CNC homolog 2	protein-coding	4.20661	6.00874
chr9	79200415	79202571	Intergenic	85944	2650	GCNT1	glucosaminyl (N-acetyl) transferase 1	protein-coding	4.30474	5.99266
chr2	64429064	64430063	Intron (NR_033837, Intron 2 of 5)	3056	150992	LINC00309	long intergenic non-protein coding RNA 309	ncRNA	2.99466	5.99205
chr16	77931437	77933149	Intron (NM_020927, Intron 7 of 8)	109832	57687	VAT1L	vesicle amine transport 1 like	protein-coding	7.96373	5.98955
chr6	13217394	13219199	Intron (NM_001322312, Intron 5 of 11)	65378	100130357	LOC100130357	uncharacterized LOC100130357	ncRNA	6.25516	5.98619
chr7	150700279	150701408	3' UTR (NM_001160111, Exon 14 of 14)	9951	4846	NOS3	nitric oxide synthase 3	protein-coding	9.03378	5.98115
chr10	128224541	128225540	Intron (NM_001350921, Intron 2 of 9)	-14978	118611	C10orf90	chromosome 10 open reading frame 90	protein-coding	2.82202	5.97905
chr8	102024417	102025500	Intergenic	-39324	441374	FLJ42969	uncharacterized LOC441374	ncRNA	4.87896	5.97574
chr12	102844527	102845987	Intron (NM_000618, Intron 2 of 3)	27071	3479	IGF1	insulin like growth factor 1	protein-coding	3.21644	5.97211
chr5	124820173	124821412	Intergenic	-8162	101927460	LINC02240	long intergenic non-protein coding RNA 2240	ncRNA	6.28887	5.96915
chr7	139375720	139376855	Intron (NM_001113239, Intron 2 of 14)	101510	28996	HIPK2	homeodomain interacting protein kinase 2	protein-coding	14.5927	5.96753
chr9	38119527	38120526	Intergenic	-50802	6461	SHB	SH2 domain containing adaptor protein B	protein-coding	4.15259	5.9637
chr5	94416668	94417668	Promoter-TSS	402	79772	MCTP1	multiple C2 and transmembrane domain containing 1	protein-coding	5.54345	5.95673
chr15	71901804	71903005	Intron (NM_001286429, Intron 1 of 11)	62829	79875	THSD4	thrombospondin type 1 domain containing 4	protein-coding	9.97804	5.94943
chr18	19667443	19668444	Intergenic	80986	100128893	GATA6-AS1	GATA6 antisense RNA 1 (head to head)	ncRNA	5.58281	5.94869
chr11	129462849	129463916	Intergenic	23782	101929557	LINC01395	long intergenic non-protein coding RNA 1395	ncRNA	5.16908	5.94038
chr4	96225704	96226703	Intron (NM_003728, Intron 2 of 15)	213561	658	BMPR1B	bone morphogenetic protein receptor type 1B	protein-coding	2.80351	5.93612
chr18	44915173	44916172	Intron (NR_147192, Intron 1 of 2)	8805	100616264	MIR4527	microRNA 4527	ncRNA	2.74754	5.93492
chr19	52551654	52552679	Promoter-TSS	-75	9668	ZNF432	zinc finger protein 432	protein-coding	15.1581	5.93236
chr1	46329750	46331193	Promoter-TSS	451	23139	MAST2	microtubule associated serine/threonine kinase 2	protein-coding	5.16866	5.93051
chr17	10647562	10649169	Intron (NR_073456, Intron 2 of 3)	-14719	388335	TMEM220	transmembrane protein 220	protein-coding	5.96151	5.93015
chr7	111800054	111801053	Intron (NM_001363540, Intron 1 of 52)	45901	9732	DOCK4	dedicator of cytokinesis 4	protein-coding	2.93654	5.91541
chr4	57152731	57154098	Intron (NM_020722, Intron 3 of 10)	100243	132949	AASDH	aminoadipate-semialdehyde dehydrogenase	protein-coding	6.77115	5.91044
chr3	108178212	108179363	Intron (NM_014981, Intron 18 of 41)	69382	22989	MYH15	myosin heavy chain 15	protein-coding	4.03167	5.90583
chr6	107810546	107812241	Promoter-TSS	72	55084	SOBP	sine oculis binding protein homolog	protein-coding	3.83915	5.90507
chr14	34691673	34692672	Intergenic	239274	171546	SPTSSA	serine palmitoyltransferase small subunit A	protein-coding	2.22659	5.89966
chr1	28495574	28496573	Intron (NM_001164722, Intron 1 of 1)	7128	5724	PTAFR	platelet activating factor receptor	protein-coding	8.16398	5.89537
chr3	99766236	99767306	Intron (NM_182909, Intron 1 of 5)	66586	11259	FILIP1L	filamin A interacting protein 1 like	protein-coding	11.4463	5.89508
chr4	90142903	90143976	Intergenic	85512	285513	GPRIN3	GPRIN family member 3	protein-coding	3.56074	5.88725
chr2	134893933	134895465	Intron (NM_001371457, Intron 1 of 16)	10003	100500878	MIR3679	microRNA 3679	ncRNA	13.3786	5.88671
chr19	3482853	3483931	Intergenic	-2869	284422	SMIM24	small integral membrane protein 24	protein-coding	8.19876	5.87651
chr10	4719758	4720877	Promoter-TSS	-55	100216001	MANCR	mitotically associated long non coding RNA	ncRNA	5.00797	5.87555
chr7	10913932	10914931	Intergenic	65349	4697	NDUFA4	NDUFA4 mitochondrial complex associated	protein-coding	2.67029	5.87551
chr19	52665758	52666837	Intron (NM_001102657, Intron 3 of 4)	8577	162962	ZNF836	zinc finger protein 836	protein-coding	4.02158	5.87111
chr19	52463277	52464793	Intron (NR_103847, Intron 1 of 2)	11648	101669766	ZNF350-AS1	ZNF350 antisense RNA 1	ncRNA	9.4452	5.86886
chr4	82368733	82369732	Exon (NM_152545, Exon 5 of 14)	23829	153020	RASGEF1B	RasGEF domain family member 1B	protein-coding	3.86443	5.86876
chr11	93853715	93855859	Intergenic	-7220	24145	PANX1	pannexin 1	protein-coding	10.8757	5.86206
chr3	69811293	69812464	Promoter-TSS	-777	4286	MITF	melanocyte inducing transcription factor	protein-coding	9.09572	5.85614
chr6	45629172	45630249	Intergenic	239698	860	RUNX2	RUNX family transcription factor 2	protein-coding	7.50036	5.85066
chr13	22395733	22396732	Intergenic	56067	100874182	LINC00424	long intergenic non-protein coding RNA 424	ncRNA	2.889	5.84961
chr11	95745154	95746164	Intron (NM_032427, Intron 2 of 4)	-88288	8898	MTMR2	myotubularin related protein 2	protein-coding	3.44196	5.84688
chr6	20191732	20192731	Intron (NM_001080480, Intron 1 of 12)	20469	154141	MBOAT1	membrane bound O-acyltransferase domain containing 1	protein-coding	4.76318	5.84627
chr2	221333544	221334543	Intergenic	-562757	100422959	MIR4268	microRNA 4268	ncRNA	1.85977	5.84613
chr1	184355216	184358015	Promoter-TSS	452	81563	C1orf21	chromosome 1 open reading frame 21	protein-coding	13.4682	5.84169
chr7	156407077	156408079	Intron (NR_026865, Intron 1 of 3)	-11689	100506380	LINC01006	long intergenic non-protein coding RNA 1006	ncRNA	8.17281	5.83803
chr11	118612575	118614249	Intergenic	48245	1656	DDX6	DEAD-box helicase 6	protein-coding	8.0394	5.82286
chr5	121704939	121705938	Intron (NM_001308107, Intron 1 of 8)	-21346	9627	SNCAIP	synuclein alpha interacting protein	protein-coding	2.69377	5.8201
chr9	866312	867311	Intron (NM_021951, Intron 2 of 4)	23522	1761	DMRT1	doublesex and mab-3 related transcription factor 1	protein-coding	4.26547	5.81892
chr2	55367427	55368426	Intergenic	-2959	57142	RTN4	reticulon 4	protein-coding	6.16325	5.81745
chr17	79694168	79695167	Intergenic	15353	1468	SLC25A10	solute carrier family 25 member 10	protein-coding	6.57524	5.8132
chr11	85456505	85457580	Intron (NM_206928, Intron 3 of 18)	12070	54843	SYTL2	synaptotagmin like 2	protein-coding	10.4398	5.81299
chr7	29082345	29083344	Intron (NM_019029, Intron 11 of 12)	63261	100506497	LOC100506497	uncharacterized LOC100506497	ncRNA	7.48808	5.80608
chr13	106894154	106896110	Intergenic	-133780	728192	LINC00460	long intergenic non-protein coding RNA 460	ncRNA	5.04744	5.80325
chr10	76801006	76803053	Intron (NM_001003892, Intron 2 of 2)	16312	338599	DUPD1	dual specificity phosphatase and pro isomerase domain containing 1	protein-coding	9.62433	5.78415
chr2	149927088	149928096	Intron (NM_001317006, Intron 1 of 4)	-6444	130576	LYPD6B	LY6/PLAUR domain containing 6B	protein-coding	4.34124	5.78029
chr18	5141840	5142839	TTS (NM_001145194)	54917	642597	AKAIN1	A-kinase anchor inhibitor 1	protein-coding	2.67357	5.77695
chr1	24833560	24834559	Promoter-TSS	-25	11123	RCAN3	RCAN family member 3	protein-coding	11.391	5.76756
chr11	82762598	82764034	Intron (NM_014488, Intron 1 of 5)	-10676	100379250	SNORA70E	small nucleolar RNA, H/ACA box 70E	snoRNA	14.5651	5.76506
chr2	191844333	191845397	Intron (NM_139266, Intron 19 of 22)	34111	6772	STAT1	signal transducer and activator of transcription 1	protein-coding	17.8304	5.76234
chr4	56798249	56800285	Intergenic	-15844	9662	CEP135	centrosomal protein 135	protein-coding	8.76209	5.74665
chrX	11479273	11480272	Intron (NR_109776, Intron 1 of 14)	-33834	395	ARHGAP6	Rho GTPase activating protein 6	protein-coding	3.3946	5.74364
chr2	11494212	11495430	Intergenic	-9258	9475	ROCK2	Rho associated coiled-coil containing protein kinase 2	protein-coding	18.9057	5.74124
chr12	94624003	94625042	Intron (NM_005761, Intron 9 of 30)	-31775	10154	PLXNC1	plexin C1	protein-coding	5.68738	5.739
chr12	70943613	70944707	Intron (NM_002837, Intron 19 of 31)	59644	5787	PTPRB	protein tyrosine phosphatase receptor type B	protein-coding	10.0696	5.73175
chr8	127056679	127057678	Intergenic	-93737	100130231	LINC00861	long intergenic non-protein coding RNA 861	ncRNA	2.9184	5.73131
chr11	85498513	85499555	Intron (NM_206928, Intron 1 of 18)	23150	54843	SYTL2	synaptotagmin like 2	protein-coding	6.3305	5.71678
chr1	118174504	118175933	Intergenic	26548	54855	TENT5C	terminal nucleotidyltransferase 5C	protein-coding	6.02256	5.71449
chr8	103119741	103120780	Intron (NM_001040624, Intron 1 of 7)	16302	83988	NCALD	neurocalcin delta	protein-coding	5.40601	5.70697
chr10	12673553	12674552	Intron (NM_001351032, Intron 4 of 11)	21144	100616320	MIR4481	microRNA 4481	ncRNA	10.2141	5.70048
chr6	81678893	81679892	Intergenic	783006	55603	TENT5A	terminal nucleotidyltransferase 5A	protein-coding	2.82701	5.70026
chr6	96506835	96507882	Intron (NM_006581, Intron 1 of 2)	43508	10690	FUT9	fucosyltransferase 9	protein-coding	2.97288	5.6938
chr12	51823635	51824774	Intron (NM_001258403, Intron 1 of 16)	5303	9498	SLC4A8	solute carrier family 4 member 8	protein-coding	6.19967	5.68911
chr9	120533118	120534117	Intergenic	66936	7099	TLR4	toll like receptor 4	protein-coding	2.05899	5.68873
chr3	12433459	12434601	Intron (NM_001354670, Intron 4 of 5)	41029	5468	PPARG	peroxisome proliferator activated receptor gamma	protein-coding	4.86867	5.6821
chr16	19764948	19765975	Intron (NR_130967, Intron 5 of 7)	-35912	400506	KNOP1	lysine rich nucleolar protein 1	protein-coding	12.3867	5.67913
chr18	2587504	2588540	Intron (NM_006101, Intron 8 of 16)	16466	10403	NDC80	NDC80 kinetochore complex component	protein-coding	4.33151	5.67492
chr3	32345636	32346812	Intron (NM_001320308, Intron 1 of 2)	66052	152189	CMTM8	CKLF like MARVEL transmembrane domain containing 8	protein-coding	5.14506	5.67334
chr17	59443455	59445019	Promoter-TSS	828	101927855	LOC101927855	uncharacterized LOC101927855	ncRNA	8.94056	5.67324
chr11	120393692	120394691	Intron (NM_014619, Intron 1 of 20)	11736	2900	GRIK4	glutamate ionotropic receptor kainate type subunit 4	protein-coding	10.6398	5.67299
chr1	186896682	186897712	Intron (NM_024420, Intron 7 of 17)	99116	5321	PLA2G4A	phospholipase A2 group IVA	protein-coding	5.70941	5.66348
chr17	14601387	14602386	Intergenic	-316236	101928475	LOC101928475	uncharacterized LOC101928475	ncRNA	2.13813	5.66132
chr7	133719142	133720141	Intron (NM_021807, Intron 17 of 17)	-92452	136332	LRGUK	leucine rich repeats and guanylate kinase domain containing	protein-coding	3.54844	5.65632
chr5	59055125	59056124	Intron (NM_001349243, Intron 4 of 16)	9050	5144	PDE4D	phosphodiesterase 4D	protein-coding	2.56571	5.65479
chr11	96011682	96013360	Intron (NM_032427, Intron 1 of 4)	-62081	100422991	MIR1260B	microRNA 1260b	ncRNA	10.2824	5.65476
chr6	3370307	3371322	Intron (NM_015482, Intron 3 of 9)	74433	63027	SLC22A23	solute carrier family 22 member 23	protein-coding	9.83893	5.64419
chr14	99737920	99738985	Promoter-TSS	82	64919	BCL11B	BAF chromatin remodeling complex subunit BCL11B	protein-coding	8.03985	5.62736
chr19	21618238	21619237	Intergenic	38802	284443	ZNF493	zinc finger protein 493	protein-coding	4.92671	5.62569
chr6	130698299	130699625	Intron (NM_001258276, Intron 1 of 1)	11536	114801	TMEM200A	transmembrane protein 200A	protein-coding	5.31172	5.62127
chr1	93790060	93791059	Intron (NR_034089, Intron 7 of 8)	20809	100131564	CCDC18-AS1	CCDC18 antisense RNA 1	ncRNA	5.20546	5.59989
chr8	88711903	88712902	Intergenic	173841	138009	DCAF4L2	DDB1 and CUL4 associated factor 4 like 2	protein-coding	2.85249	5.59763
chr6	46950156	46951155	Intergenic	-27979	221395	ADGRF5	adhesion G protein-coupled receptor F5	protein-coding	6.2788	5.59506
chr1	22114313	22115475	Intergenic	-5202	84196	USP48	ubiquitin specific peptidase 48	protein-coding	9.35821	5.59101
chr7	55842054	55843053	Intergenic	-70293	360132	FKBP9P1	FKBP prolyl isomerase 9 pseudogene 1	pseudo	6.33393	5.58675
chr6	114031035	114032034	Intergenic	-60257	101927686	LINC02541	long intergenic non-protein coding RNA 2541	ncRNA	3.25421	5.58414
chr8	123501459	123502652	Intron (NR_131202, Intron 2 of 3)	78828	105375734	SMILR	smooth muscle induced lncRNA, enhancer of proliferation	ncRNA	10.9218	5.581
chr1	186461754	186462819	Intergenic	-32040	5132	PDC	phosducin	protein-coding	4.65582	5.57822
chr13	44792701	44795118	Intergenic	-23573	102465876	MIR8079	microRNA 8079	ncRNA	17.2829	5.57793
chr10	107617276	107618275	Intergenic	-37684	101927549	LINC02627	long intergenic non-protein coding RNA 2627	ncRNA	3.06722	5.57458
chr14	91108421	91109446	Promoter-TSS	-40	101928909	LOC101928909	uncharacterized LOC101928909	ncRNA	6.9684	5.57332
chr11	116450236	116451295	Intergenic	-59374	101929011	LINC02702	long intergenic non-protein coding RNA 2702	ncRNA	5.58931	5.5722
chr7	139452431	139453565	Intron (NM_001113239, Intron 1 of 14)	24799	28996	HIPK2	homeodomain interacting protein kinase 2	protein-coding	24.8121	5.5667
chr1	59340232	59341336	Intron (NR_108106, Intron 1 of 1)	89961	100131060	LINC01135	long intergenic non-protein coding RNA 1135	ncRNA	8.08216	5.56585
chr7	151614409	151616091	Intergenic	-38281	168391	GALNTL5	polypeptide N-acetylgalactosaminyltransferase like 5	protein-coding	8.95407	5.56465
chr3	69833743	69834742	Intron (NM_006722, Intron 1 of 9)	21280	4286	MITF	melanocyte inducing transcription factor	protein-coding	3.39066	5.55942
chr21	30106814	30107899	Intergenic	150333	29104	N6AMT1	N-6 adenine-specific DNA methyltransferase 1	protein-coding	9.90399	5.55867
chr1	183773903	183774970	Promoter-TSS	182	23179	RGL1	ral guanine nucleotide dissociation stimulator like 1	protein-coding	13.9153	5.55533
chr13	41159133	41160568	Intron (NM_002015, Intron 1 of 2)	80928	2308	FOXO1	forkhead box O1	protein-coding	12.6086	5.55417
chr19	36868739	36870513	Promoter-TSS	477	57677	ZFP14	ZFP14 zinc finger protein	protein-coding	13.4248	5.55113
chr18	8958951	8960041	Intergenic	-143201	4729	NDUFV2	NADH:ubiquinone oxidoreductase core subunit V2	protein-coding	7.48251	5.54791
chr5	58518373	58519631	Intron (NM_001349243, Intron 4 of 16)	52939	5144	PDE4D	phosphodiesterase 4D	protein-coding	3.80463	5.54731
chr10	77536345	77537807	Intron (NR_131178, Intron 1 of 7)	-5443	83938	LRMDA	leucine rich melanocyte differentiation associated	protein-coding	8.64252	5.54711
chr5	174133801	174135070	Intergenic	-17150	4488	MSX2	msh homeobox 2	protein-coding	6.61507	5.54035
chr12	92379549	92380615	Non-coding (NR_046159, Exon 6 of 6)	155407	256021	LINC01619	long intergenic non-protein coding RNA 1619	ncRNA	3.92159	5.53918
chr19	20662913	20663912	Intergenic	-55641	664701	ZNF826P	zinc finger protein 826, pseudogene	pseudo	1.90011	5.53728
chr2	26942730	26943929	Intron (NM_002246, Intron 1 of 1)	27739	3777	KCNK3	potassium two pore domain channel subfamily K member 3	protein-coding	9.96678	5.53507
chr13	102279544	102280839	Intron (NM_001271754, Intron 6 of 10)	137888	9358	ITGBL1	integrin subunit beta like 1	protein-coding	8.26376	5.53147
chr11	95865151	95866150	Intron (NM_032427, Intron 1 of 4)	-208279	8898	MTMR2	myotubularin related protein 2	protein-coding	5.12428	5.52218
chr3	5025183	5026345	3' UTR (NM_003670, Exon 5 of 5)	-4118	100507582	BHLHE40-AS1	BHLHE40 antisense RNA 1	ncRNA	9.36865	5.51584
chr5	140713667	140714666	Intron (NM_018912, Intron 1 of 3)	3914	56114	PCDHGA1	protocadherin gamma subfamily A, 1	protein-coding	2.84627	5.49704
chr10	115390372	115391529	Intron (NM_006175, Intron 17 of 40)	32850	4892	NRAP	nebulin related anchoring protein	protein-coding	3.09415	5.49576
chr6	138552025	138553100	Intron (NM_020340, Intron 5 of 33)	-12935	59351	PBOV1	prostate and breast cancer overexpressed 1	protein-coding	6.54996	5.49016
chr13	74595519	74596518	Intron (NM_007249, Intron 1 of 7)	112048	11278	KLF12	Kruppel like factor 12	protein-coding	7.50338	5.48581
chr4	10919103	10920102	Intergenic	-233210	116449	CLNK	cytokine dependent hematopoietic cell linker	protein-coding	4.35193	5.48281
chr12	95711307	95712362	Intergenic	8135	100500802	MIR3685	microRNA 3685	ncRNA	4.48717	5.48251
chr11	106338165	106339926	Intergenic	216911	101928535	LOC101928535	uncharacterized LOC101928535	ncRNA	6.59545	5.4788
chr2	69919836	69921579	Intron (NM_001320698, Intron 2 of 14)	-48559	307	ANXA4	annexin A4	protein-coding	9.11368	5.47808
chr5	94460022	94461084	Intron (NM_024717, Intron 1 of 22)	-42983	79772	MCTP1	multiple C2 and transmembrane domain containing 1	protein-coding	3.25641	5.4776
chr8	100850954	100852144	Intron (NM_152564, Intron 54 of 61)	54386	1345	COX6C	cytochrome c oxidase subunit 6C	protein-coding	6.49781	5.47691
chr3	171064800	171065805	Intron (NR_027767, Intron 2 of 2)	112892	23043	TNIK	TRAF2 and NCK interacting kinase	protein-coding	6.04808	5.46882
chr17	31189500	31190781	Intron (NM_001303280, Intron 1 of 10)	14002	4642	MYO1D	myosin ID	protein-coding	6.74894	5.4685
chrX	48571056	48572055	Intergenic	16430	6839	SUV39H1	suppressor of variegation 3-9 homolog 1	protein-coding	10.1542	5.46185
chr2	238767929	238769188	Promoter-TSS	292	10267	RAMP1	receptor activity modifying protein 1	protein-coding	11.9179	5.44899
chr6	78002662	78003661	Intergenic	170578	3351	HTR1B	5-hydroxytryptamine receptor 1B	protein-coding	3.47762	5.44567
chr2	64430203	64431202	Non-coding (NR_033837, Exon 1 of 6)	1917	150992	LINC00309	long intergenic non-protein coding RNA 309	ncRNA	3.69964	5.44326
chr6	150941073	150942081	Intron (NM_001329799, Intron 1 of 15)	-12523	57480	PLEKHG1	pleckstrin homology and RhoGEF domain containing G1	protein-coding	9.51865	5.44157
chr9	78402939	78403938	Intergenic	-102122	5125	PCSK5	proprotein convertase subtilisin/kexin type 5	protein-coding	1.85898	5.43926
chr10	33540506	33542265	Intron (NR_045259, Intron 5 of 15)	82210	8829	NRP1	neuropilin 1	protein-coding	7.77821	5.4376
chr7	150854263	150855377	Intron (NM_001098834, Intron 1 of 1)	9815	2636	GBX1	gastrulation brain homeobox 1	protein-coding	7.74596	5.42971
chr4	107330591	107331648	Intergenic	-23662	105377355	LINC02173	long intergenic non-protein coding RNA 2173	ncRNA	5.69323	5.42475
chr15	38518811	38519810	Intergenic	-25727	161742	SPRED1	sprouty related EVH1 domain containing 1	protein-coding	3.13301	5.42262
chr1	193279442	193280441	Intron (NR_125789, Intron 1 of 3)	6066	101929184	LINC01031	long intergenic non-protein coding RNA 1031	ncRNA	6.30863	5.42042
chr1	237175857	237176923	Intergenic	-8649	645745	MT1HL1	metallothionein 1H like 1	protein-coding	4.74713	5.41957
chr1	65002302	65003301	Intron (NM_001293274, Intron 1 of 25)	31204	57685	CACHD1	cache domain containing 1	protein-coding	4.95309	5.41186
chr6	150913309	150914308	Intergenic	-7213	57480	PLEKHG1	pleckstrin homology and RhoGEF domain containing G1	protein-coding	4.61543	5.40218
chr6	106557685	106558684	TTS (NM_001198)	11368	639	PRDM1	PR/SET domain 1	protein-coding	5.77134	5.38775
chr5	174878890	174879889	Intergenic	-8204	1812	DRD1	dopamine receptor D1	protein-coding	3.68767	5.3865
chr6	46348559	46349812	Intron (NM_001251973, Intron 2 of 4)	-55556	10231	RCAN2	regulator of calcineurin 2	protein-coding	6.44352	5.38528
chr1	23024031	23025068	Intergenic	-12782	2048	EPHB2	EPH receptor B2	protein-coding	17.2681	5.3763
chr1	223828831	223830718	Intron (NM_001143962, Intron 2 of 16)	23629	388743	CAPN8	calpain 8	protein-coding	6.73538	5.36931
chr7	32197445	32199170	Intron (NM_001322059, Intron 3 of 17)	-87259	5137	PDE1C	phosphodiesterase 1C	protein-coding	3.91504	5.36912
chr2	111936072	111937278	Intergenic	58184	10018	BCL2L11	BCL2 like 11	protein-coding	12.5101	5.36377
chr8	55991904	55993150	Intergenic	-22061	114786	XKR4	XK related 4	protein-coding	4.04958	5.36278
chr1	115784894	115785941	Intergenic	-40238	112840934	NGF-AS1	NGF antisense RNA 1	ncRNA	3.08497	5.36183
chr20	61383666	61385063	Intron (NM_002531, Intron 1 of 3)	23844	100652730	LINC00659	long intergenic non-protein coding RNA 659	ncRNA	14.2722	5.3609
chr19	13161484	13163094	Intron (NM_001271043, Intron 2 of 10)	26696	4784	NFIX	nuclear factor I X	protein-coding	25.1439	5.35854
chr8	58714600	58715599	Intergenic	56391	286178	LOC286178	uncharacterized LOC286178	ncRNA	3.17087	5.35813
chr5	124743893	124746247	Intergenic	-83884	101927460	LINC02240	long intergenic non-protein coding RNA 2240	ncRNA	4.02292	5.3579
chr1	186467648	186468647	Intergenic	-37901	5132	PDC	phosducin	protein-coding	5.81618	5.35702
chr12	53990327	53991381	Intron (NR_073163, Intron 2 of 12)	28920	11016	ATF7	activating transcription factor 7	protein-coding	6.14619	5.34904
chr11	95979473	95980560	Intron (NM_032427, Intron 1 of 4)	-94586	100422991	MIR1260B	microRNA 1260b	ncRNA	9.4738	5.34684
chr4	77851901	77852942	Intergenic	-18484	55752	SEPTIN11	septin 11	protein-coding	6.23093	5.3424
chr15	44266712	44267725	Intron (NM_001322949, Intron 1 of 15)	-96849	728758	PIN4P1	peptidylprolyl cis/trans isomerase, NIMA-interacting 4 pseudogene 1	pseudo	6.96873	5.34055
chr14	89818141	89819140	Intron (NM_001085471, Intron 2 of 6)	64937	1112	FOXN3	forkhead box N3	protein-coding	7.76063	5.33916
chr16	1204673	1205981	Intron (NM_001005407, Intron 2 of 33)	2086	8912	CACNA1H	calcium voltage-gated channel subunit alpha1 H	protein-coding	26.8679	5.33788
chr5	95976824	95978369	Intergenic	-20145	831	CAST	calpastatin	protein-coding	6.22043	5.33542
chr10	119563360	119564647	Intergenic	-242329	255082	CASC2	cancer susceptibility 2	ncRNA	7.42118	5.33392
chr21	36649425	36650424	Intergenic	-228329	861	RUNX1	RUNX family transcription factor 1	protein-coding	3.55508	5.33384
chr10	92921735	92922912	Promoter-TSS	-446	84333	PCGF5	polycomb group ring finger 5	protein-coding	8.38089	5.33122
chrX	11226213	11227212	Intron (NR_109776, Intron 3 of 14)	57400	395	ARHGAP6	Rho GTPase activating protein 6	protein-coding	1.94036	5.32975
chr4	102131868	102132940	Intron (NM_001130691, Intron 1 of 12)	29625	102465868	MIR8066	microRNA 8066	ncRNA	3.86898	5.32674
chr16	89265654	89267363	Promoter-TSS	437	146429	SLC22A31	solute carrier family 22 member 31	protein-coding	11.377	5.32643
chr1	245060626	245061625	Intergenic	-33280	3192	HNRNPU	heterogeneous nuclear ribonucleoprotein U	protein-coding	5.07174	5.31892
chr5	14008586	14010249	Intergenic	-64828	1767	DNAH5	dynein axonemal heavy chain 5	protein-coding	6.43624	5.31708
chr12	102867848	102868883	Intron (NM_000618, Intron 2 of 3)	3963	3479	IGF1	insulin like growth factor 1	protein-coding	6.79957	5.31335
chr1	218743768	218744767	Intron (NR_031644, Intron 2 of 6)	60830	440714	C1orf143	chromosome 1 open reading frame 143 (putative)	ncRNA	2.91902	5.31298
chr1	38380193	38381279	Intron (NR_158630, Intron 7 of 24)	16675	3633	INPP5B	inositol polyphosphate-5-phosphatase B	protein-coding	14.6765	5.30328
chr6	41792221	41793449	Intron (NM_001286554, Intron 1 of 5)	37654	100188893	TOMM6	translocase of outer mitochondrial membrane 6	protein-coding	6.02742	5.30103
chr4	97514253	97515252	Intron (NR_147149, Intron 3 of 3)	282898	105377338	LINC02267	long intergenic non-protein coding RNA 2267	ncRNA	1.76158	5.29697
chr2	9467607	9468677	Intron (NM_001135191, Intron 7 of 26)	94578	9270	ITGB1BP1	integrin subunit beta 1 binding protein 1	protein-coding	8.28051	5.29589
chr8	124692851	124694087	3' UTR (NM_004306, Exon 11 of 11)	-27428	340359	KLHL38	kelch like family member 38	protein-coding	3.97634	5.28278
chrX	18337621	18338753	Intron (NR_033717, Intron 6 of 15)	34621	10389	SCML2	Scm polycomb group protein like 2	protein-coding	4.53955	5.27949
chr17	70251153	70252566	Intergenic	-87093	146795	LINC02003	long intergenic non-protein coding RNA 2003	ncRNA	5.49062	5.27851
chr3	94024654	94025653	Intergenic	243248	63899	NSUN3	NOP2/Sun RNA methyltransferase 3	protein-coding	3.8626	5.27728
chr12	128427546	128429360	Intron (NR_126452, Intron 2 of 3)	28498	100862680	LINC00507	long intergenic non-protein coding RNA 507	ncRNA	7.51891	5.26876
chr5	92585234	92586233	Intergenic	321316	441094	NR2F1-AS1	NR2F1 antisense RNA 1	ncRNA	2.67953	5.26835
chr1	21791278	21792313	Intron (NM_001330381, Intron 3 of 18)	25165	84224	NBPF3	NBPF member 3	protein-coding	11.155	5.26757
chr1	64211466	64212925	Intergenic	-27493	4919	ROR1	receptor tyrosine kinase like orphan receptor 1	protein-coding	6.89198	5.26558
chr5	73081712	73083652	Intron (NM_001177693, Intron 7 of 35)	-26689	64283	ARHGEF28	Rho guanine nucleotide exchange factor 28	protein-coding	7.3741	5.26223
chr1	61961890	61963457	Intergenic	-157241	414927	MGC34796	sepiapterin reductase (7,8-dihydrobiopterin:NADP+ oxidoreductase) pseudogene	pseudo	4.73541	5.26032
chr6	131973322	131974368	Intron (NM_005021, Intron 4 of 24)	15403	5169	ENPP3	ectonucleotide pyrophosphatase/phosphodiesterase 3	protein-coding	4.69048	5.25817
chr6	47000541	47001540	Intron (NM_025048, Intron 1 of 7)	9028	266977	ADGRF1	adhesion G protein-coupled receptor F1	protein-coding	9.1683	5.25809
chr11	120118845	120119844	Intron (NM_001244682, Intron 2 of 12)	8495	25833	POU2F3	POU class 2 homeobox 3	protein-coding	6.76349	5.2572
chr19	37067834	37068833	Non-coding (NR_110706, Exon 3 of 3)	-4139	57711	ZNF529	zinc finger protein 529	protein-coding	2.67457	5.25636
chr19	53168019	53169475	Intron (NM_001277945, Intron 1 of 5)	25087	55769	ZNF83	zinc finger protein 83	protein-coding	14.4399	5.25378
chr16	57189692	57190733	Intron (NM_001354091, Intron 6 of 6)	26250	80011	FAM192A	family with sequence similarity 192 member A	protein-coding	12.6822	5.25239
chrX	17545086	17546838	Promoter-TSS	-596	101928389	LOC101928389	uncharacterized LOC101928389	ncRNA	6.98402	5.24607
chr17	75125114	75126383	Intron (NM_001204410, Intron 2 of 17)	-11303	6397	SEC14L1	SEC14 like lipid binding 1	protein-coding	11.4814	5.24597
chr1	11752572	11754577	Intron (NM_198545, Intron 1 of 6)	1807	374946	DRAXIN	dorsal inhibitory axon guidance protein	protein-coding	15.9429	5.24583
chr19	52513904	52514903	Intergenic	-2920	284370	ZNF615	zinc finger protein 615	protein-coding	2.23142	5.24569
chr1	42419808	42420868	Intron (NR_038261, Intron 1 of 3)	-35745	59269	HIVEP3	human immunodeficiency virus type I enhancer binding protein 3	protein-coding	6.12471	5.24474
chr9	4605706	4606805	Intron (NR_148443, Intron 5 of 7)	55968	55064	SPATA6L	spermatogenesis associated 6 like	protein-coding	5.70996	5.24388
chr7	106407158	106408157	Intergenic	-98070	5294	PIK3CG	phosphatidylinositol-4,5-bisphosphate 3-kinase catalytic subunit gamma	protein-coding	7.3436	5.23786
chr6	2942740	2943801	Intergenic	19094	5269	SERPINB6	serpin family B member 6	protein-coding	7.75783	5.2361
chr8	120281328	120282327	Intergenic	-22730	105375726	MAL2-AS1	MAL2 antisense RNA 1	ncRNA	2.42128	5.23231
chr5	34585800	34586799	Intergenic	-70134	26064	RAI14	retinoic acid induced 14	protein-coding	9.73947	5.2277
chr9	114567735	114568734	Intergenic	-11017	158401	SHOC1	shortage in chiasmata 1	protein-coding	3.28739	5.22027
chr7	96039309	96040428	Intergenic	-88409	10165	SLC25A13	solute carrier family 25 member 13	protein-coding	4.43369	5.21885
chr5	102201194	102202264	Promoter-TSS	202	5066	PAM	peptidylglycine alpha-amidating monooxygenase	protein-coding	11.7269	5.21755
chr5	71483001	71484174	Intron (NM_001324255, Intron 3 of 5)	7973	4131	MAP1B	microtubule associated protein 1B	protein-coding	4.42865	5.21424
chr20	36144838	36145877	TTS (NM_001167820)	3348	10904	BLCAP	BLCAP apoptosis inducing factor	protein-coding	11.7935	5.20753
chr1	19830508	19832626	Intergenic	-19534	832	CAPZB	capping actin protein of muscle Z-line subunit beta	protein-coding	6.67383	5.2002
chr8	28272782	28273781	Intergenic	-29304	55893	ZNF395	zinc finger protein 395	protein-coding	5.59007	5.19691
chr2	12474283	12475428	Intron (NR_110196, Intron 4 of 5)	135599	100500884	MIR3681	microRNA 3681	ncRNA	5.8727	5.19556
chr4	77181602	77182601	Intron (NM_001136570, Intron 2 of 7)	9227	100129583	FAM47E	family with sequence similarity 47 member E	protein-coding	2.40407	5.19394
chr2	33420566	33421565	Intron (NM_206943, Intron 7 of 33)	61401	4052	LTBP1	latent transforming growth factor beta binding protein 1	protein-coding	3.94416	5.19038
chr2	221484075	221485318	Intergenic	-713410	100422959	MIR4268	microRNA 4268	ncRNA	7.02529	5.18854
chr7	43593264	43594263	Intron (NM_015052, Intron 28 of 29)	-28944	9263	STK17A	serine/threonine kinase 17a	protein-coding	12.4983	5.18545
chr11	68713759	68714780	Intergenic	34186	116512	MRGPRD	MAS related GPR family member D	protein-coding	8.70499	5.18478
chr11	108569221	108570317	Intron (NM_004398, Intron 9 of 17)	33973	1662	DDX10	DEAD-box helicase 10	protein-coding	8.50475	5.1818
chr8	120338314	120340034	Intergenic	1763	102466162	MIR548AZ	microRNA 548az	ncRNA	3.34447	5.17948
chr8	8951520	8952519	Intron (NM_001354638, Intron 7 of 7)	-35879	109616996	SNORD3I	small nucleolar RNA, C/D box 3I	snoRNA	3.16479	5.17662
chrX	131622488	131623808	Promoter-TSS	915	55796	MBNL3	muscleblind like splicing regulator 3	protein-coding	8.58967	5.17404
chr17	70003602	70005051	Intergenic	17794	102723505	ROCR	regulator of chondrogenesis RNA	ncRNA	4.65909	5.16827
chr5	118690684	118691929	Promoter-TSS	-408	25816	TNFAIP8	TNF alpha induced protein 8	protein-coding	19.0484	5.16797
chr1	233992996	233994271	Intergenic	-46789	148641	SLC35F3	solute carrier family 35 member F3	protein-coding	5.57735	5.16132
chr19	858698	860165	Promoter-TSS	-233	1675	CFD	complement factor D	protein-coding	12.7884	5.15953
chr9	78515471	78516470	Intron (NR_120409, Intron 1 of 19)	10381	5125	PCSK5	proprotein convertase subtilisin/kexin type 5	protein-coding	3.94622	5.15906
chr15	85770405	85771404	Intron (NR_158179, Intron 1 of 7)	7108	101929479	LOC101929479	golgin A2 pseudogene	pseudo	9.75936	5.15645
chr4	129556227	129557226	Intergenic	-174129	79960	JADE1	jade family PHD finger 1	protein-coding	3.40401	5.15425
chr5	689888	691078	Intron (NM_007030, Intron 1 of 3)	2984	11076	TPPP	tubulin polymerization promoting protein	protein-coding	23.0229	5.15263
chr21	43070401	43071747	Intergenic	-28388	54090	LINC00111	long intergenic non-protein coding RNA 111	ncRNA	6.23176	5.14335
chr10	4109336	4112004	Intron (NR_120632, Intron 1 of 3)	16752	101927964	LOC101927964	uncharacterized LOC101927964	ncRNA	8.89028	5.13728
chr6	151336271	151337317	Exon (NM_001350486, Exon 24 of 28)	8650	25902	MTHFD1L	methylenetetrahydrofolate dehydrogenase (NADP+ dependent) 1 like	protein-coding	9.89598	5.13702
chr12	52834158	52835835	Intergenic	-6841	9119	KRT75	keratin 75	protein-coding	9.25525	5.12766
chr12	98966957	98968901	Intergenic	-19474	5250	SLC25A3	solute carrier family 25 member 3	protein-coding	6.73297	5.12418
chr12	104665601	104666600	Intron (NM_001093771, Intron 3 of 16)	-14710	7296	TXNRD1	thioredoxin reductase 1	protein-coding	8.67002	5.12383
chr6	126859959	126860958	Intergenic	54681	693173	MIR588	microRNA 588	ncRNA	1.9357	5.11981
chr9	78504376	78506561	Promoter-TSS	-92	5125	PCSK5	proprotein convertase subtilisin/kexin type 5	protein-coding	25.6069	5.11968
chr11	94439840	94440907	Intron (NR_135096, Intron 1 of 6)	33148	105369438	LOC105369438	uncharacterized LOC105369438	ncRNA	7.16757	5.11701
chr19	52493801	52494800	TTS (NM_001321317)	-4207	59348	ZNF350	zinc finger protein 350	protein-coding	3.07899	5.11343
chr2	240404342	240405341	Intergenic	81399	101928111	HDAC4-AS1	HDAC4 antisense RNA 1	ncRNA	3.79147	5.11185
chr9	93052510	93053629	Intergenic	142702	101927873	LINC01508	long intergenic non-protein coding RNA 1508	ncRNA	4.58559	5.10035
chr1	184476581	184477580	Intron (NM_030806, Intron 3 of 5)	120917	81563	C1orf21	chromosome 1 open reading frame 21	protein-coding	4.30778	5.09954
chr3	12412985	12413997	Intron (NM_015869, Intron 1 of 6)	20490	5468	PPARG	peroxisome proliferator activated receptor gamma	protein-coding	5.65337	5.09822
chr1	10821731	10822740	Intron (NM_001079843, Intron 1 of 20)	34468	54897	CASZ1	castor zinc finger 1	protein-coding	27.8605	5.09277
chr2	45852434	45854499	Intergenic	-15060	55133	SRBD1	S1 RNA binding domain 1	protein-coding	5.18071	5.09068
chr5	148206977	148207976	Exon (NM_000024, Exon 1 of 1)	1320	154	ADRB2	adrenoceptor beta 2	protein-coding	4.26261	5.09005
chr20	54230514	54231785	Intergenic	-187414	101927796	LINC01441	long intergenic non-protein coding RNA 1441	ncRNA	3.87071	5.08841
chr11	62216453	62217626	Intron (NM_024060, Intron 5 of 5)	30534	7356	SCGB1A1	secretoglobin family 1A member 1	protein-coding	8.0971	5.08448
chr12	124436054	124437053	Intron (NM_001304958, Intron 1 of 5)	20053	80212	CCDC92	coiled-coil domain containing 92	protein-coding	6.32433	5.0844
chr4	142563453	142564461	Intron (NR_037840, Intron 1 of 7)	6221	3600	IL15	interleukin 15	protein-coding	4.44896	5.0838
chr13	30493557	30494753	Intron (NR_047501, Intron 1 of 1)	6633	100861573	LINC00572	long intergenic non-protein coding RNA 572	ncRNA	8.30643	5.08317
chr18	77244784	77245783	Intron (NM_001278670, Intron 8 of 8)	84984	4772	NFATC1	nuclear factor of activated T cells 1	protein-coding	10.5811	5.08185
chr11	116800079	116802996	Intron (NM_025164, Intron 3 of 23)	-92871	335	APOA1	apolipoprotein A1	protein-coding	10.0091	5.07923
chr21	35396175	35397174	Intergenic	47991	101928126	LOC101928126	uncharacterized LOC101928126	ncRNA	6.88491	5.07583
chr6	64793336	64794335	Intron (NM_001292009, Intron 31 of 43)	277106	112935969	SCAT8	S-phase cancer associated transcript 8	ncRNA	3.46753	5.07296
chr4	187907755	187909668	Intergenic	-214429	105377600	LINC02374	long intergenic non-protein coding RNA 2374	ncRNA	6.07099	5.0718
chr4	181481	182480	Intron (NR_110528, Intron 1 of 2)	-24409	642280	ZNF876P	zinc finger protein 876, pseudogene	pseudo	2.67447	5.07165
chr19	916672	918417	Promoter-TSS	211	84634	KISS1R	KISS1 receptor	protein-coding	14.6321	5.07099
chr5	140677194	140678386	Intergenic	5826	83884	SLC25A2	solute carrier family 25 member 2	protein-coding	13.8511	5.06227
chr22	43115707	43116745	Promoter-TSS	650	53947	A4GALT	alpha 1,4-galactosyltransferase (P blood group)	protein-coding	14.9088	5.06136
chr10	4285564	4286563	Promoter-TSS	41	100652988	LINC00702	long intergenic non-protein coding RNA 702	ncRNA	2.98665	5.0472
chr18	73521430	73522429	Intergenic	-97571	100505853	LINC01898	long intergenic non-protein coding RNA 1898	ncRNA	3.03385	5.03682
chr1	3426382	3428126	Intron (NM_001409, Intron 10 of 36)	50100	693135	MIR551A	microRNA 551a	ncRNA	30.3875	5.02696
chr3	181445141	181446921	Intron (NR_004053, Intron 4 of 4)	16318	6657	SOX2	SRY-box transcription factor 2	protein-coding	7.10234	5.02344
chr3	178037978	178038977	Intergenic	-98512	100874330	LINC01014	long intergenic non-protein coding RNA 1014	ncRNA	2.42056	5.01857
chr10	35151918	35152917	Intergenic	47721	100505601	PARD3-AS1	PARD3 antisense RNA 1	ncRNA	6.49956	5.01682
chr2	152705506	152706878	Intron (NM_001330114, Intron 11 of 12)	-21257	26225	ARL5A	ADP ribosylation factor like GTPase 5A	protein-coding	5.9593	5.01046
chr2	181232045	181233078	Intergenic	-324270	101669767	SCHLAP1	SWI/SNF complex antagonist associated with prostate cancer 1	ncRNA	3.34422	5.00518
chr11	130357834	130359625	Intergenic	39860	170689	ADAMTS15	ADAM metallopeptidase with thrombospondin type 1 motif 15	protein-coding	5.0073	4.99694
chr6	118619670	118620669	Intron (NM_001029858, Intron 7 of 7)	-202367	23629	BRD7P3	bromodomain containing 7 pseudogene 3	pseudo	3.75828	4.99518
chr2	69922268	69923284	Intron (NM_001320698, Intron 2 of 14)	-46490	307	ANXA4	annexin A4	protein-coding	10.1674	4.98956
chr8	134338586	134339978	Intergenic	-29735	10397	NDRG1	N-myc downstream regulated 1	protein-coding	5.71303	4.98891
chr22	32072277	32073478	Intergenic	-14327	23761	PISD	phosphatidylserine decarboxylase	protein-coding	5.51412	4.98816
chr15	83039362	83040361	Intron (NR_004847, Intron 1 of 4).2	16020	100134869	UBE2Q2P2	ubiquitin conjugating enzyme E2 Q2 pseudogene 2	pseudo	3.83927	4.98121
chr17	47673567	47674657	Intergenic	20879	11248	NXPH3	neurexophilin 3	protein-coding	10.2356	4.98105
chr5	174714749	174715887	Intergenic	155867	1812	DRD1	dopamine receptor D1	protein-coding	6.035	4.98012
chr15	66909297	66910566	Intron (NR_110372, Intron 1 of 4)	35403	102723165	LINC01169	long intergenic non-protein coding RNA 1169	ncRNA	13.0918	4.97568
chr1	17824349	17825377	Intergenic	-41330	55160	ARHGEF10L	Rho guanine nucleotide exchange factor 10 like	protein-coding	10.1293	4.97326
chr2	103256478	103257477	Intron (NM_003048, Intron 1 of 11)	20965	6549	SLC9A2	solute carrier family 9 member A2	protein-coding	11.4894	4.96266
chr21	37863477	37864574	Intron (NM_001146078, Intron 2 of 2)	-11605	23562	CLDN14	claudin 14	protein-coding	8.19429	4.95928
chr7	51205889	51207697	Intron (NM_001346441, Intron 5 of 12)	177713	23242	COBL	cordon-bleu WH2 repeat protein	protein-coding	5.61738	4.95705
chr9	27394032	27395031	Intron (NM_024761, Intron 2 of 3)	-97383	54586	EQTN	equatorin	protein-coding	5.68595	4.9534
chr3	71585835	71586834	Intron (NR_146142, Intron 2 of 19)	4906	100302112	MIR1284	microRNA 1284	ncRNA	8.56659	4.95323
chr16	65675250	65676267	Intergenic	-65555	283867	LINC00922	long intergenic non-protein coding RNA 922	ncRNA	2.77889	4.94759
chr7	21619063	21620669	Intron (NM_001277115, Intron 8 of 81)	37209	8701	DNAH11	dynein axonemal heavy chain 11	protein-coding	4.12456	4.94737
chr3	149933528	149934578	Intergenic	-22253	101927992	LINC01213	long intergenic non-protein coding RNA 1213	ncRNA	9.70114	4.94393
chr14	79879038	79880340	Intron (NM_001272020, Intron 1 of 5)	133966	9369	NRXN3	neurexin 3	protein-coding	3.62942	4.94376
chr2	159932520	159933732	Intron (NM_033394, Intron 3 of 26)	107974	85461	TANC1	tetratricopeptide repeat, ankyrin repeat and coiled-coil containing 1	protein-coding	5.71836	4.94263
chr18	45987018	45988017	Intergenic	-48561					5.37866	4.9395
chr5	95253934	95254933	Intron (NM_012081, Intron 3 of 11)	43122	22936	ELL2	elongation factor for RNA polymerase II 2	protein-coding	2.18759	4.9346
chr5	60418578	60419607	Intron (NM_174889, Intron 3 of 3)	-39051	101928630	SMIM15-AS1	SMIM15 antisense RNA 1	ncRNA	7.36371	4.92854
chr17	14203724	14205347	Promoter-TSS	137	9953	HS3ST3B1	heparan sulfate-glucosamine 3-sulfotransferase 3B1	protein-coding	10.051	4.92494
chr2	64260238	64261237	Intergenic	-14175	51542	VPS54	VPS54 subunit of GARP complex	protein-coding	4.01773	4.92484
chr8	17702805	17703804	Intergenic	-44216	57509	MTUS1	microtubule associated scaffold protein 1	protein-coding	5.78514	4.92459
chr11	69862304	69863518	Intergenic	47119	101928443	LINC02753	long intergenic non-protein coding RNA 2753	ncRNA	5.67052	4.91673
chr9	120495188	120496470	Intergenic	29148	7099	TLR4	toll like receptor 4	protein-coding	3.85792	4.91239
chr14	67908878	67910098	Promoter-TSS	-841	100847064	MIR5694	microRNA 5694	ncRNA	8.85845	4.91134
chr2	238395434	238396443	Promoter-TSS	44	79083	MLPH	melanophilin	protein-coding	23.403	4.90451
chr19	52780075	52781074	Intron (NM_001010851, Intron 1 of 3)	-4476	693228	MIR643	microRNA 643	ncRNA	9.69218	4.90266
chr6	41423816	41425279	Intergenic	-45635	103106903	LINC01276	long intergenic non-protein coding RNA 1276	ncRNA	14.4019	4.89866
chr1	200264832	200265831	Intergenic	77589	554279	LINC00862	long intergenic non-protein coding RNA 862	ncRNA	5.98232	4.8937
chr19	41724399	41725532	Promoter-TSS	-163	558	AXL	AXL receptor tyrosine kinase	protein-coding	29.2935	4.89065
chr3	71298164	71299163	Intron (NR_146142, Intron 5 of 19)	-4435	27086	FOXP1	forkhead box P1	protein-coding	3.87113	4.88696
chr19	13164294	13165346	Intron (NM_001271043, Intron 2 of 10)	29227	4784	NFIX	nuclear factor I X	protein-coding	33.1637	4.88417
chr3	69914576	69915764	Promoter-TSS	-205	4286	MITF	melanocyte inducing transcription factor	protein-coding	4.12337	4.8799
chr12	112689664	112690716	Intron (NM_001109662, Intron 23 of 75)	-89065	102465519	MIR6861	microRNA 6861	ncRNA	8.02091	4.87668
chr4	36226688	36227736	Intron (NR_146894, Intron 2 of 32)	18349	116984	ARAP2	ArfGAP with RhoGAP domain, ankyrin repeat and PH domain 2	protein-coding	4.47817	4.87634
chr17	5484198	5485197	Intron (NM_001033053, Intron 3 of 15)	3132	22861	NLRP1	NLR family pyrin domain containing 1	protein-coding	8.04838	4.87574
chr10	77532946	77533945	Intron (NR_131178, Intron 1 of 7)	-9074	83938	LRMDA	leucine rich melanocyte differentiation associated	protein-coding	6.76326	4.87444
chr21	30008786	30009987	Intergenic	97746	118421	LINC00161	long intergenic non-protein coding RNA 161	ncRNA	5.14188	4.87313
chr5	93576241	93577594	Intron (NM_001145678, Intron 20 of 20)	-129513	83989	FAM172A	family with sequence similarity 172 member A	protein-coding	3.80556	4.86866
chr18	7641620	7642619	Intron (NM_001105244, Intron 1 of 32)	74805	5797	PTPRM	protein tyrosine phosphatase receptor type M	protein-coding	4.72016	4.86791
chr4	186434422	186435474	Intron (NM_014476, Intron 4 of 7)	21764	27295	PDLIM3	PDZ and LIM domain 3	protein-coding	5.95132	4.86783
chr4	3313188	3314203	Intergenic	-2179	6002	RGS12	regulator of G protein signaling 12	protein-coding	17.4059	4.86669
chr13	43084899	43085898	Intergenic	-51474	8600	TNFSF11	TNF superfamily member 11	protein-coding	2.51986	4.86328
chr11	72896472	72897472	Intergenic	-32354	5029	P2RY2	purinergic receptor P2Y2	protein-coding	21.2593	4.86179
chr11	107704264	107705388	Intron (NM_017515, Intron 1 of 7)	24687	54733	SLC35F2	solute carrier family 35 member F2	protein-coding	13.8968	4.86081
chr9	96526223	96527375	Intergenic	-54840	100422927	MIR4291	microRNA 4291	ncRNA	4.92345	4.86076
chr8	108127604	108129335	Intergenic	220274	284	ANGPT1	angiopoietin 1	protein-coding	4.6256	4.85921
chr9	109592262	109593261	Intergenic	-32686	58499	ZNF462	zinc finger protein 462	protein-coding	4.7592	4.85876
chr6	26257144	26258283	Intergenic	5834	8345	HIST1H2BH	histone cluster 1 H2B family member h	protein-coding	5.21248	4.8572
chr4	25284475	25285474	Intergenic	-29422	29063	ZCCHC4	zinc finger CCHC-type containing 4	protein-coding	2.53462	4.85636
chr12	26286965	26288857	Intergenic	-9941	79365	BHLHE41	basic helix-loop-helix family member e41	protein-coding	5.4202	4.85612
chr1	19738777	19740349	Intron (NM_001206541, Intron 3 of 8)	71226	832	CAPZB	capping actin protein of muscle Z-line subunit beta	protein-coding	17.7126	4.85372
chr4	152462277	152463601	Intron (NM_001109977, Intron 3 of 13)	132611	729830	FAM160A1	family with sequence similarity 160 member A1	protein-coding	9.0848	4.85306
chr10	22317749	22319103	Intergenic	-25767	64215	DNAJC1	DnaJ heat shock protein family (Hsp40) member C1	protein-coding	3.95893	4.85293
chr17	20997434	20998433	Intergenic	19064	101060544	LINC01563	long intergenic non-protein coding RNA 1563	ncRNA	7.36633	4.85071
chr8	33054794	33056343	Intergenic	275096	84750	FUT10	fucosyltransferase 10	protein-coding	3.81109	4.84267
chr1	10853711	10854710	Intron (NM_001079843, Intron 1 of 20)	2493	54897	CASZ1	castor zinc finger 1	protein-coding	14.674	4.84258
chr8	41654417	41656422	Promoter-TSS	-279	286	ANK1	ankyrin 1	protein-coding	9.28483	4.84236
chr9	78342423	78343462	Intergenic	-162618	5125	PCSK5	proprotein convertase subtilisin/kexin type 5	protein-coding	3.53171	4.83033
chr19	20665260	20666259	Intergenic	-57988	664701	ZNF826P	zinc finger protein 826, pseudogene	pseudo	2.4577	4.82964
chrX	20400268	20401267	Intergenic	-115740	6197	RPS6KA3	ribosomal protein S6 kinase A3	protein-coding	2.93729	4.81608
chr10	97276892	97277913	Intron (NM_015385, Intron 1 of 24)	43726	10580	SORBS1	sorbin and SH3 domain containing 1	protein-coding	8.90976	4.81539
chr2	48570933	48571998	Intron (NM_002158, Intron 2 of 6)	29644	3344	FOXN2	forkhead box N2	protein-coding	6.00624	4.81416
chr6	2258453	2260419	Intron (NR_046229, Intron 2 of 6)	13449	100508120	GMDS-DT	GMDS divergent transcript	ncRNA	10.3149	4.81082
chr4	109456703	109457702	Intergenic	-21187	101929621	LOC101929621	uncharacterized LOC101929621	ncRNA	2.49139	4.80488
chr3	25503768	25504790	Intron (NM_001290266, Intron 2 of 7)	4478	5915	RARB	retinoic acid receptor beta	protein-coding	5.46542	4.80436
chr6	157429004	157430112	Intron (NM_001363725, Intron 3 of 17)	71997	57492	ARID1B	AT-rich interaction domain 1B	protein-coding	8.84851	4.80158
chr5	178038941	178039940	Exon (NM_020666, Exon 9 of 13)	14611	57396	CLK4	CDC like kinase 4	protein-coding	5.18696	4.7832
chr15	99355820	99356996	Intron (NM_000875, Intron 2 of 20)	28753	100616432	MIR4714	microRNA 4714	ncRNA	7.90033	4.78286
chr1	25068229	25069228	Intergenic	-3210	25932	CLIC4	chloride intracellular channel 4	protein-coding	12.5933	4.78062
chr15	56656919	56658198	Promoter-TSS	-64	374618	TEX9	testis expressed 9	protein-coding	4.99217	4.77962
chrX	83989517	83990516	Intergenic	-199141	100131816	UBE2DNL	ubiquitin conjugating enzyme E2 D N-terminal like (pseudogene)	pseudo	2.30418	4.77887
chr1	28498781	28499780	Intron (NM_001164723, Intron 1 of 2)	3921	5724	PTAFR	platelet activating factor receptor	protein-coding	10.8087	4.77749
chr2	235995948	235997690	Intergenic	60440					11.8327	4.77486
chr2	20637522	20638521	Intergenic	-8814	388	RHOB	ras homolog family member B	protein-coding	3.6006	4.77319
chr19	19787990	19788989	Intron (NM_033204, Intron 1 of 3)	8841	94039	ZNF101	zinc finger protein 101	protein-coding	6.18358	4.76952
chr17	30342289	30343306	Intron (NM_001321350, Intron 1 of 14)	-5358	114659	LRRC37B	leucine rich repeat containing 37B	protein-coding	6.3701	4.76918
chr2	150899175	150900174	Intergenic	-183969	150596	LINC01931	long intergenic non-protein coding RNA 1931	ncRNA	2.75572	4.76801
chr10	8091927	8093009	TTS (NR_024256)	1986	399717	GATA3-AS1	GATA3 antisense RNA 1	ncRNA	6.5965	4.76739
chr1	1078261	1081190	TTS (NR_038869)	7328	254099	LINC01342	long intergenic non-protein coding RNA 1342	ncRNA	43.3363	4.7648
chrX	43699209	43700243	Intron (NM_000898, Intron 2 of 14)	41970	4129	MAOB	monoamine oxidase B	protein-coding	4.55822	4.7601
chr12	133577701	133578700	Intron (NM_001330514, Intron 2 of 4)	15247	7574	ZNF26	zinc finger protein 26	protein-coding	3.1414	4.75999
chr9	79087513	79088512	Intron (NM_001490, Intron 2 of 3)	-5245	2650	GCNT1	glucosaminyl (N-acetyl) transferase 1	protein-coding	3.80556	4.75861
chr6	44767661	44769030	Intergenic	-248727	105375075	LOC105375075	uncharacterized LOC105375075	ncRNA	4.70524	4.75466
chr1	48392533	48393560	Intron (NM_001194986, Intron 2 of 6)	70011	388630	TRABD2B	TraB domain containing 2B	protein-coding	10.0026	4.75373
chr18	24081835	24082834	Intron (NM_001258222, Intron 1 of 4)	46183	284252	KCTD1	potassium channel tetramerization domain containing 1	protein-coding	9.18105	4.75357
chr1	145476839	145478476	Promoter-TSS	588	128077	LIX1L	limb and CNS expressed 1 like	protein-coding	17.9135	4.74359
chr3	24547269	24548268	Intergenic	-10569	7068	THRB	thyroid hormone receptor beta	protein-coding	2.18623	4.73629
chr18	52540794	52541826	Intron (NM_004163, Intron 1 of 5)	45602	5874	RAB27B	RAB27B, member RAS oncogene family	protein-coding	4.20754	4.73321
chr12	2716727	2717726	Intron (NM_001167623, Intron 26 of 46)	64160	100874235	CACNA1C-AS2	CACNA1C antisense RNA 2	ncRNA	4.01407	4.73191
chr19	58457825	58459395	Promoter-TSS	464	10172	ZNF256	zinc finger protein 256	protein-coding	19.6619	4.72785
chr20	22328156	22329223	Intergenic	-65250	101929663	LINC01427	long intergenic non-protein coding RNA 1427	ncRNA	5.04674	4.72742
chr1	115771883	115773464	Intergenic	-52982	112840934	NGF-AS1	NGF antisense RNA 1	ncRNA	5.18673	4.71836
chr1	214319810	214320809	Intergenic	-134193	56950	SMYD2	SET and MYND domain containing 2	protein-coding	2.97792	4.71443
chr8	225791	226790	Intergenic	43834	169270	ZNF596	zinc finger protein 596	protein-coding	5.40476	4.7096
chr1	39741433	39742432	Intron (NM_012090, Intron 5 of 92)	-132813	643314	KIAA0754	KIAA0754	protein-coding	6.99096	4.70901
chr2	123502632	123503991	Intergenic	327746	107985818	LINC01826	long intergenic non-protein coding RNA 1826	ncRNA	3.34733	4.70492
chr1	24375025	24376024	Intergenic	63101	127294	MYOM3	myomesin 3	protein-coding	7.88735	4.7046
chr13	24442027	24443162	Intron (NM_005932, Intron 7 of 18)	-20413	542767	PCOTH	Pro-X-Gly collagen triple helix like repeat containing	protein-coding	13.2762	4.70441
chr5	106723415	106725501	Intron (NM_001962, Intron 2 of 4)	282180	1946	EFNA5	ephrin A5	protein-coding	7.26147	4.703
chr14	52858094	52859093	Intergenic	77563	5732	PTGER2	prostaglandin E receptor 2	protein-coding	3.04366	4.69834
chr7	105538205	105539204	Intergenic	-21673	222255	ATXN7L1	ataxin 7 like 1	protein-coding	6.78283	4.69748
chr6	24743416	24744458	Intergenic	-24555	81688	C6orf62	chromosome 6 open reading frame 62	protein-coding	4.41261	4.69625
chr6	74375160	74376159	Intergenic	-11944	26503	SLC17A5	solute carrier family 17 member 5	protein-coding	2.47967	4.69538
chr9	133861556	133862555	Intergenic	-22506	10319	LAMC3	laminin subunit gamma 3	protein-coding	5.56579	4.68481
chr11	119609351	119611351	TTS (NR_120587)	10058	102724301	LOC102724301	uncharacterized LOC102724301	ncRNA	9.92228	4.68413
chr4	36980705	36981716	Intergenic	-22191	100508631	LINC02616	long intergenic non-protein coding RNA 2616	ncRNA	2.70765	4.68213
chr14	68457248	68458247	Intron (NM_001321817, Intron 8 of 11)	167438	5890	RAD51B	RAD51 paralog B	protein-coding	3.68381	4.68191
chr16	80185735	80186734	Intergenic	357088	101928248	LINC01229	long intergenic non-protein coding RNA 1229	ncRNA	3.09257	4.6815
chr10	33547601	33548748	Intron (NR_045259, Intron 3 of 15)	75421	8829	NRP1	neuropilin 1	protein-coding	9.81272	4.68141
chr14	76277697	76279137	Intron (NM_015072, Intron 27 of 31)	150828	23093	TTLL5	tubulin tyrosine ligase like 5	protein-coding	7.49133	4.68081
chr7	139859643	139860883	Intron (NM_030647, Intron 1 of 19)	16520	80853	KDM7A	lysine demethylase 7A	protein-coding	7.65687	4.68027
chr4	169490091	169491090	Intron (NM_016081, Intron 2 of 20)	-62139	23022	PALLD	palladin, cytoskeletal associated protein	protein-coding	3.19968	4.67738
chr8	124923431	124924751	Intron (NM_001039112, Intron 1 of 40)	59864	654463	FER1L6	fer-1 like family member 6	protein-coding	3.7179	4.6764
chr1	8738944	8740085	Intron (NM_001042681, Intron 1 of 22)	138185	473	RERE	arginine-glutamic acid dipeptide repeats	protein-coding	10.1571	4.67315
chr4	48945876	48946978	Intergenic	-37582	132299	OCIAD2	OCIA domain containing 2	protein-coding	3.04229	4.67241
chr8	54404609	54405843	Intergenic	31299	100507516	LOC100507516	uncharacterized LOC100507516	ncRNA	5.40648	4.6723
chr1	205394738	205395737	Intergenic	-4053	93273	LEMD1	LEM domain containing 1	protein-coding	4.08342	4.67089
chr19	53184321	53185320	Intron (NM_001348019, Intron 1 of 6)	9014	55769	ZNF83	zinc finger protein 83	protein-coding	8.5152	4.66585
chr8	99670116	99671115	Intron (NM_001256313, Intron 4 of 8)	167284	6788	STK3	serine/threonine kinase 3	protein-coding	3.0599	4.6641
chr1	22674304	22675735	Intergenic	82287	100616433	MIR4418	microRNA 4418	ncRNA	7.54832	4.66257
chr1	24433724	24435467	Intron (NM_152372, Intron 2 of 36)	4030	127294	MYOM3	myomesin 3	protein-coding	39.3815	4.66018
chr7	138642946	138643945	Intron (NM_001164665, Intron 1 of 19)	22690	57670	KIAA1549	KIAA1549	protein-coding	11.059	4.65973
chr8	138209171	138210170	Intergenic	216161	101927915	LOC101927915	uncharacterized LOC101927915	ncRNA	1.79625	4.65315
chr2	173272712	173273883	Intergenic	-18767	3655	ITGA6	integrin subunit alpha 6	protein-coding	6.18581	4.65218
chr1	234886671	234888163	Intergenic	8386	100130249	PP2672	uncharacterized LOC100130249	ncRNA	8.40064	4.65163
chr11	61370323	61371437	Intron (NR_110189, Intron 3 of 3)	-11628	113157	RPLP0P2	ribosomal protein lateral stalk subunit P0 pseudogene 2	pseudo	17.8617	4.6482
chr2	176968819	176969818	Intergenic	-2690	3237	HOXD11	homeobox D11	protein-coding	3.20293	4.648
chr9	129137357	129138356	Intron (NM_001011703, Intron 2 of 5)	34927	641373	NRON	Non-coding repressor of NFAT	ncRNA	6.55849	4.64798
chr8	120123941	120125154	Intergenic	-43526	101927513	LOC101927513	uncharacterized LOC101927513	ncRNA	3.58516	4.64561
chr9	127364335	127365476	Intron (NM_033334, Intron 2 of 9)	-55810	100379345	MIR181A2HG	MIR181A2 host gene	ncRNA	6.29658	4.64548
chr6	56542101	56543307	Intron (NM_001144769, Intron 8 of 96)	-35017	667	DST	dystonin	protein-coding	4.82319	4.64317
chr17	15844900	15846042	Intergenic	-2760	136	ADORA2B	adenosine A2b receptor	protein-coding	14.1615	4.64177
chr19	37261820	37264488	Promoter-TSS	555	342892	ZNF850	zinc finger protein 850	protein-coding	12.9609	4.64155
chr6	144731146	144732145	Intron (NM_007124, Intron 2 of 73)	4854	106635530	SNORA98	small nucleolar RNA, H/ACA box 98	snoRNA	6.27352	4.6381
chr4	99692850	99693849	Intergenic	113296	105377342	LOC105377342	uncharacterized LOC105377342	ncRNA	3.4586	4.63657
chr19	37663057	37664112	Promoter-TSS	13	199704	ZNF585A	zinc finger protein 585A	protein-coding	4.34271	4.63341
chr11	94063911	94065143	Intergenic	25724	390243	IZUMO1R	IZUMO1 receptor, JUNO	protein-coding	5.29265	4.63327
chr6	143159827	143161156	Intron (NM_006734, Intron 1 of 9)	105822	3097	HIVEP2	human immunodeficiency virus type I enhancer binding protein 2	protein-coding	5.08925	4.63094
chr2	113561104	113562122	Intergenic	-18638	3552	IL1A	interleukin 1 alpha	protein-coding	5.31256	4.63091
chr21	43735331	43736333	Promoter-TSS	-126	7033	TFF3	trefoil factor 3	protein-coding	8.27766	4.62902
chr7	70199019	70200018	Intron (NM_015570, Intron 6 of 18)	-397612	64409	GALNT17	polypeptide N-acetylgalactosaminyltransferase 17	protein-coding	9.34092	4.62475
chr15	42218561	42219571	Intron (NR_120332, Intron 2 of 3)	5451	101928363	EHD4-AS1	EHD4 antisense RNA 1	ncRNA	16.83	4.62363
chr12	96131269	96132569	Exon (NM_001329700, Exon 3 of 9)	52054	59277	NTN4	netrin 4	protein-coding	6.9424	4.6234
chr16	4094478	4095703	Intron (NM_001116, Intron 2 of 10)	71353	115	ADCY9	adenylate cyclase 9	protein-coding	7.87127	4.62062
chr9	117274462	117276039	Intergenic	-7497	25861	WHRN	whirlin	protein-coding	3.56563	4.62039
chr8	18745219	18746384	Intron (NM_015310, Intron 2 of 15)	-1234	23362	PSD3	pleckstrin and Sec7 domain containing 3	protein-coding	5.24391	4.61771
chr7	95713999	95714999	Intron (NM_001278422, Intron 15 of 15)	134569	693176	MIR591	microRNA 591	ncRNA	6.02955	4.61581
chr12	3567078	3568077	Intron (NM_001256536, Intron 1 of 9)	-32792	56341	PRMT8	protein arginine methyltransferase 8	protein-coding	4.28694	4.6153
chr22	29509201	29510200	Intron (NM_032045, Intron 3 of 9)	40677	83999	KREMEN1	kringle containing transmembrane protein 1	protein-coding	6.24467	4.61286
chr11	77866913	77868273	Intron (NR_102281, Intron 2 of 2)	16754	100289388	KCTD21-AS1	KCTD21 antisense RNA 1	ncRNA	9.80035	4.61077
chr8	118627152	118628151	Intergenic	94699	90390	MED30	mediator complex subunit 30	protein-coding	3.92054	4.60968
chr1	227557645	227558911	Intergenic	-52085	8476	CDC42BPA	CDC42 binding protein kinase alpha	protein-coding	8.17738	4.60924
chr2	39718922	39719921	Intron (NR_037875, Intron 3 of 5)	54864	728730	MAP4K3-DT	MAP4K3 divergent transcript	ncRNA	3.43672	4.60472
chr4	48604058	48605057	Intron (NM_015030, Intron 12 of 63)	112288	326340	ZAR1	zygote arrest 1	protein-coding	4.99163	4.60073
chr5	126339150	126340284	Intron (NM_178450, Intron 1 of 4)	26533	115123	2023-03-03	membrane associated ring-CH-type finger 3	protein-coding	5.82152	4.60003
chr20	53790302	53791301	Intergenic	-248780	102723578	LINC01440	long intergenic non-protein coding RNA 1440	ncRNA	4.91927	4.59969
chr6	65011175	65012174	Intron (NM_001292009, Intron 30 of 43)	494945	112935969	SCAT8	S-phase cancer associated transcript 8	ncRNA	2.99592	4.59922
chr4	75133133	75135013	Intron (NR_147097, Intron 8 of 9)	-40114	255324	EPGN	epithelial mitogen	protein-coding	3.77375	4.59831
chr2	123172499	123173498	Intergenic	658059	107985818	LINC01826	long intergenic non-protein coding RNA 1826	ncRNA	2.60519	4.59825
chr8	59652525	59654316	Intergenic	-81008	8439	NSMAF	neutral sphingomyelinase activation associated factor	protein-coding	4.32289	4.59527
chr11	63477648	63478683	Intron (NM_201429, Intron 2 of 7)	29193	10313	RTN3	reticulon 3	protein-coding	19.4109	4.59362
chr9	120509386	120510470	Intergenic	43247	7099	TLR4	toll like receptor 4	protein-coding	4.55449	4.59077
chr9	107953495	107954494	Intergenic	-52892	23446	SLC44A1	solute carrier family 44 member 1	protein-coding	6.47624	4.58842
chr1	45069058	45070268	Intron (NM_001319957, Intron 1 of 13)	58498	100847089	MIR5584	microRNA 5584	ncRNA	9.13944	4.58746
chr7	39800833	39802169	Intron (NR_026999, Intron 1 of 11)	28334	349114	LINC00265	long intergenic non-protein coding RNA 265	ncRNA	9.51017	4.58735
chr3	111761475	111762595	Promoter-TSS	210	344805	TMPRSS7	transmembrane serine protease 7	protein-coding	4.57585	4.58056
chr3	186086235	186087234	Intergenic	-6711	1608	DGKG	diacylglycerol kinase gamma	protein-coding	3.74856	4.57952
chr3	14925958	14927727	Intron (NM_152536, Intron 4 of 19)	62170	100505641	FGD5-AS1	FGD5 antisense RNA 1	ncRNA	6.19802	4.57864
chr2	123505140	123506576	Intergenic	325199	107985818	LINC01826	long intergenic non-protein coding RNA 1826	ncRNA	3.5534	4.57583
chr1	20301373	20302372	TTS (NM_001161729)	4280	5320	PLA2G2A	phospholipase A2 group IIA	protein-coding	7.36056	4.57554
chr11	106353175	106354174	Intergenic	231540	101928535	LOC101928535	uncharacterized LOC101928535	ncRNA	5.6463	4.57521
chrX	69888503	69889607	Intron (NM_001003811, Intron 17 of 30)	177090	109617015	SNORD3E	small nucleolar RNA, C/D box 3E	snoRNA	3.1479	4.57126
chr1	225881565	225882566	Intergenic	-41240	55740	ENAH	ENAH actin regulator	protein-coding	4.571	4.56805
chr13	21674883	21675921	Intergenic	-39251	10284	SAP18	Sin3A associated protein 18	protein-coding	3.59803	4.5645
chr1	207148393	207149392	Intergenic	-4922	83953	FCAMR	Fc fragment of IgA and IgM receptor	protein-coding	7.05178	4.56393
chr7	63988378	63989455	Intron (NM_001130022, Intron 3 of 3)	34533	340252	ZNF680	zinc finger protein 680	protein-coding	11.2373	4.56294
chr9	79029599	79030627	Intergenic	16598	653162	RPSAP9	ribosomal protein SA pseudogene 9	pseudo	8.90054	4.56265
chr2	156682183	156683231	Intergenic	428736	101929378	LINC01876	long intergenic non-protein coding RNA 1876	ncRNA	3.53007	4.5599
chr2	38846526	38847633	Intergenic	-16901	92906	HNRNPLL	heterogeneous nuclear ribonucleoprotein L like	protein-coding	4.04543	4.55789
chr5	82789526	82790550	Intron (NM_001126336, Intron 5 of 12)	22475	1462	VCAN	versican	protein-coding	4.22972	4.55542
chr11	111296972	111298548	Intergenic	-8849	100132078	LOC100132078	uncharacterized LOC100132078	ncRNA	11.5893	4.54989
chr10	35142604	35143624	Intergenic	38418	100505601	PARD3-AS1	PARD3 antisense RNA 1	ncRNA	3.7571	4.54912
chr8	54426696	54427703	Non-coding (NR_149032, Exon 2 of 2)	9326	100507516	LOC100507516	uncharacterized LOC100507516	ncRNA	9.47299	4.54889
chr10	54138621	54139620	Intergenic	65079	22943	DKK1	dickkopf WNT signaling pathway inhibitor 1	protein-coding	4.26102	4.54854
chr20	53868756	53870941	Intergenic	-169733	102723578	LINC01440	long intergenic non-protein coding RNA 1440	ncRNA	5.17462	4.54662
chr2	134331393	134332442	Intergenic	-5883	344148	NCKAP5	NCK associated protein 5	protein-coding	6.63986	4.54367
chr4	105979173	105980172	Intergenic	-87360	54790	TET2	tet methylcytosine dioxygenase 2	protein-coding	4.49362	4.54241
chr19	24335585	24337000	Intergenic	9957	100101266	HAVCR1P1	hepatitis A virus cellular receptor 1 pseudogene 1	pseudo	2.89484	4.53473
chr4	37945606	37946605	Intron (NM_001253912, Intron 2 of 20)	-15914	10744	PTTG2	pituitary tumor-transforming 2	protein-coding	6.08508	4.5342
chr3	114818489	114819733	Promoter-TSS	44	26137	ZBTB20	zinc finger and BTB domain containing 20	protein-coding	3.72733	4.53396
chr18	55983963	55984962	Intron (NM_001144971, Intron 7 of 30)	95659	23327	NEDD4L	NEDD4 like E3 ubiquitin protein ligase	protein-coding	11.697	4.53296
chr5	127381930	127382929	Intron (NR_152812, Intron 4 of 4)	36438	644873	LINC01184	long intergenic non-protein coding RNA 1184	ncRNA	7.35465	4.53261
chr6	24908377	24909984	Intron (NM_001286446, Intron 1 of 13)	1782	9750	RIPOR2	RHO family interacting cell polarization regulator 2	protein-coding	4.46268	4.53179
chr10	98355805	98357262	Intron (NM_152309, Intron 16 of 16)	-9764	56889	TM9SF3	transmembrane 9 superfamily member 3	protein-coding	5.59095	4.52224
chr6	65390067	65391100	Intron (NM_001292009, Intron 22 of 43)	-620728	441155	LOC441155	zinc finger CCCH-type domain-containing-like	protein-coding	4.6283	4.52005
chr1	172291068	172292299	Intron (NM_001350204, Intron 17 of 20)	-98142	92346	C1orf105	chromosome 1 open reading frame 105	protein-coding	7.2138	4.51898
chr8	129165022	129166021	Intergenic	3159	100302281	MIR1208	microRNA 1208	ncRNA	6.08371	4.51729
chr4	99493126	99494125	Intron (NM_005723, Intron 1 of 7)	86137	10098	TSPAN5	tetraspanin 5	protein-coding	6.4836	4.51727
chr4	76922481	76923579	3' UTR (NM_002416, Exon 4 of 4)	5632	4283	CXCL9	C-X-C motif chemokine ligand 9	protein-coding	3.17934	4.51678
chr20	22766196	22767698	Intergenic	-100965	105372566	LINC01747	long intergenic non-protein coding RNA 1747	ncRNA	5.6315	4.51477
chr4	24139316	24140333	Intron (NM_001354827, Intron 1 of 13)	-248154	10891	PPARGC1A	PPARG coactivator 1 alpha	protein-coding	8.9524	4.5129
chr7	2451251	2452813	Intron (NM_018641, Intron 1 of 1)	8786	55501	CHST12	carbohydrate sulfotransferase 12	protein-coding	13.9103	4.51228
chr3	72572385	72573385	Intergenic	-77111	23429	RYBP	RING1 and YY1 binding protein	protein-coding	9.17618	4.51212
chr9	88046491	88047490	Intergenic	309954	23287	AGTPBP1	ATP/GTP binding protein 1	protein-coding	4.42089	4.50726
chr14	56639293	56640292	Intron (NM_021255, Intron 1 of 5)	54663	57161	PELI2	pellino E3 ubiquitin protein ligase family member 2	protein-coding	5.68647	4.50505
chr9	82298784	82300217	Intron (NR_104239, Intron 9 of 20)	111408	7091	TLE4	TLE family member 4, transcriptional corepressor	protein-coding	2.72341	4.50485
chr1	66723843	66724842	Intron (NM_001297441, Intron 5 of 15)	-73449	5142	PDE4B	phosphodiesterase 4B	protein-coding	2.80839	4.49957
chr18	52502765	52503764	Intron (NM_004163, Intron 1 of 5)	7556	5874	RAB27B	RAB27B, member RAS oncogene family	protein-coding	6.73298	4.49834
chrX	132431019	132432018	Intergenic	-79136	51270	TFDP3	transcription factor Dp family member 3	protein-coding	3.40795	4.49361
chr13	30332444	30333464	Intergenic	91800	5412	UBL3	ubiquitin like 3	protein-coding	6.25555	4.48894
chr8	119029982	119031325	Intron (NM_000127, Intron 1 of 10)	93405	2131	EXT1	exostosin glycosyltransferase 1	protein-coding	12.2391	4.48639
chr5	113653191	113654190	Intergenic	-44077	3781	KCNN2	potassium calcium-activated channel subfamily N member 2	protein-coding	2.06824	4.48407
chr17	10659438	10661195	Intron (NR_073457, Intron 2 of 3)	-26670	388335	TMEM220	transmembrane protein 220	protein-coding	13.8828	4.48219
chrX	37781987	37782986	Intergenic	-67546	25763	HYPM	huntingtin interacting protein M	protein-coding	2.45254	4.48113
chr5	106892556	106893666	Intron (NM_001962, Intron 1 of 4)	113527	1946	EFNA5	ephrin A5	protein-coding	4.76753	4.47901
chr3	189248437	189249436	Intergenic	-65599	8626	TP63	tumor protein p63	protein-coding	3.55967	4.47758
chr19	24299441	24300440	Intron (NM_001278664, Intron 2 of 2)	29951	9534	ZNF254	zinc finger protein 254	protein-coding	2.53481	4.47708
chr1	186883376	186884375	Intron (NM_024420, Intron 7 of 17)	85794	5321	PLA2G4A	phospholipase A2 group IVA	protein-coding	3.83351	4.47212
chr18	3208956	3210213	Intron (NM_003803, Intron 2 of 37)	10382	8736	MYOM1	myomesin 1	protein-coding	10.2898	4.46983
chr18	46485694	46487254	Intergenic	-9393	4092	SMAD7	SMAD family member 7	protein-coding	12.0217	4.46913
chr12	130904329	130905328	Intron (NM_001351228, Intron 16 of 21)	82396	9271	PIWIL1	piwi like RNA-mediated gene silencing 1	protein-coding	3.32334	4.46898
chr14	51040344	51041423	Intron (NM_001127713, Intron 2 of 13)	14140	51062	ATL1	atlastin GTPase 1	protein-coding	2.79611	4.46405
chr1	150622342	150623363	Intron (NM_018178, Intron 4 of 4)	-20754	2029	ENSA	endosulfine alpha	protein-coding	7.31261	4.46225
chr8	121601895	121602894	Intron (NM_021021, Intron 3 of 6)	144735	27085	MTBP	MDM2 binding protein	protein-coding	8.74491	4.46134
chr7	124362686	124363685	Intergenic	42661	2861	GPR37	G protein-coupled receptor 37	protein-coding	2.51533	4.45998
chr16	31760020	31761019	Intron (NM_001130913, Intron 3 of 4)	35969	124411	ZNF720	zinc finger protein 720	protein-coding	3.42087	4.45952
chr7	65098278	65099277	Intergenic	-13990	644619	INTS4P2	integrator complex subunit 4 pseudogene 2	pseudo	3.62025	4.45947
chr1	44554655	44556157	Intergenic	-29087	128209	KLF17	Kruppel like factor 17	protein-coding	6.19245	4.45788
chr1	7400838	7402447	Intron (NM_001349609, Intron 5 of 22)	48172	102725193	LOC102725193	uncharacterized LOC102725193	ncRNA	12.9674	4.45767
chr6	86161813	86162812	Intron (NM_002526, Intron 1 of 8)	2511	4907	NT5E	5'-nucleotidase ecto	protein-coding	17.8925	4.45749
chrX	53077226	53078523	Promoter-TSS	-632	54328	GPR173	G protein-coupled receptor 173	protein-coding	9.09073	4.45653
chr19	42947795	42949267	Intron (NR_073179, Intron 1 of 1)	-1433	284340	CXCL17	C-X-C motif chemokine ligand 17	protein-coding	8.57929	4.45563
chr5	80666947	80667946	Intron (NM_130767, Intron 3 of 14)	22507	134526	ACOT12	acyl-CoA thioesterase 12	protein-coding	3.06128	4.45221
chr21	27290616	27291634	Intron (NM_001136129, Intron 10 of 14)	-183160	522	ATP5PF	ATP synthase peripheral stalk subunit F6	protein-coding	4.21014	4.44806
chr9	78607879	78609066	Intron (NR_120409, Intron 3 of 19)	102883	5125	PCSK5	proprotein convertase subtilisin/kexin type 5	protein-coding	7.31252	4.44682
chr7	155746069	155747411	Intergenic	-7173	389602	LOC389602	uncharacterized LOC389602	protein-coding	17.1158	4.44657
chr6	49490502	49491501	Intron (NM_001010904, Intron 5 of 5)	23365	389396	GLYATL3	glycine-N-acyltransferase like 3	protein-coding	2.05339	4.44285
chr3	188373443	188375153	Intron (NM_005578, Intron 6 of 10)	-32271	407020	MIR28	microRNA 28	ncRNA	7.77037	4.44024
chr3	170965884	170966883	Intron (NM_015028, Intron 2 of 32)	-141835	693154	MIR569	microRNA 569	ncRNA	3.48014	4.43479
chr1	214066757	214067756	Intron (NR_037850, Intron 4 of 5)	-30836	100861504	LINC00538	long intergenic non-protein coding RNA 538	ncRNA	4.61117	4.43261
chr9	6198014	6199064	Intergenic	-16610	90865	IL33	interleukin 33	protein-coding	8.55566	4.42777
chr11	85520603	85521606	Intron (NM_206928, Intron 1 of 18)	1080	54843	SYTL2	synaptotagmin like 2	protein-coding	19.6307	4.42337
chr6	106959477	106960669	Promoter-TSS	343	202	CRYBG1	crystallin beta-gamma domain containing 1	protein-coding	8.66207	4.42279
chr13	107174994	107176066	Intron (NM_004093, Intron 1 of 4)	11858	1948	EFNB2	ephrin B2	protein-coding	16.7086	4.42249
chr19	13170640	13172036	Intron (NM_001271043, Intron 2 of 10)	35745	4784	NFIX	nuclear factor I X	protein-coding	21.9414	4.42181
chr2	72058007	72059006	Intergenic	316485	56603	CYP26B1	cytochrome P450 family 26 subfamily B member 1	protein-coding	5.0827	4.42019
chr5	58337971	58338970	Intron (NM_001349242, Intron 7 of 16)	-3167	5144	PDE4D	phosphodiesterase 4D	protein-coding	10.8415	4.41378
chr3	148965755	148966756	Intergenic	-26639	1356	CP	ceruloplasmin	protein-coding	4.75512	4.41314
chr13	26552265	26553264	Intron (NM_001313741, Intron 34 of 35)	72434	387914	SHISA2	shisa family member 2	protein-coding	5.00626	4.41276
chr1	12440294	12442121	Intron (NM_015378, Intron 57 of 69)	-126093	677882	SNORA59B	small nucleolar RNA, H/ACA box 59B	snoRNA	8.82664	4.41214
chr11	124693338	124694616	Intron (NR_103862, Intron 4 of 4)	23653	100507283	LOC100507283	uncharacterized LOC100507283	ncRNA	9.57989	4.41186
chr15	61163743	61164742	Intron (NM_134261, Intron 1 of 10)	190474	100996876	RORA-AS2	RORA antisense RNA 2	ncRNA	3.17318	4.41107
chr3	71450400	71451712	Intron (NR_146142, Intron 3 of 19)	-97134	27086	FOXP1	forkhead box P1	protein-coding	9.47713	4.41032
chr19	54048192	54049192	Intron (NM_001317113, Intron 2 of 4)	6650	55422	ZNF331	zinc finger protein 331	protein-coding	9.68426	4.41028
chrX	31231069	31232068	Intron (NM_000109, Intron 64 of 78)	53503	1756	DMD	dystrophin	protein-coding	3.72361	4.40955
chr1	19945905	19946904	Intron (NR_033758, Intron 2 of 4)	12103	644068	RPS14P3	ribosomal protein S14 pseudogene 3	pseudo	14.0976	4.40669
chr6	24960720	24961986	Intron (NM_001286446, Intron 1 of 13)	-25165	9750	RIPOR2	RHO family interacting cell polarization regulator 2	protein-coding	6.23561	4.40524
chr6	134503233	134504369	Intron (NM_001143676, Intron 3 of 13)	-4802	6446	SGK1	serum/glucocorticoid regulated kinase 1	protein-coding	7.90462	4.40462
chr1	12675325	12677165	Promoter-TSS	548	9249	DHRS3	dehydrogenase/reductase 3	protein-coding	16.2224	4.40406
chr19	58399178	58400827	Promoter-TSS	403	730051	ZNF814	zinc finger protein 814	protein-coding	15.6067	4.40252
chr13	48866573	48867592	Intergenic	10756	100862704	RB1-DT	RB1 divergent transcript	ncRNA	5.92404	4.40242
chr2	174397183	174398457	Intergenic	178220	83879	CDCA7	cell division cycle associated 7	protein-coding	8.10673	4.40217
chr10	92923158	92924645	Intron (NM_001257101, Intron 1 of 9)	1132	84333	PCGF5	polycomb group ring finger 5	protein-coding	7.27571	4.40211
chr5	102142912	102144015	Promoter-TSS	-439	5066	PAM	peptidylglycine alpha-amidating monooxygenase	protein-coding	7.86876	4.39664
chr7	43012360	43013658	Intergenic	41034	64983	MRPL32	mitochondrial ribosomal protein L32	protein-coding	4.9342	4.39527
chr2	186298503	186299502	Intergenic	-267203	105373782	LOC105373782	uncharacterized LOC105373782	ncRNA	3.36759	4.39474
chr12	115250339	115251792	Intergenic	-129085	6926	TBX3	T-box transcription factor 3	protein-coding	3.91551	4.39349
chr19	38084661	38086312	Promoter-TSS	161	51276	ZNF571	zinc finger protein 571	protein-coding	20.0324	4.3931
chr1	3633514	3634859	Intron (NM_001204186, Intron 4 of 10)	19576	7161	TP73	tumor protein p73	protein-coding	22.9781	4.38937
chr5	134464675	134465674	Intron (NR_161235, Intron 2 of 5)	-89437	101927953	C5orf66-AS1	C5orf66 antisense RNA 1	ncRNA	11.1295	4.38836
chr6	143094608	143095854	Exon (NM_006734, Exon 5 of 10)	-136205	153910	LOC153910	uncharacterized LOC153910	ncRNA	4.33141	4.38744
chr5	54952885	54954676	Intron (NM_173514, Intron 8 of 15)	35101	153129	SLC38A9	solute carrier family 38 member 9	protein-coding	4.80758	4.38403
chr12	26329833	26330869	Intergenic	-17918	8082	SSPN	sarcospan	protein-coding	3.35142	4.38272
chr16	1130294	1131293	3' UTR (NM_001053, Exon 1 of 1)	1967	6755	SSTR5	somatostatin receptor 5	protein-coding	25.2993	4.38157
chr11	100679279	100680278	Intron (NM_152432, Intron 3 of 23)	-121092	100128386	LOC100128386	uncharacterized LOC100128386	ncRNA	5.59206	4.38149
chr12	93917612	93918847	Intergenic	-45516	8835	SOCS2	suppressor of cytokine signaling 2	protein-coding	8.56406	4.37795
chr15	58116332	58117331	Intergenic	117919	81488	POLR2M	RNA polymerase II subunit M	protein-coding	6.23363	4.37508
chr5	88175361	88176360	Intron (NM_001193347, Intron 2 of 11)	3141	4208	MEF2C	myocyte enhancer factor 2C	protein-coding	8.555	4.37211
chr1	159787040	159788039	Intergenic	-9124	56833	SLAMF8	SLAM family member 8	protein-coding	3.31331	4.37029
chr20	44495626	44496625	Intron (NM_080752, Intron 1 of 1)	9872	140831	ZSWIM3	zinc finger SWIM-type containing 3	protein-coding	5.30376	4.37008
chr3	6567626	6568625	Intergenic	279011	101927347	GRM7-AS3	GRM7 antisense RNA 3	ncRNA	2.63434	4.36948
chr2	103235166	103236820	Promoter-TSS	-19	6549	SLC9A2	solute carrier family 9 member A2	protein-coding	15.2836	4.36768
chr10	103989694	103990761	TTS (NM_152310)	4171	83401	ELOVL3	ELOVL fatty acid elongase 3	protein-coding	13.115	4.36727
chr10	29921707	29922845	Intron (NM_003174, Intron 3 of 35)	1624	6840	SVIL	supervillin	protein-coding	10.3104	4.36708
chr5	142065278	142066343	Promoter-TSS	-155	2246	FGF1	fibroblast growth factor 1	protein-coding	15.9377	4.36523
chr1	9140535	9141665	Intergenic	-8782	6518	SLC2A5	solute carrier family 2 member 5	protein-coding	6.30844	4.36205
chr10	107501648	107502648	Intron (NR_120625, Intron 3 of 3)	77943	101927549	LINC02627	long intergenic non-protein coding RNA 2627	ncRNA	4.15258	4.36154
chr5	124011412	124012411	Intron (NM_020747, Intron 2 of 8)	68894	57507	ZNF608	zinc finger protein 608	protein-coding	4.8683	4.35549
chr1	47414039	47415049	Intergenic	-7396	1579	CYP4A11	cytochrome P450 family 4 subfamily A member 11	protein-coding	3.30555	4.35233
chr8	120591217	120592617	Intron (NM_001330600, Intron 19 of 25)	13331	5168	ENPP2	ectonucleotide pyrophosphatase/phosphodiesterase 2	protein-coding	3.84154	4.35042
chr1	3503733	3504732	Intron (NM_001409, Intron 3 of 36)	23840	1953	MEGF6	multiple EGF like domains 6	protein-coding	11.4791	4.34988
chrX	49626386	49627385	Intergenic	17074	158572	USP27X-AS1	USP27X antisense RNA 1 (head to head)	ncRNA	3.89194	4.34829
chr21	36386218	36387217	Intron (NM_001754, Intron 2 of 8)	25006	80215	RUNX1-IT1	RUNX1 Intronic transcript 1	ncRNA	4.72549	4.34626
chr10	63726903	63727902	Intron (NM_032199, Intron 3 of 9)	65944	84159	ARID5B	AT-rich interaction domain 5B	protein-coding	6.75465	4.34525
chr11	10160632	10162008	Intron (NM_030962, Intron 2 of 39)	154434	81846	SBF2	SET binding factor 2	protein-coding	5.14952	4.3449
chr1	231643232	231644234	Intergenic	-20666	100303453	TSNAX-DISC1	TSNAX-DISC1 readthrough (NMD candidate)	ncRNA	6.28556	4.34288
chr3	65488193	65489192	Intron (NM_001033057, Intron 2 of 22)	-390799	100873983	MAGI1-AS1	MAGI1 antisense RNA 1	ncRNA	3.56473	4.33481
chr17	29666503	29667745	Intron (NM_001042492, Intron 46 of 57)	-18484	2123	EVI2A	ecotropic viral integration site 2A	protein-coding	9.06505	4.33332
chr2	123396555	123397554	Intergenic	434003	107985818	LINC01826	long intergenic non-protein coding RNA 1826	ncRNA	3.19734	4.33056
chr4	180147367	180148366	Intergenic	-1318776	101928656	LINC01099	long intergenic non-protein coding RNA 1099	ncRNA	3.34405	4.3298
chr7	56077038	56078063	Intergenic	41587	5723	PSPH	phosphoserine phosphatase	protein-coding	8.31115	4.32963
chr20	10741591	10743418	Intergenic	8766	101929395	LINC01752	long intergenic non-protein coding RNA 1752	ncRNA	6.02825	4.32938
chr9	90210150	90211149	Intron (NM_001288729, Intron 2 of 25)	42280	100506897	DAPK1-IT1	DAPK1 Intronic transcript 1	ncRNA	9.28351	4.32375
chr1	110339356	110340355	Intergenic	-33310	79574	EPS8L3	EPS8 like 3	protein-coding	11.895	4.32297
chr2	106105767	106107343	Intergenic	-51585	2274	FHL2	four and a half LIM domains 2	protein-coding	3.59956	4.32109
chr4	23878964	23879963	Non-coding (NR_148983, Exon 5 of 16)	3452	10891	PPARGC1A	PPARG coactivator 1 alpha	protein-coding	2.58598	4.32046
chr1	19851608	19853352	Intergenic	-40447	832	CAPZB	capping actin protein of muscle Z-line subunit beta	protein-coding	11.1385	4.31915
chr2	46567830	46568829	Intron (NM_001430, Intron 1 of 15)	43783	2034	EPAS1	endothelial PAS domain protein 1	protein-coding	7.75254	4.31835
chr11	108760734	108761733	Intron (NM_004398, Intron 16 of 17)	225437	1662	DDX10	DEAD-box helicase 10	protein-coding	6.9948	4.31627
chr1	203395606	203396605	Intergenic	-48829	5549	PRELP	proline and arginine rich end leucine rich repeat protein	protein-coding	10.5066	4.31431
chr1	154306370	154307382	Intron (NM_001370597, Intron 10 of 27)	5602	57198	ATP8B2	ATPase phospholipid transporting 8B2	protein-coding	5.67955	4.31344
chr1	114217096	114218379	Intron (NM_001142782, Intron 19 of 20)	84040	10745	PHTF1	putative homeodomain transcription factor 1	protein-coding	4.38036	4.31294
chr10	105707337	105708844	Intergenic	-18808	9748	SLK	STE20 like kinase	protein-coding	3.44995	4.31251
chr3	63718775	63719774	Intergenic	80923	132203	SNTN	sentan, cilia apical structure protein	protein-coding	3.50961	4.31161
chr21	35394860	35396109	Intergenic	46801	101928126	LOC101928126	uncharacterized LOC101928126	ncRNA	8.34191	4.31001
chr6	134212104	134213103	Intron (NM_198392, Intron 1 of 2)	2343	6943	TCF21	transcription factor 21	protein-coding	15.3613	4.30913
chr1	87253875	87254948	Intergenic	84152	51100	SH3GLB1	SH3 domain containing GRB2 like, endophilin B1	protein-coding	5.09298	4.30761
chr10	30781761	30783537	Intergenic	59074	1326	MAP3K8	mitogen-activated protein kinase kinase kinase 8	protein-coding	10.1777	4.30727
chr7	92346999	92348462	Intron (NM_001145306, Intron 4 of 7)	115543	1021	CDK6	cyclin dependent kinase 6	protein-coding	11.4844	4.3067
chr2	162963619	162964618	Intergenic	-6833	101929532	LOC101929532	uncharacterized LOC101929532	ncRNA	4.74184	4.30342
chr9	80421904	80424059	Intron (NM_002072, Intron 3 of 6)	-159743	9630	GNA14	G protein subunit alpha 14	protein-coding	8.2943	4.30291
chr5	121626524	121627765	Intergenic	-20242	9627	SNCAIP	synuclein alpha interacting protein	protein-coding	4.16172	4.30085
chr6	45455231	45456234	Intron (NM_001024630, Intron 5 of 8)	65720	860	RUNX2	RUNX family transcription factor 2	protein-coding	5.46525	4.30067
chr8	28656944	28658607	Intron (NR_026826, Intron 6 of 14)	89657	55756	INTS9	integrator complex subunit 9	protein-coding	8.85447	4.296
chr15	58329556	58330555	Intron (NM_003888, Intron 1 of 12)	-23834	8854	ALDH1A2	aldehyde dehydrogenase 1 family member A2	protein-coding	3.33216	4.29337
chr1	16920622	16922214	Intron (NM_017940, Intron 3 of 28)	18682	55672	NBPF1	NBPF member 1	protein-coding	25.1871	4.29247
chr12	131047468	131048467	Intron (NM_001351228, Intron 2 of 21)	65034	23504	RIMBP2	RIMS binding protein 2	protein-coding	5.78544	4.28771
chr7	29464159	29465255	Intron (NM_001293072, Intron 6 of 12)	-54621	1124	CHN2	chimerin 2	protein-coding	4.81813	4.28747
chr4	142600943	142601942	Intron (NR_037840, Intron 2 of 7)	43706	3600	IL15	interleukin 15	protein-coding	2.96584	4.28702
chr3	6584198	6585258	Intergenic	262408	101927347	GRM7-AS3	GRM7 antisense RNA 3	ncRNA	4.58418	4.28695
chr2	176590426	176592237	Intergenic	275664	80856	LNPK	lunapark, ER junction formation factor	protein-coding	6.27652	4.28634
chr2	103425487	103426532	Intron (NM_001321345, Intron 4 of 4)	47519	130827	TMEM182	transmembrane protein 182	protein-coding	6.96617	4.28468
chr17	40931522	40932529	Promoter-TSS	-603	65266	WNK4	WNK lysine deficient protein kinase 4	protein-coding	29.0043	4.28419
chr3	12451394	12452393	TTS (NM_001354668)	58892	5468	PPARG	peroxisome proliferator activated receptor gamma	protein-coding	7.2359	4.28275
chr10	131967500	131968499	Intron (NM_001199868, Intron 7 of 11)	33326	10539	GLRX3	glutaredoxin 3	protein-coding	8.77309	4.28274
chr6	47113871	47115513	Intergenic	-104624	266977	ADGRF1	adhesion G protein-coupled receptor F1	protein-coding	7.47164	4.28203
chr2	37906096	37907114	Intergenic	-6927	10602	CDC42EP3	CDC42 effector protein 3	protein-coding	6.14398	4.28132
chr2	15386485	15387485	Intron (NR_052013, Intron 44 of 50)	314473	51594	NBAS	neuroblastoma amplified sequence	protein-coding	10.3258	4.27983
chr7	29324245	29325562	Intron (NM_001293072, Intron 1 of 12)	-76317	102724484	LOC102724484	uncharacterized LOC102724484	ncRNA	12.1546	4.27896
chr19	35493937	35495020	Intron (NM_001320035, Intron 1 of 17)	3251	57655	GRAMD1A	GRAM domain containing 1A	protein-coding	26.02	4.27154
chr7	77363513	77364691	Intron (NM_198467, Intron 1 of 7)	-37440	100505854	APTR	Alu-mediated CDKN1A/p21 transcriptional regulator	ncRNA	5.88258	4.26893
chr1	22325706	22326796	Intergenic	-1899	10136	CELA3A	chymotrypsin like elastase 3A	protein-coding	13.9362	4.26801
chr14	60436022	60437072	Intron (NM_001355272, Intron 12 of 32)	50116	341883	LRRC9	leucine rich repeat containing 9	protein-coding	4.17732	4.26756
chrX	106748192	106749191	Intergenic	-16989	84443	FRMPD3	FERM and PDZ domain containing 3	protein-coding	2.22766	4.26615
chr9	4604375	4605374	Intron (NM_001353491, Intron 13 of 14)	57349	55064	SPATA6L	spermatogenesis associated 6 like	protein-coding	3.81238	4.26577
chr6	10412344	10413370	Promoter-TSS	-233	7020	TFAP2A	transcription factor AP-2 alpha	protein-coding	14.7556	4.26554
chrX	103061981	103062980	Intron (NR_146560, Intron 1 of 6)	24707	51209	RAB9B	RAB9B, member RAS oncogene family	protein-coding	3.32057	4.26378
chr4	169422202	169423246	Intron (NM_016081, Intron 1 of 20)	4521	23022	PALLD	palladin, cytoskeletal associated protein	protein-coding	4.82087	4.26312
chr19	13166504	13167503	Intron (NM_001271043, Intron 2 of 10)	31410	4784	NFIX	nuclear factor I X	protein-coding	26.1473	4.26203
chrX	19648570	19650155	Intron (NM_031892, Intron 8 of 17)	39755	30011	SH3KBP1	SH3 domain containing kinase binding protein 1	protein-coding	7.23584	4.26198
chr6	111076172	111077178	Intron (NM_001300964, Intron 1 of 12)	-59149	262	AMD1	adenosylmethionine decarboxylase 1	protein-coding	10.2711	4.26122
chr7	157202168	157203223	Exon (NM_001363676, Exon 6 of 7)	-56230	101927914	LOC101927914	uncharacterized LOC101927914	ncRNA	23.8773	4.258
chr7	65183832	65184834	TTS (NR_027392)	31578	441242	LOC441242	uncharacterized LOC441242	ncRNA	6.21908	4.25774
chr5	149633781	149635441	Intron (NM_001369025, Intron 6 of 17)	34725	815	CAMK2A	calcium/calmodulin dependent protein kinase II alpha	protein-coding	12.6035	4.25765
chr5	106841282	106842405	Intron (NM_001962, Intron 1 of 4)	164795	1946	EFNA5	ephrin A5	protein-coding	7.08067	4.25696
chr4	102340217	102341216	Intergenic	71782	90024	FLJ20021	uncharacterized LOC90024	ncRNA	2.9879	4.25598
chr8	12978993	12980221	Intron (NM_182643, Intron 5 of 17)	-5854	10395	DLC1	DLC1 Rho GTPase activating protein	protein-coding	7.64661	4.25501
chr6	26489585	26491117	Intergenic	-7614	285819	LOC285819	uncharacterized LOC285819	ncRNA	3.97754	4.25431
chr6	131254439	131255562	Intron (NR_146620, Intron 1 of 12)	36623	2037	EPB41L2	erythrocyte membrane protein band 4.1 like 2	protein-coding	9.3161	4.25357
chr19	8675019	8676018	Promoter-TSS	82	81794	ADAMTS10	ADAM metallopeptidase with thrombospondin type 1 motif 10	protein-coding	7.55312	4.25272
chr7	29310378	29311377	Intron (NM_001293072, Intron 1 of 12)	-62291	102724484	LOC102724484	uncharacterized LOC102724484	ncRNA	6.21952	4.24515
chr1	231093854	231094867	Intron (NM_024525, Intron 2 of 22)	20247	79573	TTC13	tetratricopeptide repeat domain 13	protein-coding	6.8705	4.24439
chr15	67863248	67864850	Intron (NM_002757, Intron 3 of 20)	22617	5607	MAP2K5	mitogen-activated protein kinase kinase 5	protein-coding	12.4246	4.24387
chr16	53078008	53079007	Intron (NR_147075, Intron 2 of 2)	8278	105371267	LOC105371267	p53-regulated lncRNA 1	ncRNA	7.83244	4.24364
chr3	52899974	52901047	Intron (NM_001198974, Intron 1 of 9)	-19942	102465866	MIR8064	microRNA 8064	ncRNA	13.0447	4.24294
chr4	154130305	154131304	Intron (NM_001302693, Intron 1 of 2)	5209	23321	TRIM2	tripartite motif containing 2	protein-coding	7.00658	4.24202
chr3	194891397	194892532	Intron (NM_152531, Intron 2 of 3)	23364	101410543	XXYLT1-AS2	XXYLT1 antisense RNA 2	ncRNA	13.0494	4.24138
chr17	13537610	13538609	Intergenic	-32863	9955	HS3ST3A1	heparan sulfate-glucosamine 3-sulfotransferase 3A1	protein-coding	3.83637	4.24067
chr5	148118616	148119836	Intergenic	-85136	3360	HTR4	5-hydroxytryptamine receptor 4	protein-coding	8.31187	4.24049
chr12	110258240	110259239	Intron (NM_021625, Intron 1 of 15)	-6107	59341	TRPV4	transient receptor potential cation channel subfamily V member 4	protein-coding	8.60937	4.23859
chr1	63186313	63187382	Intergenic	-32790	85440	DOCK7	dedicator of cytokinesis 7	protein-coding	6.56547	4.23564
chr9	82286197	82287196	Intron (NR_104239, Intron 9 of 20)	98604	7091	TLE4	TLE family member 4, transcriptional corepressor	protein-coding	3.46398	4.23436
chr4	472755	473778	Intron (NM_133474, Intron 1 of 2)	-5268	79963	ABCA11P	ATP binding cassette subfamily A member 11, pseudogene	pseudo	12.0656	4.23146
chr19	21949786	21950881	Promoter-TSS	48	163227	ZNF100	zinc finger protein 100	protein-coding	7.88924	4.23029
chr2	122324238	122326273	Intron (NM_015282, Intron 2 of 38)	36799	100151683	RNU4ATAC	RNA, U4atac small nuclear (U12-dependent splicing)	snRNA	15.493	4.22803
chr2	148290789	148291788	Intergenic	-310798	92	ACVR2A	activin A receptor type 2A	protein-coding	4.75296	4.22792
chr8	18838583	18839582	Intron (NM_015310, Intron 1 of 15)	32131	23362	PSD3	pleckstrin and Sec7 domain containing 3	protein-coding	5.77074	4.22705
chr2	112493238	112494237	Intergenic	34974	100616370	MIR4771-1	microRNA 4771-1	ncRNA	4.27184	4.22612
chr18	25424247	25425246	Intergenic	191859	1000	CDH2	cadherin 2	protein-coding	2.89329	4.22121
chr2	103208117	103209116	Intergenic	-27396	6549	SLC9A2	solute carrier family 9 member A2	protein-coding	3.51046	4.22066
chr10	34289619	34290746	Intergenic	-228574	100505583	LINC00838	long intergenic non-protein coding RNA 838	ncRNA	3.54934	4.21932
chr10	51994047	51995046	Intron (NM_001143974, Intron 4 of 18)	13824	56624	ASAH2	N-acylsphingosine amidohydrolase 2	protein-coding	2.4341	4.21877
chr7	95320384	95321385	Intergenic	-80934	1780	DYNC1I1	dynein cytoplasmic 1 intermediate chain 1	protein-coding	4.40455	4.21869
chr12	26956027	26957154	Intron (NM_002223, Intron 1 of 56)	29537	3709	ITPR2	inositol 1,4,5-trisphosphate receptor type 2	protein-coding	5.79097	4.2167
chr11	120150866	120152285	Intron (NM_001244682, Intron 3 of 12)	-14934	649133	LOC649133	uncharacterized LOC649133	ncRNA	13.1356	4.21428
chr16	75025107	75027026	Intergenic	-6856	84937	ZNRF1	zinc and ring finger 1	protein-coding	6.02154	4.21404
chr3	25453452	25454451	Intron (NM_001290300, Intron 1 of 7)	-15803	5915	RARB	retinoic acid receptor beta	protein-coding	3.34331	4.21271
chr2	145107169	145108168	Intergenic	-17032	79712	GTDC1	glycosyltransferase like domain containing 1	protein-coding	2.87572	4.21099
chr8	100103111	100104642	Intron (NR_047582, Intron 4 of 8)	78382	157680	VPS13B	vacuolar protein sorting 13 homolog B	protein-coding	8.60035	4.20997
chr17	13955847	13957055	Intron (NR_049718, Intron 1 of 2)	16324	100874058	COX10-AS1	COX10 antisense RNA 1	ncRNA	8.00318	4.20855
chr5	127220530	127221532	Intron (NM_001317938, Intron 6 of 6)	181950	728586	CCDC192	coiled-coil domain containing 192	protein-coding	4.68766	4.20651
chr4	187840069	187841244	Intergenic	-195646	2195	FAT1	FAT atypical cadherin 1	protein-coding	14.6584	4.20385
chr19	24269440	24270849	Promoter-TSS	155	9534	ZNF254	zinc finger protein 254	protein-coding	6.15708	4.2038
chr12	15687916	15688930	Intron (NM_030667, Intron 12 of 26)	-11122	5800	PTPRO	protein tyrosine phosphatase receptor type O	protein-coding	2.95906	4.20274
chr6	24990470	24991469	Intron (NM_001286446, Intron 1 of 13)	51547	9750	RIPOR2	RHO family interacting cell polarization regulator 2	protein-coding	3.28711	4.19727
chr5	157078384	157079605	Promoter-TSS	434	11063	SOX30	SRY-box transcription factor 30	protein-coding	5.91725	4.19572
chr7	134053544	134054543	Intergenic	-52361	84912	SLC35B4	solute carrier family 35 member B4	protein-coding	7.50576	4.19558
chr1	151908851	151909910	Intergenic	-27393	117145	THEM4	thioesterase superfamily member 4	protein-coding	4.98531	4.19504
chr19	37701015	37702102	Promoter-TSS	-120	92285	ZNF585B	zinc finger protein 585B	protein-coding	6.76258	4.19378
chr17	9109350	9110753	Intron (NM_004822, Intron 5 of 6)	-27616	101928266	LOC101928266	uncharacterized LOC101928266	ncRNA	9.80172	4.19286
chr11	116612005	116614237	Intergenic	30582	84811	BUD13	BUD13 homolog	protein-coding	10.1656	4.1901
chr14	55165526	55166525	Intron (NM_001161576, Intron 1 of 10)	-55526	23034	SAMD4A	sterile alpha motif domain containing 4A	protein-coding	5.07416	4.18742
chr7	37188978	37189977	Intron (NM_001206482, Intron 13 of 21)	152076	100861514	ELMO1-AS1	ELMO1 antisense RNA 1	ncRNA	2.91733	4.18699
chr1	64163439	64164913	Intergenic	75289	5236	PGM1	phosphoglucomutase 1	protein-coding	9.09035	4.1864
chr4	61857440	61858439	Intergenic	69602	100616450	MIR548AG1	microRNA 548ag-1	ncRNA	2.25548	4.18597
chr1	115627197	115628514	Intron (NM_005725, Intron 1 of 7)	4266	10100	TSPAN2	tetraspanin 2	protein-coding	3.47796	4.18261
chr8	95322798	95323797	Intergenic	-48750	2669	GEM	GTP binding protein overexpressed in skeletal muscle	protein-coding	3.3419	4.18209
chr9	27568910	27569952	Intron (NM_145005, Intron 1 of 4)	4048	203228	C9orf72	C9orf72-SMCR8 complex subunit	protein-coding	11.9703	4.18063
chr7	7154316	7155372	Intergenic	-18427	100131257	LOC100131257	zinc finger protein 655 pseudogene	pseudo	4.5672	4.18052
chr14	54767239	54768401	Intergenic	-95766	1033	CDKN3	cyclin dependent kinase inhibitor 3	protein-coding	6.05481	4.18009
chr1	15255868	15257642	Promoter-TSS	459	23254	KAZN	kazrin, periplakin interacting protein	protein-coding	24.1098	4.17554
chr14	70465309	70466685	Intron (NM_001034852, Intron 7 of 11)	21147	109623479	SNORD169	small nucleolar RNA, C/D box 169	snoRNA	3.39735	4.17461
chr3	26113456	26114455	Intergenic	-198769	285326	LINC00692	long intergenic non-protein coding RNA 692	ncRNA	3.04252	4.17295
chr6	73791486	73793108	Intron (NM_001160134, Intron 5 of 11)	60940	100873997	KCNQ5-AS1	KCNQ5 antisense RNA 1	ncRNA	2.40274	4.17206
chr12	133396387	133397386	Intron (NM_005895, Intron 2 of 23)	8089	2802	GOLGA3	golgin A3	protein-coding	13.6687	4.17165
chr2	19172698	19173964	Intron (NR_135287, Intron 3 of 3)	53395	400945	LINC01376	long intergenic non-protein coding RNA 1376	ncRNA	3.1228	4.17059
chr5	76169452	76170451	Intron (NM_130772, Intron 2 of 4)	24112	170591	S100Z	S100 calcium binding protein Z	protein-coding	4.866	4.17023
chr11	1703362	1704450	TTS (NR_026642)	2953	100132464	FAM99B	family with sequence similarity 99 member B	ncRNA	6.9346	4.16968
chr10	123284463	123285462	Intron (NR_073009, Intron 4 of 16)	5866	2263	FGFR2	fibroblast growth factor receptor 2	protein-coding	6.3117	4.16934
chr11	60425254	60426253	Intron (NR_026946, Intron 5 of 6)	-41332	83661	MS4A8	membrane spanning 4-domains A8	protein-coding	2.92359	4.16356
chr1	40915323	40917306	Promoter-TSS	166	65243	ZFP69B	ZFP69 zinc finger protein B	protein-coding	13.5578	4.16246
chr5	106906427	106908423	Intron (NM_001962, Intron 1 of 4)	99213	1946	EFNA5	ephrin A5	protein-coding	8.43373	4.16074
chr10	100092044	100093173	Intergenic	62456	100302133	MIR1287	microRNA 1287	ncRNA	5.87247	4.16045
chr11	20002561	20003560	Intron (NM_001244963, Intron 11 of 39)	-41042	89797	NAV2	neuron navigator 2	protein-coding	6.22158	4.1585
chr8	87140122	87141121	Intron (NM_152565, Intron 2 of 7)	29482	245972	ATP6V0D2	ATPase H+ transporting V0 subunit d2	protein-coding	4.48802	4.15847
chr16	80332315	80334107	Intron (NR_120307, Intron 2 of 5)	-241420	83657	DYNLRB2	dynein light chain roadblock-type 2	protein-coding	8.4492	4.15724
chr5	781934	783944	Intron (NR_147095, Intron 1 of 16)	1905	653082	ZDHHC11B	zinc finger DHHC-type containing 11B	protein-coding	21.6803	4.15606
chr7	142976081	142977152	Intron (NR_133932, Intron 2 of 2)	-5376	135932	TMEM139	transmembrane protein 139	protein-coding	7.93967	4.15593
chr9	69825445	69826468	Intergenic	-68172	101928381	LOC101928381	uncharacterized LOC101928381	ncRNA	12.2857	4.15536
chr11	106269543	106270617	Intergenic	147946	101928535	LOC101928535	uncharacterized LOC101928535	ncRNA	3.61085	4.1552
chr7	27188120	27189132	Intron (NR_038831, Intron 1 of 2)	-1233	3203	HOXA6	homeobox A6	protein-coding	22.6749	4.15222
chr8	108192436	108194294	Intergenic	155378	284	ANGPT1	angiopoietin 1	protein-coding	4.39081	4.15127
chr4	170112409	170113408	Intron (NM_020870, Intron 2 of 11)	79199	57630	SH3RF1	SH3 domain containing ring finger 1	protein-coding	4.36468	4.15011
chr10	100026878	100028040	Promoter-TSS	492	84171	LOXL4	lysyl oxidase like 4	protein-coding	29.7873	4.14992
chr8	42409460	42410587	3' UTR (NM_001135675, Exon 4 of 4)	-12926	6575	SLC20A2	solute carrier family 20 member 2	protein-coding	4.90286	4.14775
chr11	85521618	85522767	Promoter-TSS	-8	54843	SYTL2	synaptotagmin like 2	protein-coding	22.2213	4.14533
chr2	133887983	133888982	Intron (NM_207363, Intron 5 of 19)	-135285	101928161	NCKAP5-AS2	NCKAP5 antisense RNA 2	ncRNA	1.99168	4.14507
chrX	8694188	8695187	Intron (NM_000216, Intron 1 of 13)	5491	3730	ANOS1	anosmin 1	protein-coding	1.74969	4.14415
chr9	113308006	113309005	Exon (NM_153366, Exon 3 of 48)	33516	79987	SVEP1	sushi, von Willebrand factor type A, EGF and pentraxin domain containing 1	protein-coding	3.53022	4.14051
chr14	90322892	90323994	Intron (NM_145231, Intron 5 of 5)	97437	90141	EFCAB11	EF-hand calcium binding domain 11	protein-coding	4.62274	4.13739
chr11	66585207	66586395	Intron (NM_024650, Intron 11 of 16)	-25111	9986	RCE1	Ras converting CAAX endopeptidase 1	protein-coding	5.40698	4.13696
chr1	8679205	8680747	Intron (NM_012102, Intron 4 of 23)	-125003	106632271	SNORD128	small nucleolar RNA, C/D box 128	snoRNA	6.35382	4.13693
chr14	89886038	89887037	TTS (NR_036500)	2839	400236	FOXN3-AS1	FOXN3 antisense RNA 1	ncRNA	7.05165	4.1359
chr1	200009337	200010496	Intron (NM_205860, Intron 2 of 7)	-2037	2494	NR5A2	nuclear receptor subfamily 5 group A member 2	protein-coding	8.87713	4.13376
chr1	174122247	174123322	Intron (NR_121197, Intron 3 of 3)	5641	102724601	RABGAP1L-DT	RABGAP1L divergent transcript	ncRNA	5.18813	4.13219
chr3	114528320	114529361	Intron (NM_001348802, Intron 4 of 10)	-50886	26137	ZBTB20	zinc finger and BTB domain containing 20	protein-coding	4.47311	4.13186
chr1	40924112	40925111	Intron (NM_001369565, Intron 5 of 5)	8463	65243	ZFP69B	ZFP69 zinc finger protein B	protein-coding	2.44528	4.12923
chr14	55773422	55774421	Intron (NM_152231, Intron 1 of 1)	35049	55030	FBXO34	F-box protein 34	protein-coding	4.49712	4.12825
chr1	203655089	203656108	Intron (NM_001001396, Intron 2 of 21)	-43111	677843	SNORA77	small nucleolar RNA, H/ACA box 77	snoRNA	12.0065	4.1277
chr22	44321317	44322551	Intron (NM_025225, Intron 1 of 8)	2249	80339	PNPLA3	patatin like phospholipase domain containing 3	protein-coding	27.4511	4.12648
chr6	58333100	58334828	Intergenic	-46240	106660613	LINC00680-GUSBP4	LINC00680-GUSBP4 readthrough	pseudo	3.84093	4.12534
chr2	63097888	63098887	Intron (NM_001354215, Intron 10 of 24)	164355	23301	EHBP1	EH domain binding protein 1	protein-coding	3.22075	4.12475
chr14	51257027	51258238	Intron (NM_182944, Intron 5 of 29)	-30883	105370489	LOC105370489	uncharacterized LOC105370489	ncRNA	8.55758	4.12457
chr6	46222498	46223497	Intron (NM_001251973, Intron 2 of 4)	-21064	101926915	LOC101926915	uncharacterized LOC101926915	ncRNA	3.80364	4.12065
chr7	76784105	76785104	Intron (NM_020879, Intron 1 of 18)	32672	57639	CCDC146	coiled-coil domain containing 146	protein-coding	4.2441	4.12013
chr6	108929735	108930989	Intron (NM_001455, Intron 1 of 2)	48242	2309	FOXO3	forkhead box O3	protein-coding	8.07519	4.11724
chr9	93881708	93882707	Promoter-TSS	863	100129347	LINC00484	long intergenic non-protein coding RNA 484	ncRNA	4.83666	4.11583
chr11	118185757	118186756	Exon (NM_000733, Exon 9 of 9)	10961	916	CD3E	CD3e molecule	protein-coding	11.2845	4.11474
chr18	71609040	71610039	Intergenic	205530	201456	FBXO15	F-box protein 15	protein-coding	4.96346	4.11394
chr4	111069793	111071240	Intron (NM_024090, Intron 1 of 3)	49255	79071	ELOVL6	ELOVL fatty acid elongase 6	protein-coding	6.21803	4.1126
chr16	1212980	1214457	Intron (NM_001005407, Intron 2 of 33)	10477	8912	CACNA1H	calcium voltage-gated channel subunit alpha1 H	protein-coding	16.5883	4.11217
chr20	21055785	21056784	Intergenic	30715	105372556	LINC00237	long intergenic non-protein coding RNA 237	ncRNA	4.29692	4.10821
chr21	43901704	43903288	Intron (NM_080860, Intron 6 of 8)	13838	89765	RSPH1	radial spoke head component 1	protein-coding	3.86776	4.1081
chr1	11018217	11019491	Intron (NM_001366227, Intron 3 of 10)	7890	148345	C1orf127	chromosome 1 open reading frame 127	protein-coding	10.6668	4.10664
chr12	27443189	27444190	Intron (NM_015000, Intron 1 of 13)	-42080	56938	ARNTL2	aryl hydrocarbon receptor nuclear translocator like 2	protein-coding	7.10066	4.10471
chr4	156304460	156305459	Intergenic	-6842	79884	MAP9	microtubule associated protein 9	protein-coding	3.60267	4.10302
chr1	115611484	115612888	Intron (NM_005725, Intron 2 of 7)	19935	10100	TSPAN2	tetraspanin 2	protein-coding	9.16193	4.10265
chr10	122829660	122830740	Intergenic	219326	55717	WDR11	WD repeat domain 11	protein-coding	5.60072	4.10162
chr21	32715691	32716690	Promoter-TSS	479	7074	TIAM1	T cell lymphoma invasion and metastasis 1	protein-coding	6.46221	4.10038
chr2	109834567	109835857	Intron (NM_001099289, Intron 1 of 9)	-77168	100422863	MIR4265	microRNA 4265	ncRNA	11.5156	4.10006
chr9	78390997	78392014	Intergenic	-114055	5125	PCSK5	proprotein convertase subtilisin/kexin type 5	protein-coding	5.38086	4.09758
chr7	7173091	7174090	Intergenic	-37173	100131257	LOC100131257	zinc finger protein 655 pseudogene	pseudo	3.7135	4.09254
chr4	174307070	174308126	3' UTR (NM_007281, Exon 3 of 3)	12669	11341	SCRG1	stimulator of chondrogenesis 1	protein-coding	8.11863	4.09244
chr1	184591048	184592319	3' UTR (NM_030806, Exon 6 of 6)	132309	80267	EDEM3	ER degradation enhancing alpha-mannosidase like protein 3	protein-coding	11.0286	4.09152
chr12	92428266	92429290	Intron (NR_132341, Intron 1 of 4)	106711	256021	LINC01619	long intergenic non-protein coding RNA 1619	ncRNA	8.77095	4.09043
chr3	27386562	27387655	Intron (NM_152534, Intron 5 of 38)	23766	152110	NEK10	NIMA related kinase 10	protein-coding	4.39758	4.08868
chr1	185826171	185827170	Intron (NM_031935, Intron 2 of 106)	123147	83872	HMCN1	hemicentin 1	protein-coding	2.79543	4.08862
chr14	64218892	64219957	Intergenic	-24641	81537	SGPP1	sphingosine-1-phosphate phosphatase 1	protein-coding	4.341	4.08741
chr1	10331936	10332935	Intron (NM_183416, Intron 9 of 20)	-26589	101954278	RNU6-8	RNA, U6 small nuclear 8	snRNA	5.7609	4.08658
chr13	106780812	106782211	Intergenic	-247401	728192	LINC00460	long intergenic non-protein coding RNA 460	ncRNA	4.69722	4.08483
chr6	10033114	10034248	Intergenic	-371054	109729173	TFAP2A-AS2	TFAP2A antisense RNA 2	ncRNA	4.03275	4.08309
chr18	7645776	7647146	Intron (NM_001105244, Intron 1 of 32)	79147	5797	PTPRM	protein tyrosine phosphatase receptor type M	protein-coding	5.92178	4.08169
chr3	71178723	71180183	Promoter-TSS	284	27086	FOXP1	forkhead box P1	protein-coding	8.10912	4.08029
chr11	69283519	69284645	Intergenic	-16247	101928292	LINC01488	long intergenic non-protein coding RNA 1488	ncRNA	25.6323	4.07682
chr6	25369351	25371126	Intron (NM_017640, Intron 2 of 36)	90636	55604	CARMIL1	capping protein regulator and myosin 1 linker 1	protein-coding	11.9721	4.07659
chr2	208133373	208135214	Promoter-TSS	-145	100302130	MIR1302-4	microRNA 1302-4	ncRNA	4.73259	4.07504
chr6	134216414	134218011	TTS (NM_198392)	6952	6943	TCF21	transcription factor 21	protein-coding	16.6114	4.07419
chr7	7801065	7802698	Intron (NM_001302350, Intron 3 of 4)	-43643	6119	RPA3	replication protein A3	protein-coding	6.0555	4.07384
chr9	133807909	133808944	Intron (NM_032843, Intron 1 of 6)	6029	84929	FIBCD1	fibrinogen C domain containing 1	protein-coding	14.6031	4.07323
chr1	53641225	53642919	Intergenic	-20424	1376	CPT2	carnitine palmitoyltransferase 2	protein-coding	7.29456	4.0715
chr19	53449379	53450378	Intron (NM_001202473, Intron 3 of 3)	-4031	399669	ZNF321P	zinc finger protein 321, pseudogene	pseudo	11.1397	4.07123
chr19	41129420	41130509	Exon (NM_001042545, Exon 27 of 31)	22689	8425	LTBP4	latent transforming growth factor beta binding protein 4	protein-coding	17.2445	4.07051
chr1	111006851	111008908	Intergenic	14108	84432	PROK1	prokineticin 1	protein-coding	13.4556	4.07023
chr17	40406464	40407980	Intron (NM_012448, Intron 1 of 18)	21202	6777	STAT5B	signal transducer and activator of transcription 5B	protein-coding	4.25722	4.06948
chr19	21151995	21153789	Intergenic	46833	7639	ZNF85	zinc finger protein 85	protein-coding	7.17346	4.06859
chr6	52424917	52425958	Intron (NM_012288, Intron 1 of 10)	16421	9697	TRAM2	translocation associated membrane protein 2	protein-coding	10.5742	4.06763
chr11	62212022	62213021	Intron (NM_024060, Intron 5 of 5)	26016	7356	SCGB1A1	secretoglobin family 1A member 1	protein-coding	8.00692	4.06601
chr3	75821123	75822122	Intron (NM_001324028, Intron 2 of 5)	12531	100131827	ZNF717	zinc finger protein 717	protein-coding	8.56273	4.06592
chr2	174524255	174525254	Intergenic	303854	6670	SP3	Sp3 transcription factor	protein-coding	4.59492	4.06355
chr8	102471945	102472944	Intergenic	-32223	79977	GRHL2	grainyhead like transcription factor 2	protein-coding	5.31346	4.06045
chr2	38029292	38031230	Intergenic	26593	101929559	LINC00211	long intergenic non-protein coding RNA 211	ncRNA	6.12721	4.05946
chr6	165722344	165723468	Promoter-TSS	188	168090	C6orf118	chromosome 6 open reading frame 118	protein-coding	10.4763	4.05634
chr4	139831487	139833908	Intron (NR_133945, Intron 2 of 2)	101103	105377448	LOC105377448	uncharacterized LOC105377448	ncRNA	9.78375	4.05612
chr14	68286703	68287821	Promoter-TSS	766	5890	RAD51B	RAD51 paralog B	protein-coding	12.6346	4.05521
chr19	49395016	49396115	Intron (NM_003323, Intron 6 of 12)	6436	7288	TULP2	TUB like protein 2	protein-coding	9.69691	4.0544
chr1	193669540	193670539	Intergenic	396164	101929184	LINC01031	long intergenic non-protein coding RNA 1031	ncRNA	2.26327	4.0536
chr6	116466779	116467778	Intron (NM_152729, Intron 6 of 11)	-19983	1300	COL10A1	collagen type X alpha 1 chain	protein-coding	2.53644	4.05323
chr6	15735400	15736399	Intergenic	-72610	84062	DTNBP1	dystrobrevin binding protein 1	protein-coding	4.11094	4.05313
chr1	183884567	183885695	Intron (NM_001297670, Intron 15 of 17)	110877	23179	RGL1	ral guanine nucleotide dissociation stimulator like 1	protein-coding	4.3238	4.05227
chr5	108177991	108179112	3' UTR (NM_001308038, Exon 8 of 8)	-81756	2241	FER	FER tyrosine kinase	protein-coding	3.83345	4.04996
chr2	153925279	153926519	Intergenic	350748	151188	ARL6IP6	ADP ribosylation factor like GTPase 6 interacting protein 6	protein-coding	4.89353	4.04904
chr17	40530963	40531989	Intron (NM_001369520, Intron 1 of 23)	8984	6774	STAT3	signal transducer and activator of transcription 3	protein-coding	12.4975	4.048
chr7	37072982	37073981	Intron (NM_001206482, Intron 15 of 21)	36080	100861514	ELMO1-AS1	ELMO1 antisense RNA 1	ncRNA	6.07499	4.0467
chr8	8966636	8967931	Intergenic	40885	79660	PPP1R3B	protein phosphatase 1 regulatory subunit 3B	protein-coding	3.84658	4.04599
chr10	3987834	3988921	Intergenic	-44975	102464829	MIR6078	microRNA 6078	ncRNA	8.84768	4.04379
chr4	83397577	83399329	Intergenic	46710	58478	ENOPH1	enolase-phosphatase 1	protein-coding	9.9117	4.04072
chr10	123282452	123284030	Intron (NR_073009, Intron 4 of 16)	7587	2263	FGFR2	fibroblast growth factor receptor 2	protein-coding	11.2386	4.03996
chr5	930546	931685	Intergenic	38116	9319	TRIP13	thyroid hormone receptor interactor 13	protein-coding	5.72782	4.03847
chr2	64188860	64189932	Exon (NM_001005739, Exon 7 of 23)	57166	51542	VPS54	VPS54 subunit of GARP complex	protein-coding	3.97502	4.03785
chr10	104529078	104530950	Intron (NM_001083913, Intron 1 of 3)	-5964	54838	WBP1L	WW domain binding protein 1 like	protein-coding	16.9199	4.03726
chr3	89796480	89797633	Intergenic	640285	2042	EPHA3	EPH receptor A3	protein-coding	3.77629	4.03706
chr3	81385059	81386378	Intergenic	342699	728290	LINC02027	long intergenic non-protein coding RNA 2027	ncRNA	5.59153	4.03705
chr2	188406044	188407043	Intron (NM_001329239, Intron 1 of 9)	12619	7035	TFPI	tissue factor pathway inhibitor	protein-coding	7.59084	4.03447
chr4	79105717	79106717	Intron (NM_025074, Intron 2 of 73)	-103922	109623453	SNORD161	small nucleolar RNA, C/D box 161	snoRNA	9.80345	4.03211
chr1	21391316	21392315	Intron (NM_003760, Intron 1 of 31)	46061	8672	EIF4G3	eukaryotic translation initiation factor 4 gamma 3	protein-coding	4.82924	4.03187
chr2	224887469	224888482	Intron (NM_001136528, Intron 1 of 8)	8220	5270	SERPINE2	serpin family E member 2	protein-coding	10.7917	4.03052
chr18	12580375	12581374	Intron (NM_001128626, Intron 2 of 16)	75857	56907	SPIRE1	spire type actin nucleation factor 1	protein-coding	6.8328	4.02994
chr4	37952813	37953812	Intron (NM_001253912, Intron 2 of 20)	-8707	10744	PTTG2	pituitary tumor-transforming 2	protein-coding	3.30843	4.02949
chr2	69912171	69913170	Intron (NM_001320698, Intron 2 of 14)	41730	307	ANXA4	annexin A4	protein-coding	4.54192	4.02694
chr17	40219085	40220595	Intergenic	-17221	110806298	C17orf113	chromosome 17 open reading frame 113	protein-coding	9.4836	4.02485
chr11	85511008	85512007	Intron (NM_206928, Intron 1 of 18)	10677	54843	SYTL2	synaptotagmin like 2	protein-coding	13.0002	4.02445
chr13	102276222	102277221	Intron (NM_001271754, Intron 6 of 10)	134418	9358	ITGBL1	integrin subunit beta like 1	protein-coding	7.45764	4.02426
chr17	70442363	70443951	Intron (NR_137281, Intron 1 of 4)	104205	146795	LINC02003	long intergenic non-protein coding RNA 2003	ncRNA	9.93266	4.02423
chr6	152592864	152594380	Intron (NM_033071, Intron 97 of 145)	-87109	23345	SYNE1	spectrin repeat containing nuclear envelope protein 1	protein-coding	5.26921	4.02358
chr3	61924382	61925384	Intron (NM_002841, Intron 2 of 29)	377638	5793	PTPRG	protein tyrosine phosphatase receptor type G	protein-coding	5.22668	4.02353
chr8	76319124	76321473	Promoter-TSS	414	3174	HNF4G	hepatocyte nuclear factor 4 gamma	protein-coding	17.9991	4.0217
chr3	99653893	99655063	Intron (NM_182909, Intron 1 of 5)	28764	100500859	MIR3921	microRNA 3921	ncRNA	7.47615	4.02099
chr2	72797329	72798328	Intron (NR_135774, Intron 7 of 19)	255334	23233	EXOC6B	exocyst complex component 6B	protein-coding	4.02055	4.02066
chr17	79457833	79458845	Intergenic	21486	71	ACTG1	actin gamma 1	protein-coding	14.2521	4.0134
chr1	219736693	219737692	Intergenic	-6526	102723886	LYPLAL1-AS1	LYPLAL1 antisense RNA 1	ncRNA	3.21475	4.01052
chr5	9196411	9197587	Intron (NM_003966, Intron 10 of 22)	-142992	100616326	MIR4636	microRNA 4636	ncRNA	9.46274	4.00965
chr6	150961298	150962579	Intron (NM_001329804, Intron 2 of 17)	7838	57480	PLEKHG1	pleckstrin homology and RhoGEF domain containing G1	protein-coding	5.37025	4.00698
chr5	14767557	14768871	Intron (NM_054027, Intron 2 of 11)	55411	100130744	LOC100130744	uncharacterized LOC100130744	ncRNA	4.35943	4.00317
chr2	17534606	17535605	Intergenic	164602	729475	RAD51AP2	RAD51 associated protein 2	protein-coding	2.52543	4.00134
chr4	188308689	188309688	Intron (NR_038931, Intron 1 of 4)	17386	105377602	LINC02514	long intergenic non-protein coding RNA 2514	ncRNA	2.97175	4.00103
chr15	44268861	44269961	Intron (NM_001322949, Intron 1 of 15)	-99042	728758	PIN4P1	peptidylprolyl cis/trans isomerase, NIMA-interacting 4 pseudogene 1	pseudo	8.57921	3.9973
chr5	139364778	139366406	Intron (NM_013983, Intron 1 of 10)	57292	9542	NRG2	neuregulin 2	protein-coding	10.5827	3.99661
chr2	171169936	171171077	Intron (NR_045682, Intron 7 of 35)	36947	101929753	MYO3B-AS1	MYO3B antisense RNA 1	ncRNA	4.56198	3.99584
chr6	1079372	1080390	Intron (NR_027116, Intron 1 of 3)	21686	285768	LINC01622	long intergenic non-protein coding RNA 1622	ncRNA	6.61062	3.99264
chr9	131312804	131313806	Intron (NR_031672, Intron 2 of 2).3	-1561	6709	SPTAN1	spectrin alpha, non-erythrocytic 1	protein-coding	14.7064	3.98836
chr14	81338877	81339876	Intron (NM_152446, Intron 8 of 24)	68706	145508	CEP128	centrosomal protein 128	protein-coding	3.35929	3.98699
chr11	93824000	93824999	Intron (NM_001098672, Intron 12 of 19)	-37508	24145	PANX1	pannexin 1	protein-coding	5.10494	3.98676
chr1	23037391	23039279	Intron (NM_004442, Intron 1 of 15)	1003	2048	EPHB2	EPH receptor B2	protein-coding	30.4582	3.98624
chr1	12529051	12530491	Intron (NM_015378, Intron 67 of 69)	-37529	677882	SNORA59B	small nucleolar RNA, H/ACA box 59B	snoRNA	10.0056	3.98572
chr4	151536504	151537879	Intron (NM_006726, Intron 37 of 57)	33888	10586	MAB21L2	mab-21 like 2	protein-coding	4.3638	3.9856
chr2	134261967	134262966	Intron (NM_207363, Intron 3 of 19)	63568	344148	NCKAP5	NCK associated protein 5	protein-coding	4.01275	3.98545
chr9	36549965	36550964	Intergenic	-22395	9833	MELK	maternal embryonic leucine zipper kinase	protein-coding	3.82636	3.98533
chr13	52210106	52211224	Intron (NM_052950, Intron 1 of 11)	52067	115825	WDFY2	WD repeat and FYVE domain containing 2	protein-coding	9.81089	3.98427
chr2	166633891	166634890	Intron (NM_004482, Intron 1 of 10)	16367	2591	GALNT3	polypeptide N-acetylgalactosaminyltransferase 3	protein-coding	6.22543	3.98317
chr19	6066777	6067776	Intron (NM_000635, Intron 1 of 17)	43235	5990	RFX2	regulatory factor X2	protein-coding	9.60852	3.98302
chr1	183965136	183966332	Intron (NM_001303421, Intron 1 of 11)	41128	23127	COLGALT2	collagen beta(1-O)galactosyltransferase 2	protein-coding	5.74663	3.98146
chr2	72019659	72020658	Intergenic	326329	8291	DYSF	dysferlin	protein-coding	10.445	3.98064
chr2	223652140	223653269	Intergenic	-73050	2181	ACSL3	acyl-CoA synthetase long chain family member 3	protein-coding	8.21457	3.97746
chr2	238410651	238411671	Intron (NR_104019, Intron 2 of 16)	-8413	102465486	MIR6811	microRNA 6811	ncRNA	8.44542	3.97584
chr1	24191620	24192619	Intron (NM_000147, Intron 1 of 7)	2740	2517	FUCA1	alpha-L-fucosidase 1	protein-coding	12.709	3.97468
chr2	169336394	169338247	Intron (NM_203463, Intron 1 of 9)	24538	253782	CERS6	ceramide synthase 6	protein-coding	8.5965	3.9724
chr1	24428056	24429055	Intron (NM_152372, Intron 5 of 36)	10070	127294	MYOM3	myomesin 3	protein-coding	14.342	3.97053
chr13	40833415	40834707	Intergenic	-39422	400123	LINC00548	long intergenic non-protein coding RNA 548	ncRNA	5.45616	3.97
chr1	64385709	64387409	Intron (NM_005012, Intron 1 of 8)	146871	4919	ROR1	receptor tyrosine kinase like orphan receptor 1	protein-coding	6.18092	3.96853
chr18	12574298	12575453	Intron (NM_001128626, Intron 2 of 16)	81856	56907	SPIRE1	spire type actin nucleation factor 1	protein-coding	7.07069	3.96836
chrX	148007258	148008336	Intron (NM_001170628, Intron 6 of 17)	207182	2334	AFF2	AF4/FMR2 family member 2	protein-coding	4.22819	3.96798
chr1	44131788	44133029	Intron (NM_014663, Intron 7 of 21)	16588	9682	KDM4A	lysine demethylase 4A	protein-coding	13.5558	3.96415
chr9	78765726	78766994	Intron (NM_006200, Intron 10 of 20)	242982	55312	RFK	riboflavin kinase	protein-coding	3.51696	3.96332
chr6	133953117	133954124	Intron (NR_109982, Intron 4 of 8)	-188665	154089	LINC01312	long intergenic non-protein coding RNA 1312	ncRNA	3.52109	3.96305
chr10	34504916	34505915	Intron (NM_001184791, Intron 18 of 20)	-443807	100505583	LINC00838	long intergenic non-protein coding RNA 838	ncRNA	3.86495	3.96196
chr10	107344633	107345632	Intergenic	234959	101927549	LINC02627	long intergenic non-protein coding RNA 2627	ncRNA	3.48889	3.96071
chr11	104917401	104918513	Intergenic	-1895	114769	CARD16	caspase recruitment domain family member 16	protein-coding	3.50997	3.95955
chr1	162176595	162177653	Intron (NM_001164757, Intron 2 of 9)	50227	100616386	MIR4654	microRNA 4654	ncRNA	8.59793	3.95938
chr13	107185958	107188802	Promoter-TSS	8	1948	EFNB2	ephrin B2	protein-coding	16.1442	3.95782
chr1	40732932	40734137	Exon (NM_005857, Exon 3 of 10)	9626	10269	ZMPSTE24	zinc metallopeptidase STE24	protein-coding	5.3874	3.95754
chr4	4034391	4035523	Intergenic	-77802	348926	FAM86EP	family with sequence similarity 86, member A pseudogene	pseudo	4.6886	3.95733
chr3	99928586	99929965	Intergenic	24607	644444	TMEM30CP	transmembrane protein 30C, pseudogene	pseudo	5.40705	3.95459
chr10	95786574	95787904	Intron (NM_016341, Intron 1 of 32)	33551	51196	PLCE1	phospholipase C epsilon 1	protein-coding	5.80013	3.95315
chr3	115518734	115520162	Intergenic	104525	109623450	SNORD155	small nucleolar RNA, C/D box 155	snoRNA	8.02378	3.95078
chr5	177096589	177097692	Intron (NR_026921, Intron 1 of 5)	2138	202181	LOC202181	SUMO interacting motifs containing 1 pseudogene	pseudo	17.4984	3.95058
chr3	149252318	149253317	Intron (NM_015472, Intron 4 of 6)	60333	7104	TM4SF4	transmembrane 4 L six family member 4	protein-coding	5.38668	3.9498
chr1	20864344	20865343	Intergenic	-14223	163933	FAM43B	family with sequence similarity 43 member B	protein-coding	3.93819	3.94531
chr19	53192231	53194263	Promoter-TSS	587	55769	ZNF83	zinc finger protein 83	protein-coding	28.6921	3.94401
chr7	155170304	155171303	Intergenic	-3968	100286906	LOC100286906	uncharacterized LOC100286906	ncRNA	4.23768	3.94341
chr17	74524804	74526859	Intron (NM_134268, Intron 3 of 3)	2163	768206	PRCD	photoreceptor disc component	protein-coding	19.8752	3.94232
chr3	18140206	18141735	Intron (NR_161333, Intron 4 of 4)	136926	339862	LOC339862	uncharacterized LOC339862	ncRNA	4.44365	3.9408
chr2	30885003	30886754	Intergenic	144434	92291	CAPN13	calpain 13	protein-coding	8.27352	3.94044
chr14	54753986	54754985	Intergenic	-109101	1033	CDKN3	cyclin dependent kinase inhibitor 3	protein-coding	4.85646	3.93995
chr9	136556456	136557455	Intron (NM_001134707, Intron 15 of 20)	-34425	138948	DBH-AS1	DBH antisense RNA 1	ncRNA	7.4781	3.93976
chr4	75894228	75896007	Promoter-TSS	455	100507388	LOC100507388	uncharacterized LOC100507388	ncRNA	7.23063	3.93916
chr1	244510997	244512003	Intergenic	-4437	200159	C1orf100	chromosome 1 open reading frame 100	protein-coding	3.80366	3.93878
chr19	19913662	19914661	Intron (NM_001145404, Intron 2 of 2)	18398	440515	ZNF506	zinc finger protein 506	protein-coding	2.65898	3.935
chr5	95428689	95430329	Intron (NR_130776, Intron 1 of 4)	14667	693168	MIR583	microRNA 583	ncRNA	5.76189	3.93414
chr19	12392542	12393659	Intron (NM_016264, Intron 1 of 3)	12327	51710	ZNF44	zinc finger protein 44	protein-coding	7.84687	3.93192
chr2	206137774	206139112	Intron (NM_057177, Intron 16 of 21)	-408781	8828	NRP2	neuropilin 2	protein-coding	3.32955	3.93157
chr4	78936191	78937190	Intergenic	-41787	80144	FRAS1	Fraser extracellular matrix complex subunit 1	protein-coding	2.63624	3.93109
chr3	141013353	141014352	TTS (NM_152282)	-29176	253461	ZBTB38	zinc finger and BTB domain containing 38	protein-coding	2.69348	3.93104
chr17	1093729	1094790	Intron (NM_001322841, Intron 1 of 22)	-3693	29	ABR	ABR activator of RhoGEF and GTPase	protein-coding	15.4443	3.93058
chr12	27030642	27031641	Intergenic	-45014	3709	ITPR2	inositol 1,4,5-trisphosphate receptor type 2	protein-coding	2.53814	3.93013
chr11	108476635	108477845	Intergenic	-12745	23086	EXPH5	exophilin 5	protein-coding	5.30452	3.92875
chr3	31982463	31983462	Intron (NM_001174060, Intron 1 of 10)	-40280	344787	ZNF860	zinc finger protein 860	protein-coding	10.2101	3.92483
chr12	130583994	130585519	Intergenic	28876	105370078	LINC02419	long intergenic non-protein coding RNA 2419	ncRNA	11.5778	3.92474
chr16	80223164	80224163	Intron (NR_120307, Intron 2 of 5)	-350968	83657	DYNLRB2	dynein light chain roadblock-type 2	protein-coding	4.0242	3.92401
chr2	38622764	38623876	Intergenic	-17594	64225	ATL2	atlastin GTPase 2	protein-coding	5.22063	3.92337
chr11	75740995	75742075	Intron (NM_003369, Intron 12 of 14)	176011	7481	WNT11	Wnt family member 11	protein-coding	11.6796	3.92284
chr2	153165421	153167098	Intergenic	-25429	114793	FMNL2	formin like 2	protein-coding	5.32156	3.92114
chr13	34741520	34742519	Intergenic	-180161	105370158	LINC02343	long intergenic non-protein coding RNA 2343	ncRNA	4.83895	3.92028
chr2	109029329	109030386	Intergenic	35447	27233	SULT1C4	sulfotransferase family 1C member 4	protein-coding	4.27132	3.91801
chr8	53252415	53253414	Intron (NM_001352827, Intron 2 of 26)	69402	9705	ST18	ST18 C2H2C-type zinc finger transcription factor	protein-coding	2.71264	3.91666
chr10	97147893	97148927	Intron (NM_001034955, Intron 12 of 30)	52527	10580	SORBS1	sorbin and SH3 domain containing 1	protein-coding	10.0999	3.9166
chr16	49004890	49006763	Intergenic	309923	869	CBLN1	cerebellin 1 precursor	protein-coding	9.7856	3.91598
chr5	73024592	73025591	Intron (NM_001177693, Intron 2 of 35)	-84280	64283	ARHGEF28	Rho guanine nucleotide exchange factor 28	protein-coding	3.29202	3.9141
chr8	119010519	119011518	Intron (NM_000127, Intron 1 of 10)	-77866	109623457	SNORD168	small nucleolar RNA, C/D box 168	snoRNA	8.44243	3.91316
chr1	22078393	22079408	Intron (NM_001350164, Intron 5 of 25)	30742	84196	USP48	ubiquitin specific peptidase 48	protein-coding	8.83393	3.91114
chr7	143868041	143869644	Intergenic	-11221	100142659	CTAGE8	CTAGE family member 8	protein-coding	4.38595	3.9111
chr5	75831019	75832018	Intron (NM_006633, Intron 2 of 35)	-11716	10788	IQGAP2	IQ motif containing GTPase activating protein 2	protein-coding	4.97213	3.90983
chr22	33501130	33502129	Intergenic	-2886	105373006	LINC01640	long intergenic non-protein coding RNA 1640	ncRNA	4.83903	3.90841
chr4	123421770	123422999	Intergenic	-44734	3558	IL2	interleukin 2	protein-coding	5.8505	3.9079
chr4	124042185	124043242	Intron (NM_001345856, Intron 14 of 15)	198480	166378	SPATA5	spermatogenesis associated 5	protein-coding	4.80735	3.90692
chrX	127893279	127894278	Intergenic	-707396	139741	ACTRT1	actin related protein T1	protein-coding	2.75042	3.9061
chr7	7770395	7771848	Intron (NM_001302350, Intron 3 of 4)	-12883	6119	RPA3	replication protein A3	protein-coding	4.46229	3.90561
chr2	10724178	10725545	Intron (NM_024894, Intron 19 of 20)	105240	79954	NOL10	nucleolar protein 10	protein-coding	8.10432	3.90482
chr13	24382099	24383098	Intron (NM_005932, Intron 15 of 18)	-80409	542767	PCOTH	Pro-X-Gly collagen triple helix like repeat containing	protein-coding	3.01823	3.90461
chr4	114899483	114901229	Promoter-TSS	447	79642	ARSJ	arylsulfatase family member J	protein-coding	11.8723	3.90446
chr1	25712295	25713294	Intron (NM_138616, Intron 3 of 6)	34611	6006	RHCE	Rh blood group CcEe antigens	protein-coding	3.97885	3.90419
chr7	92050925	92052072	Intron (NR_145992, Intron 7 of 9)	15130	105375396	TMBIM7P	transmembrane BAX inhibitor motif containing 7, pseudogene	pseudo	10.5393	3.9026
chr6	2563525	2565037	Intergenic	-70453	105374885	LINC02521	long intergenic non-protein coding RNA 2521	ncRNA	4.83019	3.90096
chr18	12393704	12394754	Intergenic	-13699	10650	PRELID3A	PRELI domain containing 3A	protein-coding	10.7472	3.89943
chr5	59056507	59057506	Intron (NM_001349243, Intron 4 of 16)	7668	5144	PDE4D	phosphodiesterase 4D	protein-coding	2.26438	3.89857
chr3	114827100	114828099	Intron (NM_001348803, Intron 1 of 13)	8329	100874131	ZBTB20-AS4	ZBTB20 antisense RNA 4	ncRNA	2.21542	3.89615
chr6	130014700	130015699	Intron (NM_033515, Intron 1 of 14)	16123	93663	ARHGAP18	Rho GTPase activating protein 18	protein-coding	9.28696	3.89538
chr3	185883570	185884874	Intron (NM_001346, Intron 22 of 24)	-57344	2119	ETV5	ETS variant 5	protein-coding	8.49374	3.89324
chr6	83355758	83357053	Intergenic	282444	7162	TPBG	trophoblast glycoprotein	protein-coding	4.15921	3.89289
chr7	75747407	75748406	Intergenic	-9826	101927126	GTF2IP7	general transcription factor IIi pseudogene 7	pseudo	3.67197	3.89269
chr4	18687303	18688313	Intergenic	-664310	254251	LCORL	ligand dependent nuclear receptor corepressor like	protein-coding	6.24389	3.89091
chr1	57034501	57036007	Intron (NM_003713, Intron 1 of 5)	9982	8613	PLPP3	phospholipid phosphatase 3	protein-coding	9.62696	3.88929
chr16	53898576	53899575	Intron (NR_156761, Intron 3 of 4)	161007	79068	FTO	FTO alpha-ketoglutarate dependent dioxygenase	protein-coding	6.51475	3.88875
chr7	27239336	27240542	Promoter-TSS	-101	100316868	HOTTIP	HOXA distal transcript antisense RNA	ncRNA	4.3031	3.88742
chr2	25675908	25677101	Intron (NM_001351393, Intron 9 of 17)	-111045	1788	DNMT3A	DNA methyltransferase 3 alpha	protein-coding	5.81895	3.88725
chr12	70992272	70993271	Intron (NM_002837, Intron 2 of 31)	11033	5787	PTPRB	protein tyrosine phosphatase receptor type B	protein-coding	3.70292	3.88286
chr2	69894543	69895630	Intron (NM_001320698, Intron 2 of 14)	24146	307	ANXA4	annexin A4	protein-coding	6.36368	3.87929
chr3	56792237	56793236	Intron (NM_019555, Intron 2 of 9)	17009	50650	ARHGEF3	Rho guanine nucleotide exchange factor 3	protein-coding	3.61735	3.8789
chr17	65395740	65396844	Intron (NM_181671, Intron 1 of 9)	22895	26207	PITPNC1	phosphatidylinositol transfer protein cytoplasmic 1	protein-coding	4.23069	3.87802
chr12	27425100	27426396	Intron (NM_015000, Intron 1 of 13)	28529	23012	STK38L	serine/threonine kinase 38 like	protein-coding	7.07367	3.8773
chr3	46256909	46257908	Intergenic	-7604	1230	CCR1	C-C motif chemokine receptor 1	protein-coding	2.93912	3.87713
chr8	119003733	119004914	Intron (NM_000127, Intron 1 of 10)	-71171	109623457	SNORD168	small nucleolar RNA, C/D box 168	snoRNA	10.4997	3.87468
chr8	58377930	58379178	Intergenic	122208	101929488	LOC101929488	uncharacterized LOC101929488	ncRNA	4.02901	3.87403
chr15	33305975	33306974	Intron (NM_001103184, Intron 2 of 16)	53901	342184	FMN1	formin 1	protein-coding	3.23708	3.87402
chr12	90055197	90056196	Intron (NM_001001323, Intron 1 of 21)	46919	490	ATP2B1	ATPase plasma membrane Ca2+ transporting 1	protein-coding	5.53712	3.87361
chr17	1084575	1085574	Intron (NM_001322841, Intron 1 of 22)	-1799	29	ABR	ABR activator of RhoGEF and GTPase	protein-coding	13.0701	3.87168
chr7	69772179	69773568	Intron (NM_015570, Intron 4 of 18)	709412	26053	AUTS2	activator of transcription and developmental regulator AUTS2	protein-coding	4.66122	3.87002
chr12	14863360	14864359	Intergenic	-14326	2984	GUCY2C	guanylate cyclase 2C	protein-coding	3.87267	3.86977
chr11	28655805	28656804	Intergenic	-157209	102466876	MIR8068	microRNA 8068	ncRNA	3.3671	3.869
chr15	57788589	57789985	Intron (NM_032866, Intron 8 of 18)	-94815	145781	GCOM1	GRINL1A complex locus 1	protein-coding	6.56213	3.86869
chr1	244758404	244759403	Intron (NM_001130957, Intron 17 of 21)	-57447	51029	DESI2	desumoylating isopeptidase 2	protein-coding	4.16399	3.86865
chr20	5116153	5117376	Intron (NM_003818, Intron 1 of 12)	9110	8760	CDS2	CDP-diacylglycerol synthase 2	protein-coding	17.4889	3.86632
chr20	10562242	10563416	Intron (NM_001009608, Intron 4 of 7)	67514	102465525	MIR6870	microRNA 6870	ncRNA	8.16201	3.86499
chr10	100025525	100026614	Intron (NM_032211, Intron 1 of 14)	1882	84171	LOXL4	lysyl oxidase like 4	protein-coding	23.8553	3.86442
chr1	177866327	177867326	Intergenic	72231	89866	SEC16B	SEC16 homolog B, endoplasmic reticulum export factor	protein-coding	4.12854	3.86384
chr9	123492700	123493795	Intergenic	-16499	1955	MEGF9	multiple EGF like domains 9	protein-coding	11.7496	3.86177
chr6	38477170	38478169	Intron (NM_001172418, Intron 5 of 10)	28297	101929425	BTBD9-AS1	BTBD9 antisense RNA 1	ncRNA	4.93832	3.86139
chr1	194031570	194032569	Intergenic	758194	101929184	LINC01031	long intergenic non-protein coding RNA 1031	ncRNA	3.74977	3.86078
chr2	178269529	178270528	Intron (NM_003659, Intron 1 of 19)	12527	8540	AGPS	alkylglycerone phosphate synthase	protein-coding	6.54353	3.85994
chr8	125056357	125057356	Intron (NM_001039112, Intron 20 of 40)	-3833	439941	FER1L6-AS1	FER1L6 antisense RNA 1	ncRNA	3.27708	3.85976
chr10	18452489	18453610	Intron (NM_001167945, Intron 2 of 13)	23696	783	CACNB2	calcium voltage-gated channel auxiliary subunit beta 2	protein-coding	6.89653	3.85881
chr19	52371523	52372522	3' UTR (NM_001370449, Exon 6 of 6)	19167	84765	ZNF577	zinc finger protein 577	protein-coding	3.40249	3.85447
chr20	5829558	5830557	Intron (NM_001303478, Intron 3 of 3)	-62099	1114	CHGB	chromogranin B	protein-coding	4.98537	3.85435
chr7	151105429	151106753	Promoter-TSS	-156	100131176	WDR86-AS1	WDR86 antisense RNA 1	ncRNA	11.9447	3.85393
chr3	63435331	63436330	Intron (NR_046677, Intron 1 of 4)	6842	132204	SYNPR	synaptoporin	protein-coding	2.39478	3.85021
chr9	138201591	138202590	Intergenic	-33005	157927	C9orf62	chromosome 9 open reading frame 62	protein-coding	4.93084	3.84937
chr21	36194335	36195334	Intron (NM_001122607, Intron 4 of 4)	66162	861	RUNX1	RUNX family transcription factor 1	protein-coding	9.97645	3.8491
chr2	38667581	38668580	Intergenic	9644	100996902	LINC01883	long intergenic non-protein coding RNA 1883	ncRNA	5.81733	3.84907
chr10	21448653	21449652	Intron (NM_213569, Intron 2 of 6)	-13767	100128511	NEBL-AS1	NEBL antisense RNA 1	ncRNA	6.31069	3.84891
chr2	182524460	182525459	Intergenic	-3125	375298	CERKL	ceramide kinase like	protein-coding	3.62316	3.84829
chr1	203505468	203507872	Intergenic	43389	26254	OPTC	opticin	protein-coding	6.24683	3.84528
chr1	247367515	247369227	Intergenic	-3009	100500849	MIR3916	microRNA 3916	ncRNA	12.0192	3.84504
chr4	30868129	30869128	Intron (NM_001173523, Intron 1 of 2)	146637	5099	PCDH7	protocadherin 7	protein-coding	3.15077	3.84496
chr5	58838880	58840430	Intron (NM_001349242, Intron 1 of 16)	42669	5144	PDE4D	phosphodiesterase 4D	protein-coding	3.06475	3.84492
chr6	47001804	47003314	Intron (NM_025048, Intron 1 of 7)	7509	266977	ADGRF1	adhesion G protein-coupled receptor F1	protein-coding	7.81389	3.84453
chr3	99827100	99828099	Intron (NM_182909, Intron 1 of 5)	5758	11259	FILIP1L	filamin A interacting protein 1 like	protein-coding	5.8944	3.84344
chr5	104246229	104247905	Intergenic	-188108	9366	RAB9BP1	RAB9B, member RAS oncogene family pseudogene 1	pseudo	8.0725	3.8434
chr1	92951108	92952107	Promoter-TSS	50	2672	GFI1	growth factor independent 1 transcriptional repressor	protein-coding	5.03302	3.84249
chr5	75833807	75834806	Intron (NM_006633, Intron 2 of 35)	-8928	10788	IQGAP2	IQ motif containing GTPase activating protein 2	protein-coding	6.63338	3.84234
chr6	135028223	135029222	Intergenic	-167579	101928304	LOC101928304	uncharacterized LOC101928304	ncRNA	3.77238	3.84137
chrX	20380051	20381710	Intergenic	-95853	6197	RPS6KA3	ribosomal protein S6 kinase A3	protein-coding	5.45102	3.83987
chr8	143112269	143113671	Intergenic	-33313	100616374	MIR4539	microRNA 4539	ncRNA	8.10659	3.83903
chr4	143470549	143471886	Intron (NM_003866, Intron 2 of 26)	296471	8821	INPP4B	inositol polyphosphate-4-phosphatase type II B	protein-coding	4.16741	3.83897
chr5	429520	430657	Intron (NM_001242412, Intron 8 of 10)	13187	116349	EXOC3-AS1	EXOC3 antisense RNA 1	ncRNA	23.9242	3.83874
chr14	38022955	38025218	Intergenic	40368	3169	FOXA1	forkhead box A1	protein-coding	9.77267	3.83736
chrX	134665516	134666515	Intron (NM_182540, Intron 2 of 16)	-11416	100874118	INTS6L-AS1	INTS6L antisense RNA 1	ncRNA	7.04856	3.83639
chr9	72708363	72709362	Intron (NM_001347990, Intron 2 of 11)	50098	256691	MAMDC2	MAM domain containing 2	protein-coding	3.31149	3.83581
chr14	34837575	34838983	Intergenic	93167	171546	SPTSSA	serine palmitoyltransferase small subunit A	protein-coding	5.77161	3.83309
chr6	91106345	91108774	Intergenic	85098	100616109	MIR4464	microRNA 4464	ncRNA	6.77381	3.83262
chr1	10848359	10849598	Intron (NM_001079843, Intron 1 of 20)	7725	54897	CASZ1	castor zinc finger 1	protein-coding	17.6801	3.83196
chr18	25418762	25419776	Intergenic	197336	1000	CDH2	cadherin 2	protein-coding	5.30957	3.83134
chr8	8992063	8993853	TTS (NM_024607)	15210	79660	PPP1R3B	protein phosphatase 1 regulatory subunit 3B	protein-coding	9.90547	3.8308
chr21	32607983	32609779	Intron (NM_001353687, Intron 6 of 26)	-75624	7074	TIAM1	T cell lymphoma invasion and metastasis 1	protein-coding	8.37954	3.83015
chr14	54437711	54439152	Intergenic	-14822	652	BMP4	bone morphogenetic protein 4	protein-coding	5.79163	3.82962
chr20	22443363	22444570	Intergenic	-42685	284788	LOC284788	uncharacterized LOC284788	ncRNA	8.41112	3.82869
chr7	20230347	20231347	Intron (NM_182762, Intron 1 of 6)	26160	346389	MACC1	MET transcriptional regulator MACC1	protein-coding	3.07774	3.82832
chr9	137667308	137668351	Intron (NM_001278074, Intron 27 of 65)	73386	100616333	MIR3689C	microRNA 3689c	ncRNA	9.6695	3.82741
chr12	102013419	102014418	Intron (NM_206820, Intron 3 of 29)	25169	4604	MYBPC1	myosin binding protein C, slow type	protein-coding	4.28895	3.82559
chr11	76673541	76674584	Intron (NM_001300954, Intron 3 of 10)	-71380	192134	B3GNT6	UDP-GlcNAc:betaGal beta-1,3-N-acetylglucosaminyltransferase 6	protein-coding	12.6456	3.82505
chr6	37128407	37129477	Intergenic	-8986	5292	PIM1	Pim-1 proto-oncogene, serine/threonine kinase	protein-coding	5.29367	3.82396
chr5	116435547	116436546	Intergenic	-315162	728342	LINC00992	long intergenic non-protein coding RNA 992	ncRNA	4.05215	3.82372
chr5	121464703	121465702	Promoter-TSS	-39	133923	ZNF474	zinc finger protein 474	protein-coding	3.22181	3.82285
chr9	70407869	70408868	Intergenic	20531	349334	FOXD4L4	forkhead box D4 like 4	protein-coding	2.43374	3.82126
chr11	94286779	94287778	Intron (NR_135094, Intron 3 of 3)	10261	2526	FUT4	fucosyltransferase 4	protein-coding	6.90145	3.82106
chr19	53103931	53105962	Intergenic	5009	7696	ZNF137P	zinc finger protein 137, pseudogene	pseudo	20.2294	3.8206
chr14	67912838	67914280	Intergenic	-4912	100847064	MIR5694	microRNA 5694	ncRNA	6.07964	3.81995
chr1	40855434	40856542	Intron (NM_001198978, Intron 1 of 9)	-3029	64744	SMAP2	small ArfGAP2	protein-coding	13.2939	3.81978
chr15	70925102	70926101	Intergenic	-1987	104548973	SALRNA2	senescence associated long Non-coding RNA 2	ncRNA	3.56292	3.81888
chr7	120959784	120960819	Intergenic	-5120	51384	WNT16	Wnt family member 16	protein-coding	11.6437	3.81722
chr3	73460398	73461397	Intron (NM_015009, Intron 3 of 9)	22249	23024	PDZRN3	PDZ domain containing ring finger 3	protein-coding	3.30298	3.81712
chr19	55700491	55701496	Intron (NM_002842, Intron 12 of 19)	-9336	6861	SYT5	synaptotagmin 5	protein-coding	5.91536	3.81653
chr19	1470731	1471730	3' UTR (NM_001351273, Exon 14 of 14)	7984	148223	C19orf25	chromosome 19 open reading frame 25	protein-coding	12.5879	3.81467
chr5	148541684	148542738	Intron (NM_001370418, Intron 1 of 18)	20917	22885	ABLIM3	actin binding LIM protein family member 3	protein-coding	7.66545	3.8142
chr18	20220076	20221075	Intergenic	146225	101927571	LOC101927571	uncharacterized LOC101927571	ncRNA	3.66865	3.81376
chr8	13187593	13188592	Intron (NM_024767, Intron 4 of 4)	-53799	10395	DLC1	DLC1 Rho GTPase activating protein	protein-coding	3.33937	3.81361
chr11	102297484	102298483	Intron (NM_052932, Intron 2 of 4)	25513	114908	TMEM123	transmembrane protein 123	protein-coding	9.05414	3.81311
chr8	139271831	139273384	Intron (NM_015912, Intron 4 of 19)	-176819	401478	LOC401478	uncharacterized LOC401478	ncRNA	6.06816	3.81304
chr4	103273693	103274692	Intergenic	-7553	64116	SLC39A8	solute carrier family 39 member 8	protein-coding	2.12117	3.81177
chr6	109576834	109578046	Intron (NR_152435, Intron 18 of 45)	90406	221262	CCDC162P	coiled-coil domain containing 162, pseudogene	pseudo	4.26755	3.81003
chr21	37606995	37608226	Intron (NM_005128, Intron 15 of 36)	70771	9980	DOP1B	DOP1 leucine zipper like protein B	protein-coding	5.52224	3.80772
chr10	12375277	12376943	Intergenic	-15436	57118	CAMK1D	calcium/calmodulin dependent protein kinase ID	protein-coding	6.17363	3.80685
chr1	207063460	207064482	Intergenic	-6817	11009	IL24	interleukin 24	protein-coding	9.75322	3.80146
chr1	186546757	186548361	Intergenic	101996	5743	PTGS2	prostaglandin-endoperoxide synthase 2	protein-coding	6.88464	3.80096
chr5	78072204	78073270	TTS (NM_000046)	-128142	10184	LHFPL2	LHFPL tetraspan subfamily member 2	protein-coding	6.04996	3.79997
chr2	181224332	181225331	Intergenic	-332000	101669767	SCHLAP1	SWI/SNF complex antagonist associated with prostate cancer 1	ncRNA	3.54213	3.79969
chr10	65348210	65349354	Intron (NM_001001330, Intron 2 of 7)	-67132	221037	JMJD1C	jumonji domain containing 1C	protein-coding	14.8942	3.79867
chr8	25805787	25806794	Intron (NM_022659, Intron 6 of 15)	96639	64641	EBF2	EBF transcription factor 2	protein-coding	4.72702	3.79846
chr14	99697991	99699015	Intron (NM_001282237, Intron 2 of 3)	40031	64919	BCL11B	BAF chromatin remodeling complex subunit BCL11B	protein-coding	18.7955	3.79713
chr6	132278977	132279976	Intergenic	-6964	1490	CCN2	cellular communication network factor 2	protein-coding	5.84701	3.79686
chr21	41879210	41880209	Intron (NR_073202, Intron 3 of 32)	122984	100874326	DSCAM-IT1	DSCAM Intronic transcript 1	ncRNA	2.45659	3.79499
chr20	52542818	52543817	Intergenic	-51069	391257	SUMO1P1	SUMO1 pseudogene 1	pseudo	3.34445	3.79479
chr13	53334017	53335659	Intergenic	-20883	11061	CNMD	chondromodulin	protein-coding	5.48829	3.79468
chr8	100510610	100511609	Intron (NM_152564, Intron 25 of 61)	37849	693184	MIR599	microRNA 599	ncRNA	2.41538	3.79426
chr4	100636021	100637020	Intergenic	-60684	285556	C4orf54	chromosome 4 open reading frame 54	protein-coding	3.72539	3.79062
chr3	107403580	107404579	Intron (NM_001142568, Intron 3 of 17)	162270	56987	BBX	BBX high mobility group box domain containing	protein-coding	6.11292	3.79045
chr12	124511233	124512232	Intron (NM_001204299, Intron 2 of 4)	53970	100533183	ZNF664-RFLNA	ZNF664-RFLNA readthrough	protein-coding	7.83987	3.78916
chr19	37808193	37809442	Promoter-TSS	33	284459	ZNF875	zinc finger protein 875	protein-coding	9.80054	3.78776
chr16	20900818	20901869	Intron (NM_173475, Intron 1 of 2)	-9861	57149	LYRM1	LYR motif containing 1	protein-coding	10.6252	3.78754
chr20	52701280	52702279	Intergenic	-14475	8537	BCAS1	breast carcinoma amplified sequence 1	protein-coding	3.87357	3.78729
chr15	61191114	61192903	Intron (NM_134261, Intron 1 of 10)	218240	100996876	RORA-AS2	RORA antisense RNA 2	ncRNA	4.69689	3.78715
chr7	129905831	129906830	Promoter-TSS	-373	1358	CPA2	carboxypeptidase A2	protein-coding	3.12193	3.78677
chr1	27233796	27234795	Intergenic	6171	8431	NR0B2	nuclear receptor subfamily 0 group B member 2	protein-coding	9.70619	3.78386
chr1	213742874	213743873	Intergenic	-354719	100861504	LINC00538	long intergenic non-protein coding RNA 538	ncRNA	9.91228	3.78277
chr3	73009603	73010602	Intron (NM_001080393, Intron 5 of 6)	-35792	151987	PPP4R2	protein phosphatase 4 regulatory subunit 2	protein-coding	12.4895	3.78196
chr14	99729131	99730130	Intron (NM_022898, Intron 1 of 2)	8904	64919	BCL11B	BAF chromatin remodeling complex subunit BCL11B	protein-coding	2.7104	3.78069
chr11	119246586	119247585	Intron (NM_004205, Intron 1 of 12)	5315	9099	USP2	ubiquitin specific peptidase 2	protein-coding	11.7008	3.7806
chr3	187980688	187981688	Intron (NM_005578, Intron 2 of 10)	37995	4026	LPP	LIM domain containing preferred translocation partner in lipoma	protein-coding	11.8171	3.77895
chr1	115641542	115643367	Intergenic	-10330	10100	TSPAN2	tetraspanin 2	protein-coding	5.39084	3.77846
chr6	109517128	109518127	Intron (NR_152435, Intron 4 of 45)	30593	221262	CCDC162P	coiled-coil domain containing 162, pseudogene	pseudo	3.90206	3.77845
chr17	2698997	2700144	Promoter-TSS	-162	23108	RAP1GAP2	RAP1 GTPase activating protein 2	protein-coding	10.7041	3.77812
chr12	58452726	58453725	Intergenic	-28450	105369785	LINC02403	long intergenic non-protein coding RNA 2403	ncRNA	3.46076	3.77704
chr5	39526855	39527940	Intergenic	6864	101926940	LINC02104	long intergenic non-protein coding RNA 2104	ncRNA	4.88613	3.77662
chr3	56896127	56897672	Intron (NM_001128615, Intron 4 of 12)	53565	50650	ARHGEF3	Rho guanine nucleotide exchange factor 3	protein-coding	6.98335	3.77558
chr9	81286895	81287894	Intergenic	375353	29968	PSAT1	phosphoserine aminotransferase 1	protein-coding	2.77933	3.77496
chr10	118843453	118844621	Intron (NM_001258300, Intron 1 of 17)	42060	57698	SHTN1	shootin 1	protein-coding	4.17678	3.77493
chr4	106101982	106102981	Intron (NR_126420, Intron 2 of 5)	34639	54790	TET2	tet methylcytosine dioxygenase 2	protein-coding	6.64696	3.77486
chr3	71477658	71478783	Intron (NR_146142, Intron 3 of 19)	113020	100302112	MIR1284	microRNA 1284	ncRNA	13.9439	3.77453
chr11	129716121	129717976	Intron (NM_001331210, Intron 2 of 6)	31305	120224	TMEM45B	transmembrane protein 45B	protein-coding	13.1329	3.77351
chr1	84415781	84417082	Intron (NM_024686, Intron 3 of 20)	48384	79739	TTLL7	tubulin tyrosine ligase like 7	protein-coding	3.84214	3.76969
chr6	38602271	38603270	Intron (NM_052893, Intron 1 of 11)	4935	114781	BTBD9	BTB domain containing 9	protein-coding	7.68376	3.76887
chr11	111990648	111991647	Intergenic	33550	6392	SDHD	succinate dehydrogenase complex subunit D	protein-coding	3.55653	3.76853
chr3	48636245	48637244	Intron (NM_003365, Intron 12 of 12)	-4151	1294	COL7A1	collagen type VII alpha 1 chain	protein-coding	23.0721	3.76833
chr1	65447318	65449203	Intron (NR_119383, Intron 5 of 6)	-15641	3716	JAK1	Janus kinase 1	protein-coding	5.51496	3.76777
chr2	44125175	44126174	Intron (NM_133259, Intron 34 of 37)	59564	64241	ABCG8	ATP binding cassette subfamily G member 8	protein-coding	6.32335	3.76775
chr14	38137923	38138922	Intron (NM_001310135, Intron 3 of 32)	73588	319089	TTC6	tetratricopeptide repeat domain 6	protein-coding	2.59471	3.76749
chr3	50192125	50193986	Promoter-TSS	298	6405	SEMA3F	semaphorin 3F	protein-coding	24.6616	3.76675
chr10	98272926	98274064	Promoter-TSS	188	7093	TLL2	tolloid like 2	protein-coding	8.93943	3.76486
chr12	92526638	92527637	Intron (NR_132341, Intron 1 of 4)	8352	256021	LINC01619	long intergenic non-protein coding RNA 1619	ncRNA	4.32512	3.76467
chr8	12990130	12991393	Promoter-TSS	37	10395	DLC1	DLC1 Rho GTPase activating protein	protein-coding	7.60236	3.76448
chr1	10855208	10856803	Promoter-TSS	698	54897	CASZ1	castor zinc finger 1	protein-coding	17.9712	3.76379
chr16	53079218	53080217	Intron (NR_147075, Intron 2 of 2)	7068	105371267	LOC105371267	p53-regulated lncRNA 1	ncRNA	8.48283	3.7632
chr6	38579738	38580737	Intron (NM_001099272, Intron 1 of 10)	-16394	114781	BTBD9	BTB domain containing 9	protein-coding	5.22665	3.76308
chr12	40306034	40307097	Intron (NM_052885, Intron 4 of 9)	193318	114134	SLC2A13	solute carrier family 2 member 13	protein-coding	4.18378	3.76304
chr9	93697103	93698184	Intergenic	107941	6850	SYK	spleen associated tyrosine kinase	protein-coding	4.43916	3.76256
chr1	118104971	118105970	Intergenic	42922	100996263	LOC100996263	uncharacterized LOC100996263	ncRNA	6.83632	3.76198
chr14	99719481	99720560	Intron (NM_001282237, Intron 2 of 3)	18514	64919	BCL11B	BAF chromatin remodeling complex subunit BCL11B	protein-coding	15.4397	3.76183
chr6	26259940	26260939	Intergenic	8560	8345	HIST1H2BH	histone cluster 1 H2B family member h	protein-coding	3.43957	3.76093
chr16	28649465	28650464	Promoter-TSS	282	728734	NPIPB8	nuclear pore complex interacting protein family member B8	protein-coding	5.88926	3.76014
chr6	149211936	149213127	Intron (NM_005715, Intron 2 of 7)	73289	100128176	UST-AS1	UST antisense RNA 1	ncRNA	9.33156	3.7583
chr10	89378196	89379462	Intergenic	-40806	9060	PAPSS2	3'-phosphoadenosine 5'-phosphosulfate synthase 2	protein-coding	6.39213	3.756
chr2	16170670	16172564	Intergenic	-18932	104797537	GACAT3	gastric cancer associated transcript 3	ncRNA	12.7562	3.75567
chr9	20538614	20539613	Intron (NM_004529, Intron 2 of 10)	-36773	100616441	MIR4474	microRNA 4474	ncRNA	4.97688	3.75464
chr19	52406785	52408658	Promoter-TSS	549	65251	ZNF649	zinc finger protein 649	protein-coding	13.8544	3.75318
chr6	167685520	167687558	Intergenic	-18264	54346	UNC93A	unc-93 homolog A	protein-coding	9.43046	3.75133
chr4	103414468	103415643	Intron (NR_136202, Intron 1 of 4)	-7461	4790	NFKB1	nuclear factor kappa B subunit 1	protein-coding	3.1671	3.75123
chr15	58119259	58120258	Intergenic	120846	81488	POLR2M	RNA polymerase II subunit M	protein-coding	6.11221	3.75071
chr5	158886963	158887962	Intron (NR_027110, Intron 2 of 6)	5822	285627	LINC01845	long intergenic non-protein coding RNA 1845	ncRNA	6.14029	3.75004
chr7	105537114	105538113	Intergenic	-20582	222255	ATXN7L1	ataxin 7 like 1	protein-coding	6.98603	3.74834
chr6	145587786	145588785	Intergenic	419728	7957	EPM2A	EPM2A glucan phosphatase, laforin	protein-coding	2.76096	3.74698
chr13	44378911	44379910	Intergenic	-18302	55068	ENOX1	ecto-NOX disulfide-thiol exchanger 1	protein-coding	2.86923	3.74682
chr2	97249527	97250527	Intergenic	46411	10865	ARID5A	AT-rich interaction domain 5A	protein-coding	4.08028	3.74609
chr1	8783190	8784189	Intron (NM_001042681, Intron 1 of 22)	94010	473	RERE	arginine-glutamic acid dipeptide repeats	protein-coding	5.09456	3.7449
chr1	120353626	120354625	Promoter-TSS	-42	83998	REG4	regenerating family member 4	protein-coding	4.97946	3.7447
chr1	233842893	233844034	Intergenic	83565	100616390	MIR4427	microRNA 4427	ncRNA	10.5994	3.74461
chr14	93073763	93074762	Intron (NM_024832, Intron 3 of 9)	31683	79890	RIN3	Ras and Rab interactor 3	protein-coding	6.15208	3.74446
chr18	52546967	52548673	Intron (NM_004163, Intron 3 of 5)	52112	5874	RAB27B	RAB27B, member RAS oncogene family	protein-coding	4.38452	3.74336
chr1	8770563	8771562	Intron (NM_001042681, Intron 1 of 22)	106637	473	RERE	arginine-glutamic acid dipeptide repeats	protein-coding	6.25618	3.74316
chr14	55091642	55093320	Intron (NM_001161576, Intron 1 of 10)	58151	23034	SAMD4A	sterile alpha motif domain containing 4A	protein-coding	6.21607	3.74308
chr22	43139107	43140203	Intergenic	-22348	53947	A4GALT	alpha 1,4-galactosyltransferase (P blood group)	protein-coding	11.6388	3.74244
chr15	43137025	43138024	Intron (NM_173500, Intron 3 of 14)	75452	146057	TTBK2	tau tubulin kinase 2	protein-coding	2.85219	3.74243
chr3	197148683	197150088	Intergenic	87147	100129516	LINC02012	long intergenic non-protein coding RNA 2012	ncRNA	8.13972	3.74176
chr3	108475881	108476880	Promoter-TSS	-250	84666	RETNLB	resistin like beta	protein-coding	4.89922	3.74151
chr8	29082402	29083659	Intron (NM_015254, Intron 2 of 39)	37557	23303	KIF13B	kinesin family member 13B	protein-coding	13.6578	3.74082
chr3	71471903	71473290	Intron (NR_146142, Intron 3 of 19)	118644	100302112	MIR1284	microRNA 1284	ncRNA	8.10776	3.73922
chr18	9838242	9839283	Intron (NM_006868, Intron 5 of 6)	-47208	84203	TXNDC2	thioredoxin domain containing 2	protein-coding	12.2808	3.73797
chr7	38331347	38332541	Intergenic	-18696	445347	TARP	TCR gamma alternate reading frame protein	protein-coding	4.20059	3.73653
chr3	71202261	71203428	Intron (NR_146142, Intron 6 of 19)	-21496	27086	FOXP1	forkhead box P1	protein-coding	3.72086	3.73609
chr19	13146913	13147912	Intron (NM_001271043, Intron 2 of 10)	11819	4784	NFIX	nuclear factor I X	protein-coding	18.6466	3.73491
chr16	72961125	72962207	Intron (NM_001164766, Intron 2 of 8)	120361	463	ZFHX3	zinc finger homeobox 3	protein-coding	7.8789	3.73459
chr1	219452377	219453376	Intergenic	104565	127018	LYPLAL1	lysophospholipase like 1	protein-coding	3.31321	3.73336
chr10	80216780	80218244	Intergenic	190413	414243	LINC00595	long intergenic non-protein coding RNA 595	ncRNA	8.94639	3.73223
chr2	105621838	105623097	Intron (NR_110603, Intron 1 of 2)	-32060	64965	MRPS9	mitochondrial ribosomal protein S9	protein-coding	4.34871	3.73095
chr9	6551588	6552589	Intron (NM_000170, Intron 20 of 24)	93604	2731	GLDC	glycine decarboxylase	protein-coding	5.49491	3.73056
chr3	113274366	113277122	Intron (NM_001322297, Intron 1 of 24)	24342	54847	SIDT1	SID1 transmembrane family member 1	protein-coding	7.09423	3.72989
chr10	100067930	100069883	Intergenic	-40955	84171	LOXL4	lysyl oxidase like 4	protein-coding	12.1144	3.72975
chr1	24531897	24533593	Intron (NR_027087, Intron 2 of 2)	6015	284632	LINC02800	long intergenic non-protein coding RNA 2800	ncRNA	22.9711	3.72962
chr7	138574871	138576561	Intron (NM_001164665, Intron 10 of 19)	90419	57670	KIAA1549	KIAA1549	protein-coding	15.0095	3.7292
chr10	33579516	33581470	Intron (NM_001330068, Intron 2 of 15)	43102	8829	NRP1	neuropilin 1	protein-coding	7.60169	3.72854
chr16	15666138	15667745	Intron (NM_001142469, Intron 3 of 5)	38011	102465252	MIR6506	microRNA 6506	ncRNA	7.23461	3.72844
chr20	30932167	30933394	Intergenic	-13367	171023	ASXL1	ASXL transcriptional regulator 1	protein-coding	7.77561	3.72835
chr11	18084508	18085507	Intergenic	-22672	7166	TPH1	tryptophan hydroxylase 1	protein-coding	4.43298	3.72819
chr5	407807	408808	Intron (NM_001242412, Intron 4 of 10)	34968	116349	EXOC3-AS1	EXOC3 antisense RNA 1	ncRNA	6.24196	3.72795
chr4	81056059	81057347	Intergenic	-49721	56978	PRDM8	PR/SET domain 8	protein-coding	3.90564	3.72779
chr8	25032309	25033308	Intergenic	-9396	80005	DOCK5	dedicator of cytokinesis 5	protein-coding	3.31469	3.72715
chr14	67894972	67895988	Intergenic	13167	100847064	MIR5694	microRNA 5694	ncRNA	7.67307	3.72712
chr10	92836368	92837367	Intergenic	31302	100874184	LINC00502	long intergenic non-protein coding RNA 502	ncRNA	3.97558	3.72578
chr6	71272968	71273981	Intergenic	-3159	135154	SDHAF4	succinate dehydrogenase complex assembly factor 4	protein-coding	10.7404	3.72538
chr10	63539298	63540473	Intergenic	117166	219621	CABCOCO1	ciliary associated calcium binding coiled-coil 1	protein-coding	3.55948	3.72498
chr11	85470661	85471660	Intron (NM_206928, Intron 1 of 18)	-2048	54843	SYTL2	synaptotagmin like 2	protein-coding	6.79778	3.72322
chr6	90858545	90859975	Intron (NM_021813, Intron 4 of 8)	147302	60468	BACH2	BTB domain and CNC homolog 2	protein-coding	8.11672	3.72298
chr1	8856793	8858704	Intron (NM_012102, Intron 1 of 23)	19951	473	RERE	arginine-glutamic acid dipeptide repeats	protein-coding	7.25769	3.72267
chr7	99834762	99835852	Intron (NR_028038, Intron 1 of 6)	18436	79037	PVRIG	PVR related immunoglobulin domain containing	protein-coding	18.6371	3.72217
chr9	12816461	12819053	Intron (NM_203403, Intron 1 of 1)	-3369	101929467	LURAP1L-AS1	LURAP1L antisense RNA 1	ncRNA	7.86276	3.72186
chr1	4002726	4003731	Intron (NR_040065, Intron 2 of 2)	2556	728716	LINC01346	long intergenic non-protein coding RNA 1346	ncRNA	8.21993	3.72178
chr16	3062928	3063979	Promoter-TSS	529	9080	CLDN9	claudin 9	protein-coding	23.3571	3.72164
chr3	112470646	112471676	Intergenic	-2995	101929694	LINC02042	long intergenic non-protein coding RNA 2042	ncRNA	7.08272	3.7208
chr8	146061284	146062621	Intron (NM_001349808, Intron 3 of 4)	9007	7553	ZNF7	zinc finger protein 7	protein-coding	13.217	3.7207
chr5	73048132	73049182	Intron (NM_001177693, Intron 3 of 35)	-60714	64283	ARHGEF28	Rho guanine nucleotide exchange factor 28	protein-coding	8.17418	3.72033
chr6	128981085	128982084	Intergenic	-139840	5796	PTPRK	protein tyrosine phosphatase receptor type K	protein-coding	2.83091	3.72016
chr2	191296597	191298019	Intron (NM_017694, Intron 2 of 7)	24227	54842	MFSD6	major facilitator superfamily domain containing 6	protein-coding	5.6193	3.71981
chr7	76786073	76787072	Intron (NM_020879, Intron 1 of 18)	34640	57639	CCDC146	coiled-coil domain containing 146	protein-coding	4.30042	3.71972
chr19	3072808	3073841	Intergenic	-10360	166	TLE5	TLE family member 5, transcriptional modulator	protein-coding	5.34457	3.71872
chr1	87179570	87180617	Intron (NM_001206653, Intron 1 of 7)	9834	51100	SH3GLB1	SH3 domain containing GRB2 like, endophilin B1	protein-coding	9.08426	3.71828
chr6	150888211	150889776	Intergenic	-32028	57480	PLEKHG1	pleckstrin homology and RhoGEF domain containing G1	protein-coding	5.68004	3.71646
chr9	108073366	108074365	Intron (NM_001330731, Intron 3 of 15)	66933	23446	SLC44A1	solute carrier family 44 member 1	protein-coding	4.3204	3.71501
chr13	102360457	102361456	Intron (NM_001271754, Intron 8 of 10)	208039	2259	FGF14	fibroblast growth factor 14	protein-coding	2.18666	3.71483
chr19	13154664	13156648	Intron (NM_001271043, Intron 2 of 10)	20063	4784	NFIX	nuclear factor I X	protein-coding	11.6371	3.71395
chrX	42291827	42292826	Intergenic	345088	80316	PPP1R2C	PPP1R2C family member C	protein-coding	2.70094	3.71333
chr6	53537574	53538573	Intergenic	-7519	401265	KLHL31	kelch like family member 31	protein-coding	2.61606	3.71332
chr2	150394176	150395304	Intergenic	-49132	101929231	LOC101929231	uncharacterized LOC101929231	ncRNA	4.54564	3.71276
chr6	152406152	152407481	Intron (NM_001328100, Intron 6 of 6)	-62946	100423029	MIR3163	microRNA 3163	ncRNA	4.91461	3.71222
chr20	59907245	59909204	Intron (NM_001794, Intron 2 of 15)	80907	1002	CDH4	cadherin 4	protein-coding	5.7744	3.71193
chr1	45792386	45793735	Promoter-TSS	493	84842	HPDL	4-hydroxyphenylpyruvate dioxygenase like	protein-coding	22.9399	3.71108
chrX	17393467	17395341	Exon (NM_001291867, Exon 1 of 9)	1081	4810	NHS	NHS actin remodeling regulator	protein-coding	7.91013	3.71077
chr21	42694247	42695650	Exon (NM_058186, Exon 2 of 8)	6220	54097	FAM3B	family with sequence similarity 3 member B	protein-coding	11.2546	3.71034
chr7	20998611	20999610	Intron (NR_126381, Intron 2 of 4)	124060	104355138	LINC01162	long intergenic non-protein coding RNA 1162	ncRNA	4.03638	3.70742
chr4	54342483	54343697	Exon (NM_032622, Exon 8 of 10)	-23154	100873939	LNX1-AS1	LNX1 antisense RNA 1	ncRNA	11.41	3.70706
chr19	46724973	46725972	Intergenic	-7527	374918	IGFL1	IGF like family member 1	protein-coding	3.16491	3.70689
chr21	35426426	35427426	Intergenic	-18952	6526	SLC5A3	solute carrier family 5 member 3	protein-coding	5.51884	3.70611
chr4	82392332	82393795	Promoter-TSS	-2	153020	RASGEF1B	RasGEF domain family member 1B	protein-coding	3.70179	3.70468
chr19	53836530	53838004	Promoter-TSS	265	91664	ZNF845	zinc finger protein 845	protein-coding	15.9476	3.70407
chr10	61801119	61802118	Intron (NM_001149, Intron 20 of 20)	-80947	283025	LINC01553	long intergenic non-protein coding RNA 1553	ncRNA	3.91008	3.70346
chr4	111053987	111055037	Intron (NM_024090, Intron 1 of 3)	65259	79071	ELOVL6	ELOVL fatty acid elongase 6	protein-coding	7.3316	3.70027
chr4	57944729	57945728	Intron (NM_001253835, Intron 1 of 3)	-30700	255130	IGFBP7-AS1	IGFBP7 antisense RNA 1	ncRNA	3.88717	3.70008
chr15	39650087	39651522	Intergenic	107934	400360	C15orf54	chromosome 15 open reading frame 54 (putative)	ncRNA	6.33681	3.70005
chr15	63380781	63382353	Intergenic	-32493	114294	LACTB	lactamase beta	protein-coding	8.23713	3.69823
chr1	184460096	184462386	Intron (NM_030806, Intron 2 of 5)	105078	81563	C1orf21	chromosome 1 open reading frame 21	protein-coding	8.40214	3.69799
chr1	57018301	57019574	Intron (NM_003713, Intron 1 of 5)	26299	8613	PLPP3	phospholipid phosphatase 3	protein-coding	5.88267	3.6973
chr13	24703903	24704916	Intron (NM_001286792, Intron 3 of 14)	-30450	221178	SPATA13	spermatogenesis associated 13	protein-coding	11.8229	3.69559
chr11	95565738	95566772	TTS (NM_014679)	42593	9702	CEP57	centrosomal protein 57	protein-coding	6.55674	3.69487
chr2	73144274	73145273	Promoter-TSS	125	2016	EMX1	empty spiracles homeobox 1	protein-coding	3.79554	3.69147
chr1	6216361	6218311	Intron (NM_015557, Intron 3 of 41)	23045	26038	CHD5	chromodomain helicase DNA binding protein 5	protein-coding	19.2091	3.69113
chr16	78332506	78333616	Intron (NM_001291997, Intron 4 of 7)	199510	51741	WWOX	WW domain containing oxidoreductase	protein-coding	8.71558	3.69099
chr2	62995788	62996787	Intron (NM_001354215, Intron 4 of 24)	62255	23301	EHBP1	EH domain binding protein 1	protein-coding	4.70788	3.69074
chr9	67559636	67560635	Intergenic	-218988	102723709	LOC102723709	uncharacterized LOC102723709	ncRNA	2.02546	3.69073
chr5	58316742	58318438	Intron (NM_001349242, Intron 8 of 16)	17713	5144	PDE4D	phosphodiesterase 4D	protein-coding	8.9761	3.69031
chr1	233839640	233840639	Intergenic	80241	100616390	MIR4427	microRNA 4427	ncRNA	3.9965	3.6899
chr11	78048817	78049816	Intron (NM_080491, Intron 1 of 9)	3610	9846	GAB2	GRB2 associated binding protein 2	protein-coding	4.92911	3.68953
chr4	31238064	31239158	Intergenic	65845	102723778	LINC02497	long intergenic non-protein coding RNA 2497	ncRNA	5.74072	3.68914
chr9	33750230	33751618	Promoter-TSS	105	5646	PRSS3	serine protease 3	protein-coding	23.1555	3.68795
chr6	125832474	125833473	Intergenic	-162526	643623	LINC02523	long intergenic non-protein coding RNA 2523	ncRNA	3.57294	3.68698
chr1	12406825	12407824	Intron (NM_015378, Intron 44 of 69)	117237	55187	VPS13D	vacuolar protein sorting 13 homolog D	protein-coding	4.75056	3.6858
chr10	98602532	98603531	Intron (NM_001346516, Intron 2 of 7)	10329	84458	LCOR	ligand dependent nuclear receptor corepressor	protein-coding	8.3817	3.68517
chr9	138199393	138200648	Intergenic	-35075	157927	C9orf62	chromosome 9 open reading frame 62	protein-coding	5.65722	3.68441
chr1	159940369	159941747	Intron (NR_038849, Intron 1 of 2)	10044	100505633	LINC01133	long intergenic non-protein coding RNA 1133	ncRNA	6.57983	3.68409
chr15	101508084	101509640	Intron (NM_024652, Intron 2 of 33)	49300	79705	LRRK1	leucine rich repeat kinase 1	protein-coding	6.35851	3.6836
chrX	10165310	10166309	Intron (NM_001256944, Intron 3 of 10)	40794	1183	CLCN4	chloride voltage-gated channel 4	protein-coding	4.30356	3.68324
chr2	221138586	221139585	Intergenic	-367799	100422959	MIR4268	microRNA 4268	ncRNA	2.97287	3.6823
chr11	2595832	2597007	Intron (NM_181798, Intron 6 of 15)	113735	3784	KCNQ1	potassium voltage-gated channel subfamily Q member 1	protein-coding	21.4994	3.68191
chr3	101533336	101534516	Intron (NM_001348996, Intron 6 of 6)	-12908	64332	NFKBIZ	NFKB inhibitor zeta	protein-coding	3.98498	3.68068
chr8	25105175	25106442	Intron (NM_024940, Intron 2 of 51)	63604	80005	DOCK5	dedicator of cytokinesis 5	protein-coding	16.56	3.68013
chr1	15726498	15728200	Intergenic	-9035	79180	EFHD2	EF-hand domain family member D2	protein-coding	7.18945	3.67999
chr6	151156407	151157543	Intron (NM_001329798, Intron 15 of 15)	-29840	25902	MTHFD1L	methylenetetrahydrofolate dehydrogenase (NADP+ dependent) 1 like	protein-coding	4.73597	3.67951
chr11	111180142	111182025	Intergenic	-5310	399948	COLCA1	colorectal cancer associated 1	protein-coding	9.04977	3.67925
chr3	57193132	57194184	Intron (NM_001318864, Intron 2 of 13)	5723	54756	IL17RD	interleukin 17 receptor D	protein-coding	9.38093	3.67914
chr8	119971216	119972215	Intron (NM_001324095, Intron 1 of 7)	7213	10584	COLEC10	collectin subfamily member 10	protein-coding	2.71185	3.67793
chr4	7416245	7417244	Intron (NM_020777, Intron 2 of 26)	19913	768239	PSAPL1	prosaposin like 1 (gene/pseudogene)	protein-coding	5.19974	3.6776
chr3	52143242	52144241	Intron (NM_001161581, Intron 9 of 10)	-44613	100128378	LINC00696	long intergenic non-protein coding RNA 696	ncRNA	9.65296	3.67565
chr8	27207111	27208110	Intron (NM_004103, Intron 2 of 31)	24529	2185	PTK2B	protein tyrosine kinase 2 beta	protein-coding	7.52508	3.67543
chr8	23213382	23214381	Intron (NM_002318, Intron 3 of 13)	20160	100507156	LOC100507156	uncharacterized LOC100507156	ncRNA	6.94349	3.67466
chr7	25068294	25069293	Intergenic	-48996	26031	OSBPL3	oxysterol binding protein like 3	protein-coding	4.73931	3.67222
chr12	3572464	3573463	Intron (NM_001256536, Intron 1 of 9)	-27406	56341	PRMT8	protein arginine methyltransferase 8	protein-coding	3.29103	3.67215
chr17	57458107	57459965	Intron (NM_001005404, Intron 2 of 4)	15592	100616204	MIR4729	microRNA 4729	ncRNA	7.45322	3.67202
chr20	4014774	4015800	Intergenic	-19082	11237	RNF24	ring finger protein 24	protein-coding	5.09011	3.67155
chr2	33719983	33720982	Intron (NM_001349977, Intron 2 of 18)	-18460	25780	RASGRP3	RAS guanyl releasing protein 3	protein-coding	2.6682	3.67104
chr10	21167180	21168179	Intron (NM_006393, Intron 5 of 27)	18852	10529	NEBL	nebulette	protein-coding	3.50699	3.67068
chr16	78467736	78468735	Intron (NM_001291997, Intron 7 of 7)	334684	51741	WWOX	WW domain containing oxidoreductase	protein-coding	5.61118	3.67035
chr14	73361067	73362066	Promoter-TSS	-742	8110	DPF3	double PHD fingers 3	protein-coding	3.86912	3.66663
chr20	6038935	6039934	Intergenic	-4728	164312	LRRN4	leucine rich repeat neuronal 4	protein-coding	15.8107	3.66636
chr14	59729154	59730456	Promoter-TSS	-354	23002	DAAM1	dishevelled associated activator of morphogenesis 1	protein-coding	5.20378	3.66545
chr2	112798440	112800318	Intergenic	-13467	84910	TMEM87B	transmembrane protein 87B	protein-coding	6.61021	3.66536
chr5	57894725	57895785	Intron (NM_138453, Intron 1 of 4)	16353	115827	RAB3C	RAB3C, member RAS oncogene family	protein-coding	3.79693	3.66466
chr1	24990547	24991555	Intron (NM_001366568, Intron 12 of 16)	20981	10250	SRRM1	serine and arginine repetitive matrix 1	protein-coding	12.423	3.6642
chr16	48265503	48267080	Promoter-TSS	-109	85320	ABCC11	ATP binding cassette subfamily C member 11	protein-coding	8.35815	3.66328
chr1	207404880	207406683	Intergenic	-89242	1604	CD55	CD55 molecule (Cromer blood group)	protein-coding	5.57486	3.66134
chr10	66333426	66334554	Intergenic	-251295	305	ANXA2P3	annexin A2 pseudogene 3	pseudo	5.71649	3.66114
chr11	86195000	86195999	Intron (NM_001014811, Intron 6 of 13)	109570	60494	CCDC81	coiled-coil domain containing 81	protein-coding	10.03	3.65926
chr14	89680171	89681552	Intron (NM_001085471, Intron 4 of 6)	202716	1112	FOXN3	forkhead box N3	protein-coding	7.04113	3.65839
chr2	11162787	11163828	Intergenic	108995	285150	FLJ33534	uncharacterized LOC285150	ncRNA	5.16974	3.65741
chr1	26121092	26123058	Intergenic	-4609	57190	SELENON	selenoprotein N	protein-coding	8.41032	3.65716
chr17	65499736	65500735	Intron (NM_181671, Intron 1 of 9)	-32534	693131	MIR548D2	microRNA 548d-2	ncRNA	2.85205	3.65649
chr1	168323227	168324226	Intergenic	-21036	693142	MIR557	microRNA 557	ncRNA	3.65295	3.65595
chr14	37716957	37718462	Intron (NM_138731, Intron 4 of 13)	50567	145282	MIPOL1	mirror-image polydactyly 1	protein-coding	8.97951	3.64943
chr8	37329571	37331170	Intron (NR_121620, Intron 3 of 6)	21061	100507420	LINC01605	long intergenic non-protein coding RNA 1605	ncRNA	8.672	3.64878
chr19	42237485	42239421	Intergenic	-20985	4680	CEACAM6	carcinoembryonic antigen related cell adhesion molecule 6	protein-coding	8.42826	3.64873
chr6	109103301	109105219	Intergenic	31403	387111	LINC00222	long intergenic non-protein coding RNA 222	ncRNA	5.77856	3.64798
chr11	96075978	96076998	Promoter-TSS	-129	84441	MAML2	mastermind like transcriptional coactivator 2	protein-coding	10.3025	3.64776
chr18	14188575	14189648	Intron (NR_040113, Intron 4 of 15)	10015	440482	ANKRD20A5P	ankyrin repeat domain 20 family member A5, pseudogene	pseudo	3.97634	3.64718
chr11	117055612	117056611	Intron (NM_001040455, Intron 8 of 25)	6652	51092	SIDT2	SID1 transmembrane family member 2	protein-coding	8.51056	3.64672
chr3	42837178	42838177	Intron (NM_001099669, Intron 1 of 3)	8257	25994	HIGD1A	HIG1 hypoxia inducible domain family member 1A	protein-coding	6.91125	3.64635
chr12	95490035	95491034	Intron (NM_018351, Intron 14 of 20)	-23140	7181	NR2C1	nuclear receptor subfamily 2 group C member 1	protein-coding	4.45554	3.64597
chr3	161008436	161009944	Intergenic	70112	51068	NMD3	NMD3 ribosome export adaptor	protein-coding	5.06072	3.64505
chr3	185456635	185457914	Intron (NR_138486, Intron 2 of 15)	26234	646600	IGF2BP2-AS1	IGF2BP2 antisense RNA 1	ncRNA	9.52177	3.64412
chr12	112256939	112257969	Intergenic	19816	102465456	MIR6761	microRNA 6761	ncRNA	6.5928	3.64191
chr10	104748118	104749267	Intron (NM_199076, Intron 1 of 6)	-70600	107984265	LOC107984265	uncharacterized LOC107984265	ncRNA	4.56885	3.64122
chr8	125177860	125179042	Intron (NR_103547, Intron 1 of 4)	5312	157376	FER1L6-AS2	FER1L6 antisense RNA 2	ncRNA	3.85172	3.64104
chr1	184394334	184395592	Intron (NM_030806, Intron 1 of 5)	38800	81563	C1orf21	chromosome 1 open reading frame 21	protein-coding	13.9474	3.64032
chr7	115979387	115980386	Intergenic	-53105	102724434	LOC102724434	uncharacterized LOC102724434	ncRNA	2.25101	3.63975
chr7	64090581	64091580	Intergenic	-35381	51427	ZNF107	zinc finger protein 107	protein-coding	3.77224	3.63829
chr15	89605371	89606693	Intergenic	-25655	11057	ABHD2	abhydrolase domain containing 2	protein-coding	3.20151	3.63754
chr13	110228274	110229349	Intergenic	-151810	101409253	LINC00676	long intergenic non-protein coding RNA 676	ncRNA	3.81107	3.637
chr14	37442180	37443179	Intron (NM_030631, Intron 1 of 9)	-21083	100616280	MIR4503	microRNA 4503	ncRNA	2.75767	3.63556
chr14	103452895	103454177	Intron (NM_006035, Intron 5 of 36)	64543	81693	AMN	amnion associated transmembrane protein	protein-coding	11.6948	3.63447
chr17	4622747	4623746	Intron (NR_047516, Intron 10 of 13)	9319	409	ARRB2	arrestin beta 2	protein-coding	11.2372	3.63396
chr2	72133869	72134868	Intergenic	240623	56603	CYP26B1	cytochrome P450 family 26 subfamily B member 1	protein-coding	2.97254	3.63394
chr8	124546732	124547802	Intron (NM_001242463, Intron 1 of 6)	-2884	114907	FBXO32	F-box protein 32	protein-coding	7.15798	3.63313
chr12	577390	579017	Intron (NM_173593, Intron 1 of 19)	9098	283358	B4GALNT3	beta-1,4-N-acetyl-galactosaminyltransferase 3	protein-coding	11.1256	3.63222
chr4	152990391	152991390	Intergenic	-31015	100996286	LINC02273	long intergenic non-protein coding RNA 2273	ncRNA	4.0711	3.63208
chrX	17725210	17726209	Intron (NM_001291868, Intron 3 of 7)	-29860	6322	SCML1	Scm polycomb group protein like 1	protein-coding	3.80681	3.63131
chr4	187833497	187835034	Intergenic	-189255	2195	FAT1	FAT atypical cadherin 1	protein-coding	8.23503	3.62996
chr1	19789376	19790658	Intron (NM_001206541, Intron 1 of 8)	20772	832	CAPZB	capping actin protein of muscle Z-line subunit beta	protein-coding	18.5323	3.62992
chr12	101006146	101007167	Intron (NM_001303131, Intron 6 of 9)	19260	283431	GAS2L3	growth arrest specific 2 like 3	protein-coding	11.5929	3.62767
chr15	83165368	83166995	Intron (NR_026811, Intron 1 of 7).3	16792	727751	LOC727751	golgin A2 pseudogene	pseudo	10.346	3.62739
chr4	53484779	53486098	Intron (NM_001286768, Intron 5 of 9)	37268	64854	USP46	ubiquitin specific peptidase 46	protein-coding	8.45402	3.62706
chr9	91396547	91397581	Intergenic	-36244	100423015	MIR4289	microRNA 4289	ncRNA	9.4673	3.62591
chr1	168426130	168427304	Intergenic	-34823	100505918	LOC100505918	uncharacterized LOC100505918	ncRNA	2.90816	3.62542
chr4	22031142	22032141	Intergenic	-81267	80333	KCNIP4	potassium voltage-gated channel interacting protein 4	protein-coding	3.40021	3.62485
chr11	71950130	71951312	TTS (NM_001567)	4499	401	PHOX2A	paired like homeobox 2A	protein-coding	15.1259	3.62448
chr8	124545512	124546511	Intron (NM_001242463, Intron 2 of 6)	-1628	114907	FBXO32	F-box protein 32	protein-coding	4.22566	3.62381
chr2	201606060	201607059	Intron (NR_135012, Intron 7 of 30)	-6659	100507140	LINC01792	long intergenic non-protein coding RNA 1792	ncRNA	6.67932	3.62344
chr1	116290937	116292278	Intron (NM_001232, Intron 1 of 10)	19819	845	CASQ2	calsequestrin 2	protein-coding	7.7003	3.62079
chr18	13435280	13436350	Intron (NM_181482, Intron 3 of 5)	-8282	100288122	LDLRAD4-AS1	LDLRAD4 antisense RNA 1	ncRNA	2.95947	3.61915
chr16	72213248	72214638	Intergenic	-7594	83449	PMFBP1	polyamine modulated factor 1 binding protein 1	protein-coding	3.96326	3.61607
chr7	95704500	95706177	Intron (NM_004411, Intron 14 of 16)	143730	693176	MIR591	microRNA 591	ncRNA	7.921	3.61353
chr1	226058576	226059799	Intron (NM_014698, Intron 5 of 24)	10893	9725	TMEM63A	transmembrane protein 63A	protein-coding	18.2708	3.61226
chr2	225683353	225684370	Intron (NM_001363762, Intron 29 of 55)	127905	55619	DOCK10	dedicator of cytokinesis 10	protein-coding	3.81869	3.61006
chr1	234881204	234882203	Intergenic	14100	100130249	PP2672	uncharacterized LOC100130249	ncRNA	3.31407	3.60977
chr3	149395724	149396750	Intron (NM_001348362, Intron 3 of 9)	20240	100128025	WWTR1-AS1	WWTR1 antisense RNA 1	ncRNA	5.29961	3.60949
chr4	149181998	149182997	Intron (NM_000901, Intron 2 of 8)	181069	4306	NR3C2	nuclear receptor subfamily 3 group C member 2	protein-coding	1.94638	3.609
chr7	120917958	120919374	Intron (NM_024913, Intron 22 of 22)	-46755	51384	WNT16	Wnt family member 16	protein-coding	5.45204	3.6087
chr19	58693303	58694302	Promoter-TSS	-554	10782	ZNF274	zinc finger protein 274	protein-coding	2.59578	3.6082
chr2	173893077	173894078	Intron (NM_001282900, Intron 21 of 26)	-46997	51776	MAP3K20	mitogen-activated protein kinase kinase kinase 20	protein-coding	5.79068	3.60372
chr1	17769766	17770765	Intergenic	-4092	55920	RCC2	regulator of chromosome condensation 2	protein-coding	9.91719	3.59994
chr7	29165966	29166965	Intron (NR_120523, Intron 2 of 2)	1816	101928168	LOC101928168	uncharacterized LOC101928168	ncRNA	3.74248	3.59924
chr18	5179872	5180871	Intron (NM_001330553, Intron 1 of 1)	16885	642597	AKAIN1	A-kinase anchor inhibitor 1	protein-coding	2.57074	3.59836
chr5	16529498	16530497	Intron (NM_001034850, Intron 3 of 8)	-20890	54463	RETREG1	reticulophagy regulator 1	protein-coding	5.04323	3.5975
chr2	47113839	47114888	Intergenic	28582	90411	MCFD2	multiple coagulation factor deficiency 2	protein-coding	5.64608	3.59658
chr8	139288002	139289618	Intron (NM_015912, Intron 3 of 19)	-193022	401478	LOC401478	uncharacterized LOC401478	ncRNA	4.14493	3.59546
chr3	158595144	158596143	Intergenic	75800	64747	MFSD1	major facilitator superfamily domain containing 1	protein-coding	1.29992	3.59465
chr3	54080706	54081705	Intergenic	-75374	55799	CACNA2D3	calcium voltage-gated channel auxiliary subunit alpha2delta 3	protein-coding	5.71812	3.5945
chr2	86481695	86482699	Intron (NM_001164730, Intron 3 of 6)	55617	51318	MRPL35	mitochondrial ribosomal protein L35	protein-coding	5.95971	3.5921
chr1	192527795	192529367	Intergenic	-16322	5996	RGS1	regulator of G protein signaling 1	protein-coding	4.57172	3.59202
chr1	19329721	19330720	Intergenic	-47050	126917	IFFO2	intermediate filament family orphan 2	protein-coding	10.531	3.59152
chr1	53128085	53129141	Intron (NR_135157, Intron 3 of 4)	29773	348378	SHISAL2A	shisa like 2A	protein-coding	7.24852	3.59115
chr7	29267533	29269105	Intron (NM_001293072, Intron 1 of 12)	-19733	102724484	LOC102724484	uncharacterized LOC102724484	ncRNA	8.53085	3.59108
chr3	133217550	133218570	Intergenic	-8070	85003	BFSP2-AS1	BFSP2 antisense RNA 1	ncRNA	5.76692	3.58992
chr12	76407444	76408443	Intergenic	17613	22822	PHLDA1	pleckstrin homology like domain family A member 1	protein-coding	6.7555	3.58843
chr3	11421537	11422576	Intron (NM_001144912, Intron 16 of 16)	107973	10533	ATG7	autophagy related 7	protein-coding	5.99546	3.58675
chr21	44581518	44582631	Intergenic	-7044	1409	CRYAA	crystallin alpha A	protein-coding	17.0321	3.58571
chr13	42274586	42275585	Intron (NM_015058, Intron 28 of 44)	-132554	100847026	MIR5006	microRNA 5006	ncRNA	2.72211	3.58563
chr12	89719072	89721101	Intergenic	26192	1848	DUSP6	dual specificity phosphatase 6	protein-coding	4.72658	3.58562
chr17	62988179	62989178	Intergenic	-16975	201283	AMZ2P1	archaelysin family metallopeptidase 2 pseudogene 1	pseudo	3.82468	3.58496
chr1	1071326	1073764	Promoter-TSS	148	254099	LINC01342	long intergenic non-protein coding RNA 1342	ncRNA	22.4504	3.58476
chr10	44668561	44669560	Intergenic	-119138	100130539	C10orf142	chromosome 10 open reading frame 142	protein-coding	2.86167	3.58421
chr5	73118366	73119484	Intron (NM_001244364, Intron 1 of 27)	9554	64283	ARHGEF28	Rho guanine nucleotide exchange factor 28	protein-coding	6.24624	3.58316
chr5	692611	694233	Promoter-TSS	45	11076	TPPP	tubulin polymerization promoting protein	protein-coding	21.6009	3.58294
chr9	124034772	124035771	Intron (NM_001353064, Intron 2 of 19)	3068	2934	GSN	gelsolin	protein-coding	7.24062	3.58204
chr6	9140015	9141107	Intergenic	488119	728655	HULC	hepatocellular carcinoma up-regulated long Non-coding RNA	ncRNA	7.03173	3.58201
chr6	1076580	1077748	Intron (NR_027116, Intron 1 of 3)	24403	285768	LINC01622	long intergenic non-protein coding RNA 1622	ncRNA	8.88994	3.57883
chr13	91505668	91506667	Intergenic	72684	144776	LINC00410	long intergenic non-protein coding RNA 410	ncRNA	3.81014	3.57819
chr11	95867638	95868638	Intron (NM_032427, Intron 1 of 4)	-206464	100422991	MIR1260B	microRNA 1260b	ncRNA	5.64199	3.57799
chr2	86859459	86860559	Intron (NM_001198954, Intron 2 of 7)	-9009	7844	RNF103	ring finger protein 103	protein-coding	10.1654	3.57782
chr19	48901673	48902745	Intron (NM_000836, Intron 2 of 12)	4077	2906	GRIN2D	glutamate ionotropic receptor NMDA type subunit 2D	protein-coding	11.6556	3.57701
chr1	61608201	61609202	Intron (NM_001145512, Intron 3 of 11)	60468	4774	NFIA	nuclear factor I A	protein-coding	17.207	3.57636
chr11	111710343	111711342	Intron (NR_147984, Intron 10 of 15)	31162	79796	ALG9	ALG9 alpha-1,2-mannosyltransferase	protein-coding	2.81963	3.57615
chr8	89763521	89764688	Intergenic	-424392	4325	MMP16	matrix metallopeptidase 16	protein-coding	8.61184	3.57479
chr9	77697762	77698845	Intron (NM_001330679, Intron 1 of 9)	4768	54981	NMRK1	nicotinamide riboside kinase 1	protein-coding	10.6438	3.574
chr17	7712179	7713187	Intron (NM_020877, Intron 63 of 85)	-30541	23135	KDM6B	lysine demethylase 6B	protein-coding	7.20867	3.57384
chr4	16124860	16126064	Intergenic	-39816	8842	PROM1	prominin 1	protein-coding	6.05444	3.5737
chr5	154571782	154573223	Intergenic	179187	285643	KIF4B	kinesin family member 4B	protein-coding	4.31267	3.57276
chr17	45197184	45198183	Non-coding (NR_148340, Exon 17 of 17)	-60168	100506084	ARL17B	ADP ribosylation factor like GTPase 17B	protein-coding	6.83356	3.57199
chr10	95309965	95310964	Intergenic	-15958	338557	FFAR4	free fatty acid receptor 4	protein-coding	5.65594	3.57153
chr15	83163630	83165085	Intron (NR_026811, Intron 1 of 7).3	18616	727751	LOC727751	golgin A2 pseudogene	pseudo	8.39624	3.57133
chr2	20371061	20372756	Intergenic	52983	6382	SDC1	syndecan 1	protein-coding	11.6482	3.57122
chr7	28972460	28973514	Intergenic	24959	9865	TRIL	TLR4 interactor with leucine rich repeats	protein-coding	4.07927	3.5704
chr4	79076729	79078157	Intron (NM_025074, Intron 2 of 73)	98719	80144	FRAS1	Fraser extracellular matrix complex subunit 1	protein-coding	7.09061	3.56954
chr15	74488156	74489366	Intron (NM_001142618, Intron 4 of 18)	6367	64220	STRA6	stimulated by retinoic acid 6	protein-coding	8.17237	3.56879
chr7	105374791	105375790	Intron (NM_020725, Intron 3 of 11)	-55681	222255	ATXN7L1	ataxin 7 like 1	protein-coding	4.74046	3.56876
chr8	29106995	29108269	Intron (NM_015254, Intron 1 of 39)	12955	23303	KIF13B	kinesin family member 13B	protein-coding	6.42946	3.56827
chrX	17460785	17462020	Intron (NM_198270, Intron 1 of 7)	17398	100616249	MIR4768	microRNA 4768	ncRNA	5.09809	3.56805
chr9	83697746	83698772	Intergenic	606191	7088	TLE1	TLE family member 1, transcriptional corepressor	protein-coding	5.67634	3.5675
chr22	33198753	33200151	Intron (NM_000362, Intron 1 of 4)	2650	7078	TIMP3	TIMP metallopeptidase inhibitor 3	protein-coding	13.6459	3.56575
chr19	1455120	1456220	Intron (NM_005883, Intron 6 of 14)	2687	10297	APC2	APC regulator of WNT signaling pathway 2	protein-coding	14.7926	3.56569
chr2	208272796	208274397	Intergenic	-121090	1385	CREB1	cAMP responsive element binding protein 1	protein-coding	3.81573	3.56505
chr18	20395849	20397234	Intergenic	-29741	101927571	LOC101927571	uncharacterized LOC101927571	ncRNA	12.903	3.56442
chr1	24562450	24563918	Intergenic	36454	284632	LINC02800	long intergenic non-protein coding RNA 2800	ncRNA	17.8877	3.56287
chr10	75351981	75352980	Intron (NM_001350995, Intron 1 of 21)	-1380	159195	USP54	ubiquitin specific peptidase 54	protein-coding	5.55356	3.56267
chr5	9198866	9199865	Intron (NM_003966, Intron 9 of 22)	-145358	100616326	MIR4636	microRNA 4636	ncRNA	7.64156	3.5626
chr20	42651969	42653181	Intron (NM_001098797, Intron 3 of 8)	78039	84969	TOX2	TOX high mobility group box family member 2	protein-coding	8.47591	3.56198
chr2	39727400	39728432	Intron (NR_037875, Intron 3 of 5)	63359	728730	MAP4K3-DT	MAP4K3 divergent transcript	ncRNA	5.12552	3.5608
chr1	23435145	23436173	Intron (NM_001142546, Intron 1 of 3)	59690	7798	LUZP1	leucine zipper protein 1	protein-coding	17.3737	3.56045
chr1	16933723	16935650	Intron (NM_017940, Intron 2 of 28)	5414	55672	NBPF1	NBPF member 1	protein-coding	50.9146	3.55957
chr20	10553550	10554549	Intron (NM_001009608, Intron 4 of 7)	76294	102465525	MIR6870	microRNA 6870	ncRNA	7.15901	3.55891
chr14	102171897	102173243	Intergenic	-24204	145200	LINC00239	long intergenic non-protein coding RNA 239	ncRNA	14.2022	3.55867
chr18	19677847	19678846	Intergenic	70583	100128893	GATA6-AS1	GATA6 antisense RNA 1 (head to head)	ncRNA	5.40295	3.55839
chr9	4114680	4115679	Intron (NM_001042413, Intron 4 of 10)	37004	169792	GLIS3	GLIS family zinc finger 3	protein-coding	3.26711	3.55835
chr7	156820346	156821345	Intergenic	17294	645249	MNX1-AS1	MNX1 antisense RNA 1 (head to head)	ncRNA	3.73105	3.55705
chr3	185503613	185504680	Intron (NR_138486, Intron 2 of 15)	-18454	100847078	MIR548AQ	microRNA 548aq	ncRNA	14.0556	3.55649
chr15	81096940	81098149	Intron (NM_018689, Intron 1 of 28)	25833	57214	CEMIP	cell migration inducing hyaluronidase 1	protein-coding	10.9018	3.55597
chr17	55098533	55099532	Intergenic	-23807	376412	RNF126P1	ring finger protein 126 pseudogene 1	pseudo	3.03302	3.55511
chr7	138580188	138581187	Intron (NM_001164665, Intron 9 of 19)	85448	57670	KIAA1549	KIAA1549	protein-coding	10.8642	3.55487
chr3	172372764	172373763	Intron (NM_020792, Intron 1 of 4)	55594	57552	NCEH1	neutral cholesterol ester hydrolase 1	protein-coding	6.53719	3.55452
chr5	9621262	9622469	Intergenic	8598	50834	TAS2R1	taste 2 receptor member 1	protein-coding	6.69156	3.55237
chr3	106328925	106329924	Intergenic	630061	100302640	LINC00882	long intergenic non-protein coding RNA 882	ncRNA	2.13527	3.55221
chr20	40161104	40162941	Exon (NM_032221, Exon 3 of 37)	84994	84181	CHD6	chromodomain helicase DNA binding protein 6	protein-coding	11.2211	3.55219
chr8	9638401	9639400	3' UTR (NM_003747, Exon 27 of 27)	39718	693182	MIR597	microRNA 597	ncRNA	2.83861	3.55141
chr6	113989897	113990896	Intergenic	-19119	101927686	LINC02541	long intergenic non-protein coding RNA 2541	ncRNA	4.03497	3.54763
chr3	11292998	11294095	Promoter-TSS	-839	3269	HRH1	histamine receptor H1	protein-coding	12.0461	3.54622
chrX	18371632	18372739	Promoter-TSS	623	10389	SCML2	Scm polycomb group protein like 2	protein-coding	8.01618	3.54349
chr1	184566176	184567262	Intron (NM_030806, Intron 4 of 5)	157273	80267	EDEM3	ER degradation enhancing alpha-mannosidase like protein 3	protein-coding	4.68121	3.54332
chr3	194898724	194899742	Intron (NM_152531, Intron 2 of 3)	30633	101410543	XXYLT1-AS2	XXYLT1 antisense RNA 2	ncRNA	20.2005	3.54301
chr8	126219515	126220584	Intron (NR_146191, Intron 6 of 8)	115947	286053	NSMCE2	NSE2 (MMS21) homolog, SMC5-SMC6 complex SUMO ligase	protein-coding	5.79404	3.54198
chr22	40451053	40452237	Intron (NM_001024843, Intron 1 of 23)	10824	23112	TNRC6B	trinucleotide repeat containing adaptor 6B	protein-coding	13.6222	3.54132
chr3	40459144	40460374	Intron (NM_001248, Intron 7 of 10)	31084	956	ENTPD3	ectonucleoside triphosphate diphosphohydrolase 3	protein-coding	4.34536	3.54032
chr5	70538342	70539497	Intron (NR_033968, Intron 1 of 3).2	16203	100049076	GUSBP9	GUSB pseudogene 9	pseudo	4.54967	3.54025
chr11	121227769	121229397	Intergenic	65006	6309	SC5D	sterol-C5-desaturase	protein-coding	3.99574	3.54009
chr18	45693344	45694932	Intron (NM_001371285, Intron 2 of 5)	26159					12.4941	3.5385
chr1	45053208	45054229	Intron (NM_001319957, Intron 1 of 13)	42553	100847089	MIR5584	microRNA 5584	ncRNA	8.51064	3.53782
chr4	152474705	152475723	Intron (NM_001109977, Intron 3 of 13)	144886	729830	FAM160A1	family with sequence similarity 160 member A1	protein-coding	4.6096	3.53645
chr15	40571636	40572635	3' UTR (NM_001190479, Exon 1 of 1)	2652	100131244	ANKRD63	ankyrin repeat domain 63	protein-coding	4.78118	3.53572
chr11	69282154	69283154	Intergenic	-17675	101928292	LINC01488	long intergenic non-protein coding RNA 1488	ncRNA	25.993	3.53556
chr8	105597810	105598809	Intron (NM_013437, Intron 1 of 6)	2943	29967	LRP12	LDL receptor related protein 12	protein-coding	9.34643	3.53506
chr5	68739598	68740597	TTS (NM_001244734)	29154	153562	MARVELD2	MARVEL domain containing 2	protein-coding	6.56195	3.53504
chr2	169349476	169350506	Intron (NM_203463, Intron 1 of 9)	37209	253782	CERS6	ceramide synthase 6	protein-coding	5.3991	3.53368
chr9	78181662	78182661	Intergenic	-323399	5125	PCSK5	proprotein convertase subtilisin/kexin type 5	protein-coding	4.69843	3.5333
chr11	19221582	19222857	Intron (NM_003476, Intron 1 of 5)	1311	8048	CSRP3	cysteine and glycine rich protein 3	protein-coding	6.17045	3.53225
chr16	52417101	52418100	Intergenic	125124	283854	CASC22	cancer susceptibility 22	ncRNA	3.39119	3.53168
chr1	7634233	7635350	Intron (NM_001349609, Intron 6 of 22)	-94999	23261	CAMTA1	calmodulin binding transcription activator 1	protein-coding	25.1292	3.53166
chr4	199570	200569	Intergenic	-6320	642280	ZNF876P	zinc finger protein 876, pseudogene	pseudo	3.84374	3.5308
chr14	80230464	80231463	Intron (NR_073547, Intron 18 of 20)	-446799	100628307	DIO2-AS1	DIO2 antisense RNA 1	ncRNA	3.2188	3.53066
chr2	238806764	238808063	Intron (NM_001308353, Intron 3 of 3)	39147	10267	RAMP1	receptor activity modifying protein 1	protein-coding	14.6021	3.53046
chr1	20305557	20308920	Promoter-TSS	-311	5320	PLA2G2A	phospholipase A2 group IIA	protein-coding	14.3501	3.53021
chr1	183781535	183782957	Intron (NM_015149, Intron 3 of 18)	7992	23179	RGL1	ral guanine nucleotide dissociation stimulator like 1	protein-coding	16.3173	3.5299
chr22	44019810	44021976	Intron (NM_022785, Intron 20 of 31)	108759	100874197	EFCAB6-AS1	EFCAB6 antisense RNA 1	ncRNA	5.02118	3.52755
chr9	85212127	85213189	Intergenic	465399	158158	RASEF	RAS and EF-hand domain containing	protein-coding	5.66136	3.52741
chr2	69900683	69901682	Intron (NM_001320698, Intron 2 of 14)	30242	307	ANXA4	annexin A4	protein-coding	3.31243	3.52714
chr12	124351240	124352239	Intron (NM_207437, Intron 40 of 77)	104697	196385	DNAH10	dynein axonemal heavy chain 10	protein-coding	3.35231	3.52698
chr6	2166708	2167794	Intron (NM_001500, Intron 1 of 10)	8974	2762	GMDS	GDP-mannose 4,6-dehydratase	protein-coding	9.82603	3.52527
chr9	37477364	37478363	Intergenic	-8069	64425	POLR1E	RNA polymerase I subunit E	protein-coding	4.86835	3.52224
chr7	26872114	26873466	Intron (NM_001303468, Intron 4 of 12)	24552	8935	SKAP2	src kinase associated phosphoprotein 2	protein-coding	3.83113	3.52187
chr1	9950388	9951521	Intron (NM_020248, Intron 1 of 5)	19373	56998	CTNNBIP1	catenin beta interacting protein 1	protein-coding	26.5426	3.52176
chr22	30238540	30239582	Intergenic	-4798	84164	ASCC2	activating signal cointegrator 1 complex subunit 2	protein-coding	4.73623	3.52119
chr2	134946225	134947250	Intron (NM_001371457, Intron 1 of 16)	62041	100500878	MIR3679	microRNA 3679	ncRNA	12.6743	3.52085
chr4	74982564	74983858	Intergenic	-5779	441024	MTHFD2L	methylenetetrahydrofolate dehydrogenase (NADP+ dependent) 2 like	protein-coding	12.8581	3.51945
chr1	115599666	115600665	Exon (NM_001308315, Exon 5 of 7)	23598	7252	TSHB	thyroid stimulating hormone subunit beta	protein-coding	4.91214	3.51744
chr16	1132052	1134302	Intergenic	4351	6755	SSTR5	somatostatin receptor 5	protein-coding	33.7976	3.51316
chr11	77600989	77602174	Intron (NR_133637, Intron 4 of 4)	49397	28971	AAMDC	adipogenesis associated Mth938 domain containing	protein-coding	13.1912	3.51209
chr14	75867674	75868745	Intergenic	-26218	122953	JDP2	Jun dimerization protein 2	protein-coding	5.99251	3.51156
chr5	178057290	178058289	Intergenic	-3738	57396	CLK4	CDC like kinase 4	protein-coding	8.48949	3.51038
chr8	90002020	90004402	Intergenic	-663499	4325	MMP16	matrix metallopeptidase 16	protein-coding	6.06557	3.50958
chr20	49317271	49318727	Intergenic	-9920	140876	RIPOR3	RIPOR family member 3	protein-coding	6.23478	3.50956
chr9	108074879	108075878	Intron (NM_001330731, Intron 3 of 15)	68446	23446	SLC44A1	solute carrier family 44 member 1	protein-coding	4.41755	3.50859
chr5	673312	675304	Intron (NM_007030, Intron 2 of 3)	19159	11076	TPPP	tubulin polymerization promoting protein	protein-coding	26.8659	3.50811
chr6	108448358	108449580	Intron (NR_145458, Intron 1 of 1)	4132	100287366	OSTM1-AS1	OSTM1 antisense RNA 1	ncRNA	5.13937	3.50736
chr7	111559556	111560555	Intron (NM_001363540, Intron 12 of 52)	111494	100506413	DOCK4-AS1	DOCK4 antisense RNA 1	ncRNA	5.53014	3.50657
chr2	233532498	233533566	Intron (NM_025202, Intron 2 of 3)	-29009	26058	GIGYF2	GRB10 interacting GYF protein 2	protein-coding	5.05147	3.50593
chr8	38135280	38136371	Exon (NM_023034, Exon 22 of 24)	-9075	84513	PLPP5	phospholipid phosphatase 5	protein-coding	9.27909	3.50509
chr11	125280311	125281909	Intron (NM_022062, Intron 9 of 12)	-84000	403312	LOC403312	putative uncharacterized protein MGC39545	protein-coding	6.54693	3.50386
chr3	106983306	106984697	Intron (NR_028302, Intron 1 of 3)	24462	344595	DUBR	DPPA2 upstream binding RNA	ncRNA	7.00514	3.50199
chr2	176961873	176962908	Intergenic	-2140	3238	HOXD12	homeobox D12	protein-coding	4.48033	3.5004
chr15	80397295	80398294	Intron (NM_019006, Intron 2 of 6)	7036	54469	ZFAND6	zinc finger AN1-type containing 6	protein-coding	7.97199	3.49936
chr1	24882023	24883037	Promoter-TSS	-15	100506985	NCMAP-DT	NCMAP divergent transcript	ncRNA	42.3097	3.49927
chr4	141006038	141007037	Intron (NM_018717, Intron 1 of 4)	-42632	101927516	LOC101927516	uncharacterized LOC101927516	ncRNA	7.93626	3.49908
chr4	41540530	41541857	Intron (NM_001330672, Intron 1 of 31)	1019	22998	LIMCH1	LIM and calponin homology domains 1	protein-coding	3.33275	3.49743
chr18	18849988	18851514	Intron (NM_001142966, Intron 1 of 32)	28548	80000	GREB1L	GREB1 like retinoic acid receptor coactivator	protein-coding	6.38101	3.49614
chr9	312459	313461	Intron (NM_203447, Intron 6 of 47)	39912	81704	DOCK8	dedicator of cytokinesis 8	protein-coding	8.84156	3.49527
chr14	54890803	54891909	3' UTR (NM_005776, Exon 5 of 5)	16736	10175	CNIH1	cornichon family AMPA receptor auxiliary protein 1	protein-coding	7.75627	3.49482
chr3	124239352	124240547	Intron (NM_001024660, Intron 33 of 59)	-63556	8997	KALRN	kalirin RhoGEF kinase	protein-coding	5.04088	3.49448
chr10	65332270	65333269	Intron (NM_001001330, Intron 2 of 7)	-51119	221037	JMJD1C	jumonji domain containing 1C	protein-coding	7.02815	3.49416
chr10	78409210	78410242	Intergenic	-238076	101929328	KCNMA1-AS1	KCNMA1 antisense RNA 1	ncRNA	5.92801	3.4941
chr14	103987274	103988875	Intron (NM_001362531, Intron 3 of 6)	1093	1152	CKB	creatine kinase B	protein-coding	20.3832	3.49272
chr1	180126098	180128134	Intron (NM_001004128, Intron 1 of 12)	3112	5768	QSOX1	quiescin sulfhydryl oxidase 1	protein-coding	20.8974	3.49097
chr3	182002180	182003244	Intergenic	201438	401103	LINC01994	long intergenic non-protein coding RNA 1994	ncRNA	4.50228	3.48924
chr3	189051967	189053218	Intergenic	-94209	100874027	TPRG1-AS2	TPRG1 antisense RNA 2	ncRNA	4.89203	3.4887
chr7	43555991	43556990	Intron (NR_038276, Intron 1 of 2)	5651	100506895	LUARIS	lncRNA upregulator of antiviral response interferon signaling	ncRNA	5.61209	3.48827
chr10	29980242	29981241	Intron (NM_001323599, Intron 1 of 38)	43989	6840	SVIL	supervillin	protein-coding	5.9428	3.48694
chr18	55112779	55114238	Intron (NM_004852, Intron 1 of 1)	10902	9480	ONECUT2	one cut homeobox 2	protein-coding	6.71055	3.48653
chr14	89865611	89866610	Intron (NM_001085471, Intron 2 of 6)	17467	1112	FOXN3	forkhead box N3	protein-coding	8.87879	3.48566
chr16	87273482	87275434	Intergenic	28737	101928708	LOC101928708	uncharacterized LOC101928708	ncRNA	4.15106	3.48562
chr19	37177098	37179419	Promoter-TSS	93	101927621	LINC01534	long intergenic non-protein coding RNA 1534	ncRNA	20.7574	3.48489
chr3	47995854	47996862	Intron (NM_001134364, Intron 3 of 17)	105313	100302232	MIR1226	microRNA 1226	ncRNA	8.92909	3.48451
chr10	128206223	128207803	Intron (NM_001350921, Intron 2 of 9)	3049	118611	C10orf90	chromosome 10 open reading frame 90	protein-coding	7.59723	3.48439
chr1	160049986	160051517	Promoter-TSS	-577	3765	KCNJ9	potassium voltage-gated channel subfamily J member 9	protein-coding	5.19623	3.48418
chr16	84532281	84533280	Intron (NM_020947, Intron 1 of 7)	5485	57707	MEAK7	MTOR associated protein, eak-7 homolog	protein-coding	15.5872	3.48378
chr6	152701824	152702902	Promoter-TSS	698	100505475	SYNE1-AS1	SYNE1 antisense RNA 1	ncRNA	11.7479	3.4831
chr6	1686041	1687045	Intron (NM_001253846, Intron 9 of 10)	76393	2296	FOXC1	forkhead box C1	protein-coding	8.73377	3.48196
chr4	36996695	36997716	Intergenic	-6196	100508631	LINC02616	long intergenic non-protein coding RNA 2616	ncRNA	5.02373	3.48186
chr12	102787523	102789246	Intergenic	83944	3479	IGF1	insulin like growth factor 1	protein-coding	5.52584	3.48181
chr1	15750370	15751560	Intron (NM_024329, Intron 1 of 3)	-13974	11330	CTRC	chymotrypsin C	protein-coding	36.5409	3.4818
chr5	149969011	149971466	Intergenic	-10400	11346	SYNPO	synaptopodin	protein-coding	14.2519	3.48167
chr13	34713352	34714351	Intergenic	-208329	105370158	LINC02343	long intergenic non-protein coding RNA 2343	ncRNA	3.26002	3.48117
[truncated: 5,525 more rows]

## Sheet: H3K23su LOSS
Chr	Start	End	Annotation	Distance to TSS	Entrez ID	Nearest Gene	Gene Description	Gene Type	RPKM (mean)	Fold change
chr17	36101694	36105574	Intron (NM_001304286, Intron 1 of 6)	1416	6928	HNF1B	HNF1 homeobox B	protein-coding	18.7736	0.0199113
chrY	21728748	21729978	Promoter-TSS	119	246126	TXLNGY	taxilin gamma pseudogene, Y-linked	pseudo	9.69285	0.0251437
chrY	7142234	7143874	Intron (NR_028062, Intron 1 of 7)	1041	5616	PRKY	protein kinase Y-linked (pseudogene)	pseudo	9.28981	0.026206
chrY	15394216	15395320	Intron (NR_047642, Intron 25 of 28)	-196289	113219468	MIR12120	microRNA 12120	ncRNA	7.81112	0.0310131
chrY	2870414	2872099	Promoter-TSS	219	100873962	LINC00278	long intergenic non-protein coding RNA 278	ncRNA	7.80102	0.031052
chrY	2802778	2804551	Promoter-TSS	242	7544	ZFY	zinc finger protein Y-linked	protein-coding	7.511	0.0322123
chr8	102504134	102505277	Promoter-TSS	38	79977	GRHL2	grainyhead like transcription factor 2	protein-coding	12.4821	0.0322211
chrY	9341463	9342495	Promoter-TSS	571	107987341	FAM197Y3	family with sequence similarity 197 Y-linked member 3	ncRNA	7.42407	0.0325772
chr12	51565725	51566904	Promoter-TSS	604	7024	TFCP2	transcription factor CP2	protein-coding	15.8269	0.0338461
chrY	15547466	15548591	Intron (NM_001258265, Intron 2 of 23)	-43029	113219468	MIR12120	microRNA 12120	ncRNA	7.13614	0.0338472
chrY	9191615	9192887	Promoter-TSS	540	252946	FAM197Y2	family with sequence similarity 197 Y-linked member 2	ncRNA	7.00873	0.0344413
chr4	15002878	15004012	Promoter-TSS	224	441009	CPEB2-DT	CPEB2 divergent transcript	ncRNA	9.0046	0.0346705
chr10	133878996	133880091	Promoter-TSS	93	282973	JAKMIP3	Janus kinase and microtubule interacting protein 3	protein-coding	12.9905	0.0366471
chrY	9361741	9362941	Promoter-TSS	536	252946	FAM197Y2	family with sequence similarity 197 Y-linked member 2	ncRNA	6.34716	0.0378951
chrY	9323584	9324583	Promoter-TSS	-793	100289087	TSPY10	testis specific protein Y-linked 10	protein-coding	6.34412	0.0379126
chr8	102505623	102506853	Intron (NM_001330593, Intron 1 of 15)	1571	79977	GRHL2	grainyhead like transcription factor 2	protein-coding	18.0059	0.0399132
chr10	658620	659664	Intron (NM_014974, Intron 1 of 36)	-15362	101930421	LOC101930421	uncharacterized LOC101930421	ncRNA	8.1743	0.0401437
chrY	15590666	15592327	Promoter-TSS	439	113219468	MIR12120	microRNA 12120	ncRNA	5.93446	0.0404239
chrY	14773550	14775701	Promoter-TSS	327	64595	TTTY15	testis-specific transcript, Y-linked 15	ncRNA	5.90779	0.040599
chr4	15004402	15005703	Promoter-TSS	947	132864	CPEB2	cytoplasmic polyadenylation element binding protein 2	protein-coding	10.1527	0.0407541
chr6	71998034	71999982	Promoter-TSS	494	79627	OGFRL1	opioid growth factor receptor like 1	protein-coding	11.6211	0.0419548
chrY	9211680	9212922	Promoter-TSS	770	105379268	FAM197Y8	family with sequence similarity 197 Y-linked member 8	ncRNA	5.67837	0.0421701
chr8	17014137	17015155	Promoter-TSS	-27	51201	ZDHHC2	zinc finger DHHC-type containing 2	protein-coding	8.99833	0.0424631
chr4	121842897	121844748	Promoter-TSS	199	11107	PRDM5	PR/SET domain 5	protein-coding	11.6857	0.0426486
chr13	95200763	95202800	Promoter-TSS	-121	1638	DCT	dopachrome tautomerase	protein-coding	12.7802	0.0429971
chr11	14664923	14666865	Promoter-TSS	544	5140	PDE3B	phosphodiesterase 3B	protein-coding	11.3045	0.0433258
chrY	15862578	15863873	Intergenic	47446	9087	TMSB4Y	thymosin beta 4 Y-linked	protein-coding	5.48203	0.0436146
chrY	14532632	14533791	Promoter-TSS	178	352887	GYG2P1	glycogenin 2 pseudogene 1	pseudo	5.38258	0.0443846
chrY	9232140	9233587	Promoter-TSS	554	105379270	FAM197Y6	family with sequence similarity 197 Y-linked member 6	ncRNA	5.34935	0.044648
chrY	24969865	24970864	Intergenic	-27367	474151	TTTY17B	testis-specific transcript, Y-linked 17B	ncRNA	5.25551	0.0454091
chrY	9173638	9174673	Promoter-TSS	-918	7258	TSPY1	testis specific protein Y-linked 1	protein-coding	6.07548	0.0457248
chr15	94774212	94775970	Intergenic	-66339	55784	MCTP2	multiple C2 and transmembrane domain containing 2	protein-coding	9.90164	0.0462346
chrY	9320985	9321984	Promoter-TSS	779	100289188	FAM197Y4	family with sequence similarity 197 Y-linked member 4	ncRNA	5.02715	0.047374
chrY	15814249	15816153	Promoter-TSS	-578	9087	TMSB4Y	thymosin beta 4 Y-linked	protein-coding	4.91671	0.0483867
chrY	9301062	9302061	Promoter-TSS	393	100289188	FAM197Y4	family with sequence similarity 197 Y-linked member 4	ncRNA	4.8584	0.048939
chr8	15274442	15275745	Intergenic	-122503	7991	TUSC3	tumor suppressor candidate 3	protein-coding	4.84591	0.049059
chr8	94712530	94713718	Promoter-TSS	346	137392	FAM92A	family with sequence similarity 92 member A	protein-coding	12.2225	0.0508309
chrY	27358286	27359285	Intergenic	-27865	474152	TTTY17C	testis-specific transcript, Y-linked 17C	ncRNA	4.6431	0.0510924
chrY	21905974	21907343	Promoter-TSS	-46	8284	KDM5D	lysine demethylase 5D	protein-coding	4.61945	0.0513405
chr9	6715697	6716750	Intergenic	-4640	23081	KDM4C	lysine demethylase 4C	protein-coding	12.3155	0.0514911
chrY	22737061	22738260	Promoter-TSS	-2	9086	EIF1AY	eukaryotic translation initiation factor 1A Y-linked	protein-coding	4.51679	0.0524462
chrY	7993709	7994708	Intergenic	321243	83867	TTTY12	testis-specific transcript, Y-linked 12	ncRNA	4.51566	0.0524586
chrY	23583357	23584564	Intergenic	-20512	159125	RBMY2EP	RNA binding motif protein, Y-linked, family 2, member E pseudogene	pseudo	4.28919	0.0550759
chrY	15016312	15018055	Promoter-TSS	404	8653	DDX3Y	DEAD-box helicase 3 Y-linked	protein-coding	4.28263	0.0551556
chrY	21868891	21869890	Exon (NM_001146706, Exon 23 of 26)	37222	8284	KDM5D	lysine demethylase 5D	protein-coding	4.25855	0.0554502
chr9	26955950	26957062	Promoter-TSS	96	80173	IFT74	intraflagellar transport 74	protein-coding	8.54642	0.0561754
chr11	115373385	115375901	Promoter-TSS	490	23705	CADM1	cell adhesion molecule 1	protein-coding	9.04682	0.0563636
chrY	9545844	9546843	Intron (NR_003592, Intron 4 of 5).2	6528	246122	TTTY7	testis-specific transcript, Y-linked 7	ncRNA	4.11828	0.0572308
chr5	180454466	180455491	Intergenic	-12288	153579	BTNL9	butyrophilin like 9	protein-coding	6.62104	0.0585561
chr7	157808280	157810530	Intron (NM_001308268, Intron 11 of 22)	162128	100506585	LOC100506585	uncharacterized LOC100506585	ncRNA	6.81471	0.0589353
chrY	14503084	14504743	Intergenic	29476	352887	GYG2P1	glycogenin 2 pseudogene 1	pseudo	3.98769	0.0589944
chr12	16500063	16502246	Promoter-TSS	442	4257	MGST1	microsomal glutathione S-transferase 1	protein-coding	11.3118	0.0595523
chr2	163200236	163201801	Promoter-TSS	140	25801	GCA	grancalcin	protein-coding	6.99846	0.0606364
chr17	62097043	62098334	Promoter-TSS	305	3384	ICAM2	intercellular adhesion molecule 2	protein-coding	6.45329	0.0609089
chr1	149230387	149232075	Intergenic	-7010	26863	RNVU1-18	RNA, variant U1 small nuclear 18	snRNA	5.58633	0.0609887
chr1	109203136	109204335	Promoter-TSS	-20	113802	HENMT1	HEN methyltransferase 1	protein-coding	8.31962	0.0612591
chrY	8897658	8898657	Intergenic	-212734	83866	TTTY11	testis-specific transcript, Y-linked 11	ncRNA	3.7643	0.0622773
chr6	27834563	27835788	Promoter-TSS	184	3009	HIST1H1B	histone cluster 1 H1 family member b	protein-coding	9.21649	0.0626334
chrY	23991179	23992572	Intergenic	48758	378950	RBMY1E	RNA binding motif protein, Y-linked, family 1, member E	protein-coding	3.67816	0.0636429
chrY	58835175	58836174	Intergenic	-264729	10251	SPRY3	sprouty RTK signaling antagonist 3	protein-coding	3.56328	0.0655604
chrY	8037783	8038782	Intergenic	365317	83867	TTTY12	testis-specific transcript, Y-linked 12	ncRNA	3.56289	0.065567
chrY	9214391	9215390	Intron (NM_001164471, Intron 1 of 7)	-1819	105379269	FAM197Y7	family with sequence similarity 197 Y-linked member 7	ncRNA	3.97382	0.0670431
chrY	8648452	8649954	Intergenic	36220	83866	TTTY11	testis-specific transcript, Y-linked 11	ncRNA	3.46457	0.0673026
chr4	45476360	45477359	Intergenic	649212	2565	GABRG1	gamma-aminobutyric acid type A receptor gamma1 subunit	protein-coding	3.93848	0.067611
chr6	27661357	27662634	Promoter-TSS	137	100507173	LINC01012	long intergenic non-protein coding RNA 1012	ncRNA	7.40792	0.0696872
chr15	54124389	54125515	Intergenic	-69877	256764	WDR72	WD repeat domain 72	protein-coding	6.89662	0.0711583
chr14	21098254	21099744	Intergenic	10851	341799	OR6S1	olfactory receptor family 6 subfamily S member 1	protein-coding	4.51636	0.0716156
chrY	21237380	21238480	Promoter-TSS	-15	83869	TTTY14	testis-specific transcript, Y-linked 14	ncRNA	3.18118	0.0728613
chrY	6323490	6324489	Intron (NR_003592, Intron 4 of 5)	6480	246122	TTTY7	testis-specific transcript, Y-linked 7	ncRNA	3.13126	0.0739369
chr8	47563023	47564022	Intergenic	-34257	389652	ASNSP1	asparagine synthetase pseudogene 1	pseudo	4.70476	0.0740426
chrX	151141554	151142983	Promoter-TSS	880	2564	GABRE	gamma-aminobutyric acid type A receptor epsilon subunit	protein-coding	6.9215	0.0740553
chr5	167342666	167344452	Intron (NM_001368145, Intron 2 of 26)	161625	57451	TENM2	teneurin transmembrane protein 2	protein-coding	6.50117	0.0741231
chr3	107940590	107942012	Promoter-TSS	-30	55081	IFT57	intraflagellar transport 57	protein-coding	7.43781	0.0741502
chr16	33401552	33402645	Intergenic	-103396	390705	LOC390705	protein phosphatase 2 regulatory subunit B'', beta pseudogene	pseudo	8.84309	0.0749015
chrY	14423963	14424962	Intergenic	108927	352887	GYG2P1	glycogenin 2 pseudogene 1	pseudo	3.08743	0.0749079
chr12	130091401	130092558	Intron (NM_133448, Intron 2 of 8)	296591	121256	TMEM132D	transmembrane protein 132D	protein-coding	3.46537	0.0750575
chr18	37379274	37380709	Intergenic	-41682	105372079	LINC01902	long intergenic non-protein coding RNA 1902	ncRNA	5.70815	0.0751665
chrY	2755095	2756094	Intergenic	45951	6192	RPS4Y1	ribosomal protein S4 Y-linked 1	protein-coding	3.0492	0.0757759
chrY	19928892	19929891	Intergenic	-46951	353515	XKRY2	XK related, Y-linked 2	protein-coding	3.0014	0.0768899
chrX	75392347	75394326	Promoter-TSS	439	51260	PBDC1	polysaccharide biosynthesis domain containing 1	protein-coding	4.53409	0.077001
chr12	113904568	113906299	Intron (NM_022363, Intron 3 of 4)	4243	64211	LHX5	LIM homeobox 5	protein-coding	6.48704	0.0774782
chr3	27674244	27675244	Intergenic	89070	8320	EOMES	eomesodermin	protein-coding	5.90885	0.0775443
chr1	149214430	149215632	Intergenic	9190	26869	RNU1-3	RNA, U1 small nuclear 3	snRNA	7.5786	0.0778357
chrY	6130793	6131792	Promoter-TSS	684	100132932	FAM197Y9	family with sequence similarity 197 Y-linked member 9	ncRNA	2.96028	0.0778749
chr14	21099864	21100926	Intergenic	9455	341799	OR6S1	olfactory receptor family 6 subfamily S member 1	protein-coding	6.27403	0.0780027
chrY	20250010	20251009	Intergenic	-46826	9082	XKRY	XK related, Y-linked	protein-coding	2.94399	0.0782719
chrY	28110862	28111889	Intergenic	236738	114760	TTTY3	testis-specific transcript, Y-linked 3	ncRNA	2.94085	0.0783489
chr18	47833038	47834860	Intergenic	-19257	30827	CXXC1	CXXC finger protein 1	protein-coding	4.5019	0.0787421
chr7	67218280	67219279	Intergenic	-266461	102723427	LOC102723427	uncharacterized LOC102723427	ncRNA	5.05386	0.0787561
chrY	6133155	6134154	Intergenic	-1678	100132932	FAM197Y9	family with sequence similarity 197 Y-linked member 9	ncRNA	2.91895	0.0788904
chr6	12342907	12344753	Intergenic	53236	1906	EDN1	endothelin 1	protein-coding	6.74881	0.0796356
chr15	97091611	97092610	Intergenic	215116	7026	NR2F2	nuclear receptor subfamily 2 group F member 2	protein-coding	4.94372	0.0796403
chrY	14755278	14756801	Intergenic	-18259	64595	TTTY15	testis-specific transcript, Y-linked 15	ncRNA	2.87573	0.0799812
chr13	35516269	35517268	Promoter-TSS	344	26960	NBEA	neurobeachin	protein-coding	2.86887	0.0801573
chr1	210501125	210502993	Promoter-TSS	-187	55733	HHAT	hedgehog acyltransferase	protein-coding	4.74625	0.0802929
chrX	51545798	51547000	Promoter-TSS	227	9500	MAGED1	MAGE family member D1	protein-coding	2.84747	0.0807111
chrY	14601536	14603473	Intergenic	-69115	352887	GYG2P1	glycogenin 2 pseudogene 1	pseudo	2.84725	0.0807167
chr19	55478642	55479641	Intron (NR_145325, Intron 1 of 12)	1399	55655	NLRP2	NLR family pyrin domain containing 2	protein-coding	3.96873	0.0812697
chrY	21915142	21916169	Intergenic	-8830	8284	KDM5D	lysine demethylase 5D	protein-coding	2.80963	0.0817093
chr8	43378506	43379592	Intergenic	231464	340441	POTEA	POTE ankyrin domain family member A	protein-coding	5.20675	0.0817504
chr2	161126192	161127869	Intron (NR_103775, Intron 1 of 1)	1376	100505984	LINC02478	long intergenic non-protein coding RNA 2478	ncRNA	7.88003	0.081846
chrY	8039132	8040131	Intergenic	366666	83867	TTTY12	testis-specific transcript, Y-linked 12	ncRNA	2.80439	0.0818493
chrY	58852834	58853833	Intergenic	-247070	10251	SPRY3	sprouty RTK signaling antagonist 3	protein-coding	2.80432	0.0818514
chr6	27262633	27264753	Intergenic	16318	94026	POM121L2	POM121 transmembrane nucleoporin like 2	protein-coding	3.57913	0.0829065
chrY	15442345	15443598	Intron (NR_047633, Intron 18 of 29)	-148086	113219468	MIR12120	microRNA 12120	ncRNA	2.75786	0.0831156
chrY	20314136	20315168	Intergenic	17317	353515	XKRY2	XK related, Y-linked 2	protein-coding	2.73712	0.0836928
chrY	15524581	15525822	Intron (NR_047647, Intron 5 of 27)	-65856	113219468	MIR12120	microRNA 12120	ncRNA	2.73414	0.0837764
chr21	28133418	28134477	Intergenic	83781	9510	ADAMTS1	ADAM metallopeptidase with thrombospondin type 1 motif 1	protein-coding	3.65378	0.083787
chrY	6115693	6116692	Intron (NM_022573, Intron 5 of 5)	1928	64591	TSPY2	testis specific protein Y-linked 2	protein-coding	2.73084	0.083869
chr7	86974229	86975303	Promoter-TSS	42	11257	TP53TG1	TP53 target 1	ncRNA	8.61075	0.0839817
chr10	6778931	6779930	Promoter-TSS	86	108570035	LINP1	lncRNA in non-homologous end joining pathway 1	ncRNA	4.13075	0.0839966
chr11	41775464	41776572	Intron (NR_120584, Intron 2 of 5)	39900	102723644	LINC01499	long intergenic non-protein coding RNA 1499	ncRNA	4.75897	0.0841927
chrY	19864648	19865647	Intergenic	17293	9082	XKRY	XK related, Y-linked	protein-coding	2.7076	0.084528
chr4	15005887	15006890	TTS (NR_125911)	2283	132864	CPEB2	cytoplasmic polyadenylation element binding protein 2	protein-coding	9.44374	0.0853394
chr2	2029521	2030625	Intron (NM_001329845, Intron 4 of 24)	-281786	7837	PXDN	peroxidasin	protein-coding	5.59534	0.0862268
chr13	59926459	59927458	Intergenic	-659894	100874195	DIAPH3-AS1	DIAPH3 antisense RNA 1	ncRNA	3.62192	0.0863779
chr1	210406058	210408041	Promoter-TSS	181	574036	SERTAD4-AS1	SERTAD4 antisense RNA 1	ncRNA	6.3413	0.0864547
chr10	48524066	48525105	Intergenic	-85420	2662	GDF10	growth differentiation factor 10	protein-coding	4.33089	0.0864757
chr7	114562315	114564012	Promoter-TSS	954	29969	MDFIC	MyoD family inhibitor domain containing	protein-coding	4.25942	0.0866562
chr19	14359426	14360626	Intergenic	-43045	22859	ADGRL1	adhesion G protein-coupled receptor L1	protein-coding	4.39946	0.0867474
chr4	159219000	159221099	Intergenic	88411	55314	TMEM144	transmembrane protein 144	protein-coding	8.90717	0.087028
chr13	38965238	38966836	Intergenic	42049	51569	UFM1	ubiquitin fold modifier 1	protein-coding	6.07407	0.0871607
chr5	67065615	67067117	Intergenic	-22675	101928858	LOC101928858	uncharacterized LOC101928858	ncRNA	4.42293	0.0871857
chrY	15345619	15346618	Intergenic	-244939	113219468	MIR12120	microRNA 12120	ncRNA	2.59821	0.0877743
chr1	74268569	74269609	Intergenic	128727	109729166	LINC02238	long intergenic non-protein coding RNA 2238	ncRNA	5.25975	0.0881371
chr11	4936841	4938492	Promoter-TSS	-773	81282	OR51G2	olfactory receptor family 51 subfamily G member 2	protein-coding	3.70828	0.0890477
chr15	54143447	54144470	Intergenic	-88883	256764	WDR72	WD repeat domain 72	protein-coding	4.64197	0.0891263
chr16	32351278	32353643	Intergenic	-51158	390705	LOC390705	protein phosphatase 2 regulatory subunit B'', beta pseudogene	pseudo	56.2664	0.0895055
chr6	26250065	26251193	Promoter-TSS	206	8968	HIST1H3F	histone cluster 1 H3 family member f	protein-coding	4.03647	0.0898247
chrY	23614547	23615546	Intergenic	-51598	159125	RBMY2EP	RNA binding motif protein, Y-linked, family 2, member E pseudogene	pseudo	2.53316	0.0898258
chr15	94790776	94792127	Intergenic	-49979	55784	MCTP2	multiple C2 and transmembrane domain containing 2	protein-coding	5.01771	0.0899202
chr16	32269626	32271158	Intergenic	5747	729264	TP53TG3D	TP53 target 3D	protein-coding	5.87237	0.0900787
chrY	21747432	21748702	Intron (NR_045128, Intron 1 of 9)	18823	246126	TXLNGY	taxilin gamma pseudogene, Y-linked	pseudo	2.52456	0.0901045
chr16	32349973	32351147	Intergenic	-49258	390705	LOC390705	protein phosphatase 2 regulatory subunit B'', beta pseudogene	pseudo	41.1514	0.0901485
chr5	80255627	80257476	Promoter-TSS	175	102524628	RASGRF2-AS1	RASGRF2 antisense RNA 1	ncRNA	12.5566	0.0901507
chrY	28133885	28134884	Intergenic	259747	114760	TTTY3	testis-specific transcript, Y-linked 3	ncRNA	2.51302	0.0904806
chrY	15349394	15350393	Intergenic	-241164	113219468	MIR12120	microRNA 12120	ncRNA	2.50268	0.0908206
chr16	32333461	32334564	Intergenic	-32710	390705	LOC390705	protein phosphatase 2 regulatory subunit B'', beta pseudogene	pseudo	8.10041	0.090823
chrY	8007608	8008607	Intergenic	335142	83867	TTTY12	testis-specific transcript, Y-linked 12	ncRNA	2.8198	0.0915269
chr8	70745714	70746713	Promoter-TSS	-623	81796	SLCO5A1	solute carrier organic anion transporter family member 5A1	protein-coding	4.21876	0.0920335
chr14	61787512	61789978	Promoter-TSS	584	5583	PRKCH	protein kinase C eta	protein-coding	5.29272	0.092293
chrY	2910549	2911548	Intron (NR_046502, Intron 1 of 3)	40011	100873962	LINC00278	long intergenic non-protein coding RNA 278	ncRNA	2.4497	0.0926029
chrX	51636102	51637142	Promoter-TSS	-97	9500	MAGED1	MAGE family member D1	protein-coding	7.28476	0.0927337
chrX	64254337	64255638	Promoter-TSS	-366	55906	ZC4H2	zinc finger C4H2-type containing	protein-coding	4.19158	0.0930148
chr6	27832810	27834431	Promoter-TSS	513	8332	HIST1H2AL	histone cluster 1 H2A family member l	protein-coding	6.21171	0.0934692
chr9	116638162	116639161	Promoter-TSS	72	114991	ZNF618	zinc finger protein 618	protein-coding	2.77003	0.0940417
chrY	3165257	3166256	Intergenic	-281370	90655	TGIF2LY	TGFB induced factor homeobox 2 like Y-linked	protein-coding	2.40101	0.0943037
chr2	7913158	7914276	Intergenic	126069	101929551	LOC101929551	uncharacterized LOC101929551	ncRNA	7.97241	0.0947253
chrX	100877735	100878909	Promoter-TSS	-29	51566	ARMCX3	armadillo repeat containing X-linked 3	protein-coding	4.71973	0.0955041
chr16	32313068	32314451	Intergenic	-12457	390705	LOC390705	protein phosphatase 2 regulatory subunit B'', beta pseudogene	pseudo	43.7134	0.0955236
chrX	75402095	75403094	Intergenic	9697	51260	PBDC1	polysaccharide biosynthesis domain containing 1	protein-coding	2.36206	0.0957098
chr10	67329847	67331359	Promoter-TSS	-580	101928913	LINC01515	long intergenic non-protein coding RNA 1515	ncRNA	7.01457	0.095904
chr11	40050490	40051489	Intergenic	263691	57689	LRRC4C	leucine rich repeat containing 4C	protein-coding	5.2775	0.096086
chr12	103310692	103312352	Promoter-TSS	-500	5053	PAH	phenylalanine hydroxylase	protein-coding	7.60626	0.0962021
chr3	128417181	128418188	Intergenic	-27295	7879	RAB7A	RAB7A, member RAS oncogene family	protein-coding	8.58752	0.0966011
chr13	110488928	110489956	Intergenic	-50512	8660	IRS2	insulin receptor substrate 2	protein-coding	12.1574	0.0976675
chr12	75784578	75785608	Promoter-TSS	224	144321	GLIPR1L2	GLIPR1 like 2	protein-coding	3.46822	0.098419
chr7	34945427	34946610	Intergenic	34428	100302152	MIR548N	microRNA 548n	ncRNA	5.44745	0.098425
chr12	28342855	28344797	Promoter-TSS	-155	729291	LOC729291	uncharacterized LOC729291	ncRNA	7.27319	0.098653
chr5	42992251	42993292	Promoter-TSS	664	643977	FLJ32255	uncharacterized LOC643977	ncRNA	7.14754	0.0987114
chrY	2908175	2909206	Intron (NR_046502, Intron 1 of 3)	37653	100873962	LINC00278	long intergenic non-protein coding RNA 278	ncRNA	2.26526	0.0993933
chr21	33272488	33274135	Intron (NM_014586, Intron 1 of 10)	27978	30811	HUNK	hormonally up-regulated Neu-associated kinase	protein-coding	15.4183	0.0994686
chr17	6458190	6459364	Intron (NM_031220, Intron 1 of 19)	1098	83394	PITPNM3	PITPNM family member 3	protein-coding	16.1069	0.0994788
chrX	80457181	80458180	Promoter-TSS	79	6451	SH3BGRL	SH3 domain binding glutamate rich protein like	protein-coding	2.26241	0.099506
chr14	88458307	88460123	Promoter-TSS	311	2581	GALC	galactosylceramidase	protein-coding	4.93949	0.0998509
chr6	710533	711541	Intergenic	-17896	55770	EXOC2	exocyst complex component 2	protein-coding	7.01325	0.100981
chr18	75843684	75844683	Intergenic	-138500	101927715	LINC01029	long intergenic non-protein coding RNA 1029	ncRNA	3.83294	0.101054
chr10	94887304	94888544	Intergenic	54274	1592	CYP26A1	cytochrome P450 family 26 subfamily A member 1	protein-coding	4.73407	0.101146
chr16	33330800	33331899	Intergenic	-32647	390705	LOC390705	protein phosphatase 2 regulatory subunit B'', beta pseudogene	pseudo	8.72553	0.101523
chr13	27318627	27319852	Intergenic	15684	2835	GPR12	G protein-coupled receptor 12	protein-coding	6.67677	0.101738
chr16	32347773	32349637	Intergenic	-47403	390705	LOC390705	protein phosphatase 2 regulatory subunit B'', beta pseudogene	pseudo	38.0818	0.101831
chr18	2906205	2907656	Exon (NM_032048, Exon 5 of 8)	39691	727896	LOC727896	cysteine and histidine rich domain containing 1 pseudogene	pseudo	13.841	0.102147
chrX	100871843	100872976	Promoter-TSS	581	54470	ARMCX6	armadillo repeat containing X-linked 6	protein-coding	3.15444	0.102279
chrY	22154929	22156364	Intergenic	-248821	8284	KDM5D	lysine demethylase 5D	protein-coding	2.19427	0.10228
chr16	67449743	67450788	Promoter-TSS	115	29800	ZDHHC1	zinc finger DHHC-type containing 1	protein-coding	7.38817	0.102325
chrY	6122456	6123455	Intergenic	8691	64591	TSPY2	testis specific protein Y-linked 2	protein-coding	2.19254	0.102353
chr16	33267058	33268057	Intergenic	5419	102724127	TP53TG3F	TP53 target 3 family member F	protein-coding	6.70021	0.10256
chr16	33347090	33350233	Intergenic	-49959	390705	LOC390705	protein phosphatase 2 regulatory subunit B'', beta pseudogene	pseudo	46.7253	0.102746
chrY	58874882	58875881	Intergenic	-225022	10251	SPRY3	sprouty RTK signaling antagonist 3	protein-coding	2.1825	0.102775
chr5	125758645	125759797	Promoter-TSS	120	65983	GRAMD2B	GRAM domain containing 2B	protein-coding	11.3889	0.103026
chrY	15449885	15450884	Intron (NR_047632, Intron 16 of 29)	-140673	113219468	MIR12120	microRNA 12120	ncRNA	2.17433	0.103121
chr5	102897433	102898768	Promoter-TSS	390	83594	NUDT12	nudix hydrolase 12	protein-coding	7.17354	0.10318
chrY	27568341	27569340	Intergenic	-32618	401634	GOLGA2P3Y	GOLGA2 pseudogene 3 Y-linked	pseudo	2.1686	0.103366
chr7	14029260	14031252	Promoter-TSS	71	2115	ETV1	ETS variant 1	protein-coding	3.35606	0.104016
chrY	14860780	14861779	Intron (NM_004654, Intron 12 of 45)	48119	8287	USP9Y	ubiquitin specific peptidase 9 Y-linked	protein-coding	2.15298	0.104038
chr6	137310437	137311679	Intron (NR_027994, Intron 2 of 2)	3310	100294720	NHEG1	neuroblastoma highly expressed 1	ncRNA	7.78627	0.104135
chr6	56819877	56821239	Promoter-TSS	653	221336	BEND6	BEN domain containing 6	protein-coding	5.15378	0.10448
chr22	17349872	17350875	Intergenic	42009	27437	HSFY1P1	HSFY1 pseudogene 1	pseudo	7.26752	0.104632
chr18	60766433	60767995	Intergenic	219399	596	BCL2	BCL2 apoptosis regulator	protein-coding	7.725	0.104748
chr10	1702809	1704331	Intron (NM_018702, Intron 1 of 9)	76149	105	ADARB2	adenosine deaminase RNA specific B2 (inactive)	protein-coding	5.61088	0.104751
chr11	124351438	124352437	Intergenic	-40956	26493	OR8B8	olfactory receptor family 8 subfamily B member 8	protein-coding	2.95124	0.104925
chrY	7245008	7246512	Non-coding (NR_028062, Exon 8 of 8)	103747	5616	PRKY	protein kinase Y-linked (pseudogene)	pseudo	2.67568	0.104957
chr3	53700349	53701442	Intron (NM_000720, Intron 7 of 48)	172257	776	CACNA1D	calcium voltage-gated channel subunit alpha1 D	protein-coding	9.11426	0.105175
chr16	33210638	33211637	Intergenic	5534	102724127	TP53TG3F	TP53 target 3 family member F	protein-coding	6.61811	0.105389
chr18	3411542	3413068	Promoter-TSS	380	7050	TGIF1	TGFB induced factor homeobox 1	protein-coding	7.95098	0.105889
chr18	37253659	37254793	Intron (NR_024391, Intron 2 of 3)	-2459	100847025	MIR5583-1	microRNA 5583-1	ncRNA	2.4665	0.105968
chrX	64195018	64196738	Promoter-TSS	452	55906	ZC4H2	zinc finger C4H2-type containing	protein-coding	2.34476	0.105972
chr6	12202978	12203977	Intergenic	-87117	1906	EDN1	endothelin 1	protein-coding	3.8092	0.106064
chr16	33309959	33311444	Intergenic	-11999	390705	LOC390705	protein phosphatase 2 regulatory subunit B'', beta pseudogene	pseudo	43.8426	0.106601
chr3	131080278	131081415	Promoter-TSS	128	152195	NUDT16P1	nudix hydrolase 16 pseudogene 1	pseudo	13.956	0.106635
chr21	33244689	33246113	Promoter-TSS	68	30811	HUNK	hormonally up-regulated Neu-associated kinase	protein-coding	4.69799	0.106645
chr10	45495926	45497604	Promoter-TSS	394	7570	ZNF22	zinc finger protein 22	protein-coding	4.34204	0.106887
chr10	22565989	22567673	Intergenic	25830	100130992	LOC100130992	uncharacterized LOC100130992	ncRNA	6.12038	0.106926
chr20	19027971	19028970	Intergenic	-164816	57419	SLC24A3	solute carrier family 24 member 3	protein-coding	2.72919	0.107019
chr12	9891899	9892930	Intergenic	-6519	160365	CLECL1	C-type lectin like 1	protein-coding	5.2899	0.107145
chr19	31644667	31645666	Intron (NR_138036, Intron 4 of 4)	-13250	107985312	LINC01791	long intergenic non-protein coding RNA 1791	ncRNA	2.07846	0.107367
chr22	17132951	17133950	Intergenic	22980	23783	ANKRD62P1-PARP4P3	ANKRD62P1-PARP4P3 readthrough, transcribed pseudogene	pseudo	2.07094	0.107715
chr11	14988750	14989957	TTS (NM_001741)	4479	796	CALCA	calcitonin related polypeptide alpha	protein-coding	3.54208	0.108045
chr9	17604131	17605156	Intron (NM_003026, Intron 1 of 8)	25579	6456	SH3GL2	SH3 domain containing GRB2 like 2, endophilin A1	protein-coding	5.70685	0.108205
chr15	77987373	77988372	Promoter-TSS	618	84894	LINGO1	leucine rich repeat and Ig domain containing 1	protein-coding	6.70277	0.108305
chr13	74192112	74193161	Intergenic	54255	100874155	LINC00392	long intergenic non-protein coding RNA 392	ncRNA	3.42535	0.108314
chr16	32630192	32631191	Intergenic	-30773	105369266	LOC105369266	uncharacterized LOC105369266	ncRNA	7.05754	0.108487
chr13	49106563	49107568	Promoter-TSS	151	1102	RCBTB2	RCC1 and BTB domain containing protein 2	protein-coding	13.0713	0.108941
chr8	47240568	47241724	Intergenic	288119	389652	ASNSP1	asparagine synthetase pseudogene 1	pseudo	5.36726	0.109104
chr3	55479202	55480230	Intergenic	35710	7474	WNT5A	Wnt family member 5A	protein-coding	4.97718	0.109389
chr19	40561535	40562534	Promoter-TSS	104	163131	ZNF780B	zinc finger protein 780B	protein-coding	3.92269	0.109512
chrX	51568218	51569217	Intron (NM_001005332, Intron 1 of 12)	22545	9500	MAGED1	MAGE family member D1	protein-coding	2.42545	0.109557
chr1	149297231	149298230	Intergenic	9495	644634	LOC644634	uncharacterized LOC644634	ncRNA	7.45388	0.109697
chr2	78034294	78035434	Intron (NR_110288, Intron 3 of 3)	-108196	101927926	LINC01851	long intergenic non-protein coding RNA 1851	ncRNA	7.47713	0.109739
chrX	30955983	30957372	Intergenic	-49306	257397	TAB3	TGF-beta activated kinase 1 (MAP3K7) binding protein 3	protein-coding	3.24843	0.110322
chr8	90189375	90191681	Intergenic	579411	101929709	LOC101929709	uncharacterized LOC101929709	ncRNA	2.98958	0.110671
chrY	25082554	25083553	Promoter-TSS	451	474149	TTTY4B	testis-specific transcript, Y-linked 4B	ncRNA	2.00888	0.110674
chr17	74236569	74237722	Promoter-TSS	-571	114804	RNF157	ring finger protein 157	protein-coding	3.70361	0.11112
chr20	13975529	13977079	Promoter-TSS	142	140733	MACROD2	mono-ADP ribosylhydrolase 2	protein-coding	5.05069	0.111253
chr2	78057962	78058961	Intron (NR_110288, Intron 3 of 3)	-84599	101927926	LINC01851	long intergenic non-protein coding RNA 1851	ncRNA	2.76396	0.111613
chr7	91639202	91640308	Intron (NM_147185, Intron 8 of 49)	69566	10142	AKAP9	A-kinase anchoring protein 9	protein-coding	7.34442	0.112084
chr2	21898754	21899753	Intergenic	34271	645949	LINC01822	long intergenic non-protein coding RNA 1822	ncRNA	2.28272	0.112361
chrY	9312836	9313835	Intron (NM_001164471, Intron 1 of 6)	8771	7258	TSPY1	testis specific protein Y-linked 1	protein-coding	1.96593	0.112819
chrY	9203376	9204375	Intron (NM_001164471, Intron 1 of 7)	8423	728403	TSPY8	testis specific protein Y-linked 8	protein-coding	1.96529	0.112852
chr20	23901573	23902572	Intergenic	-41687	1473	CST5	cystatin D	protein-coding	8.37429	0.113046
chr9	103125808	103126887	Intergenic	-11123	54881	TEX10	testis expressed 10	protein-coding	13.0578	0.11334
chr10	15481087	15482086	Intergenic	-68298	221061	FAM171A1	family with sequence similarity 171 member A1	protein-coding	2.33309	0.113534
chr16	3238169	3239869	Promoter-TSS	-103	4992	OR1F1	olfactory receptor family 1 subfamily F member 1	protein-coding	5.88007	0.113846
chr13	26760066	26761193	Intron (NM_183045, Intron 5 of 5)	35265	6049	RNF6	ring finger protein 6	protein-coding	6.52823	0.113876
chr6	21885350	21887671	Intron (NR_015410, Intron 4 of 11)	219866	401237	CASC15	cancer susceptibility 15	ncRNA	11.1115	0.113963
chr3	55654156	55655255	Intron (NR_132749, Intron 16 of 17)	38792	711	ERC2-IT1	ERC2 Intronic transcript 1	ncRNA	4.54873	0.114018
chr5	167328701	167329700	Intron (NM_001368145, Intron 2 of 26)	147266	57451	TENM2	teneurin transmembrane protein 2	protein-coding	2.69815	0.114169
chr11	115150341	115151910	Intron (NM_001301044, Intron 1 of 10)	-53171	105369509	LOC105369509	uncharacterized LOC105369509	ncRNA	3.08425	0.114702
chr21	33284912	33286469	Intron (NM_014586, Intron 1 of 10)	40357	30811	HUNK	hormonally up-regulated Neu-associated kinase	protein-coding	6.56804	0.114816
chr10	118368646	118369671	TTS (NM_006229)	-11307	5408	PNLIPRP2	pancreatic lipase related protein 2 (gene/pseudogene)	protein-coding	7.50385	0.115096
chr5	141930576	141931612	Intergenic	69805	2246	FGF1	fibroblast growth factor 1	protein-coding	6.68038	0.115384
chr16	32648614	32649757	Intergenic	-12279	105369266	LOC105369266	uncharacterized LOC105369266	ncRNA	4.00843	0.115386
chr4	121670570	121671716	Intron (NM_001300824, Intron 12 of 13)	172878	11107	PRDM5	PR/SET domain 5	protein-coding	3.65541	0.115394
chr21	33251315	33252944	Intron (NM_014586, Intron 1 of 10)	6796	30811	HUNK	hormonally up-regulated Neu-associated kinase	protein-coding	8.90491	0.115629
chr11	102979415	102980414	Promoter-TSS	-241	79659	DYNC2H1	dynein cytoplasmic 2 heavy chain 1	protein-coding	2.28245	0.115844
chr13	111071052	111072091	Intron (NM_001846, Intron 4 of 47)	44063	100129836	COL4A2-AS2	COL4A2 antisense 2	protein-coding	10.9463	0.116206
chrY	9373622	9374621	Intergenic	8632	728137	TSPY3	testis specific protein Y-linked 3	protein-coding	1.89176	0.116727
chr18	12140583	12141848	Intergenic	47373	342850	ANKRD62	ankyrin repeat domain 62	protein-coding	2.50173	0.116768
chr19	55406378	55407482	Intergenic	-10576	9437	NCR1	natural cytotoxicity triggering receptor 1	protein-coding	8.14303	0.116837
chr20	58608986	58610422	Intergenic	-21276	284756	C20orf197	chromosome 20 open reading frame 197	ncRNA	6.27889	0.116943
chrY	58900228	58901227	Intergenic	-199676	10251	SPRY3	sprouty RTK signaling antagonist 3	protein-coding	1.8746	0.117669
chrY	15407286	15408285	Intron (NR_047642, Intron 25 of 28)	-183272	113219468	MIR12120	microRNA 12120	ncRNA	1.87181	0.117824
chr2	120343410	120344586	Intron (NR_073132, Intron 6 of 24)	41973	200373	CFAP221	cilia and flagella associated protein 221	protein-coding	3.1837	0.117959
chr1	60008611	60009710	Intron (NM_001278224, Intron 1 of 9)	27858	55277	FGGY	FGGY carbohydrate kinase domain containing	protein-coding	8.76893	0.11841
chr18	37344313	37345726	Intergenic	-13060	647946	MIR924HG	MIR924 host gene	ncRNA	2.89422	0.118628
chr8	102516350	102517349	Intron (NM_001330593, Intron 1 of 15)	12182	79977	GRHL2	grainyhead like transcription factor 2	protein-coding	8.05085	0.118955
chr16	33345056	33346640	Intergenic	-47146	390705	LOC390705	protein phosphatase 2 regulatory subunit B'', beta pseudogene	pseudo	40.1902	0.119085
chr10	133889524	133890931	Intron (NM_001323087, Intron 1 of 23)	10777	282973	JAKMIP3	Janus kinase and microtubule interacting protein 3	protein-coding	10.8609	0.119589
chr14	61190459	61191458	Promoter-TSS	111	51804	SIX4	SIX homeobox 4	protein-coding	3.82165	0.119751
chr13	27112358	27113393	Intergenic	-18945	10810	WASF3	WASP family member 3	protein-coding	3.13953	0.119989
chr1	201228210	201229627	Intergenic	-23662	5317	PKP1	plakophilin 1	protein-coding	7.4817	0.120032
chr6	169071603	169072602	Intergenic	230238	64094	SMOC2	SPARC related modular calcium binding 2	protein-coding	3.64468	0.120073
chr11	110162268	110163267	Intron (NM_001260493, Intron 1 of 15)	4670	5962	RDX	radixin	protein-coding	9.18092	0.120367
chr11	115358898	115360314	Intron (NM_001301044, Intron 1 of 10)	15527	23705	CADM1	cell adhesion molecule 1	protein-coding	3.45897	0.120425
chr12	38542960	38543973	Intergenic	-167110	144245	ALG10B	ALG10 alpha-1,2-glucosyltransferase B	protein-coding	3.09822	0.12086
chr2	200714904	200715903	Promoter-TSS	493	348751	FTCDNL1	formiminotransferase cyclodeaminase N-terminal like	protein-coding	2.53253	0.121159
chrY	22732004	22733003	Intergenic	-5094	9086	EIF1AY	eukaryotic translation initiation factor 1A Y-linked	protein-coding	1.81196	0.121244
chrY	27205734	27206733	Intergenic	-7982	442868	BPY2C	basic charge Y-linked 2C	protein-coding	1.81023	0.121345
chr8	67782638	67783647	Promoter-TSS	136	157777	MCMDC2	minichromosome maintenance domain containing 2	protein-coding	6.12919	0.121733
chr13	27426087	27427086	Intergenic	-91663	2835	GPR12	G protein-coupled receptor 12	protein-coding	5.13512	0.121873
chrY	8120010	8121009	Intergenic	-385826	100873963	LINC00279	long intergenic non-protein coding RNA 279	ncRNA	1.79898	0.122012
chr19	52097045	52098177	Promoter-TSS	22	729975	LINC01530	long intergenic non-protein coding RNA 1530	ncRNA	6.60259	0.122202
chr7	16183445	16185036	Intron (NM_001101417, Intron 8 of 8)	-65871	100506025	CRPPA-AS1	CRPPA antisense RNA 1	ncRNA	14.5861	0.12225
chr5	55717541	55718733	Intergenic	59459	102467147	LINC01948	long intergenic non-protein coding RNA 1948	ncRNA	3.79528	0.122635
chr13	100084101	100085651	Intergenic	66684	102725509	LINC01232	long intergenic non-protein coding RNA 1232	ncRNA	6.73106	0.122947
chr10	102498583	102500258	Intron (NM_001304569, Intron 1 of 10)	4267	5076	PAX2	paired box 2	protein-coding	9.37775	0.123188
chrY	9292399	9293398	Intron (NM_001164471, Intron 1 of 6)	9056	100289188	FAM197Y4	family with sequence similarity 197 Y-linked member 4	ncRNA	1.77546	0.123429
chr10	13907827	13908826	Intron (NM_018027, Intron 2 of 24)	105570	55691	FRMD4A	FERM domain containing 4A	protein-coding	3.13542	0.12363
chr7	142255106	142256175	Intergenic	-98222	113839523	MIR11400	microRNA 11400	ncRNA	6.5068	0.123671
chr22	49676833	49678237	Intergenic	259579	100500882	MIR3667	microRNA 3667	ncRNA	5.41605	0.12402
chr16	33311506	33312505	Intergenic	-13303	390705	LOC390705	protein phosphatase 2 regulatory subunit B'', beta pseudogene	pseudo	34.0987	0.124228
chr2	218419514	218420918	Intron (NR_026597, Intron 2 of 12)	201100	729582	DIRC3	disrupted in renal carcinoma 3	ncRNA	8.95223	0.124699
chrX	47415225	47416344	Intergenic	-4715	369	ARAF	A-Raf proto-oncogene, serine/threonine kinase	protein-coding	4.63871	0.125252
chr11	123064519	123066226	Promoter-TSS	584	79827	CLMP	CXADR like membrane protein	protein-coding	6.47521	0.125437
chr9	16704379	16705910	Intron (NM_001317940, Intron 2 of 5)	-21668	111216284	BNC2-AS1	BNC2 antisense RNA 1	ncRNA	2.6067	0.125491
chr8	134619976	134621932	Intergenic	-36824	6482	ST3GAL1	ST3 beta-galactoside alpha-2,3-sialyltransferase 1	protein-coding	7.72458	0.125587
chr18	35221314	35222324	Intergenic	-15279	100422857	MIR4318	microRNA 4318	ncRNA	3.86409	0.12599
chr5	159894502	159895714	Promoter-TSS	-150	107075116	MIR3142HG	MIR3142 host gene	ncRNA	6.55724	0.126139
chr12	38576812	38578512	Intergenic	-132914	144245	ALG10B	ALG10 alpha-1,2-glucosyltransferase B	protein-coding	3.4934	0.126173
chr3	97482768	97484356	Promoter-TSS	-40	84100	ARL6	ADP ribosylation factor like GTPase 6	protein-coding	3.72167	0.126482
chr5	80278759	80279758	Intron (NM_006909, Intron 1 of 26)	-22532	102524628	RASGRF2-AS1	RASGRF2 antisense RNA 1	ncRNA	5.1894	0.126789
chr13	40176749	40178274	Promoter-TSS	-181	10186	LHFPL6	LHFPL tetraspan subfamily member 6	protein-coding	2.35464	0.126829
chr20	23812100	23813146	Intergenic	-5257	1470	CST2	cystatin SA	protein-coding	4.73961	0.126891
chr19	29490790	29491789	Intergenic	-2173	100505835	LINC01532	long intergenic non-protein coding RNA 1532	ncRNA	5.47045	0.127242
chr16	86066348	86067347	Intergenic	114894	102466732	MIR6774	microRNA 6774	ncRNA	8.03671	0.127457
chr2	79944213	79945289	Intron (NM_001164883, Intron 2 of 16)	-68266	100422888	MIR4264	microRNA 4264	ncRNA	3.80752	0.127489
chr6	49517957	49519578	Promoter-TSS	386	135398	C6orf141	chromosome 6 open reading frame 141	protein-coding	7.98022	0.127531
chr3	110062263	110063262	Intergenic	726044	100506555	NECTIN3-AS1	NECTIN3 antisense RNA 1	ncRNA	3.34816	0.1277
chr13	110913603	110915895	Intron (NM_001303110, Intron 1 of 24)	44755	1282	COL4A1	collagen type IV alpha 1 chain	protein-coding	6.5687	0.127798
chr15	98619727	98620945	Intergenic	11646	101927332	LINC01582	long intergenic non-protein coding RNA 1582	ncRNA	3.27862	0.127918
chr7	154467456	154468488	Intron (NR_157196, Intron 7 of 25)	-252255	100132707	PAXIP1-AS2	PAXIP1 antisense RNA 2	ncRNA	5.92303	0.128022
chr5	170738266	170739822	TTS (NM_021025)	2792	30012	TLX3	T cell leukemia homeobox 3	protein-coding	6.13952	0.128242
chr6	169691527	169693288	Intergenic	-38198	7058	THBS2	thrombospondin 2	protein-coding	4.22139	0.128252
chr13	59928677	59929676	Intergenic	-657676	100874195	DIAPH3-AS1	DIAPH3 antisense RNA 1	ncRNA	5.17785	0.128469
chr4	11615647	11616997	Intergenic	154770	105374484	LINC02360	long intergenic non-protein coding RNA 2360	ncRNA	3.03613	0.128847
chr16	66311511	66313116	Intergenic	-88281	1003	CDH5	cadherin 5	protein-coding	7.36492	0.128983
chr6	72114002	72115001	Intergenic	-1177	407029	MIR30A	microRNA 30a	ncRNA	2.70765	0.129037
chr21	39665344	39666345	Intron (NM_001276436, Intron 3 of 4)	21502	3772	KCNJ15	potassium voltage-gated channel subfamily J member 15	protein-coding	2.29438	0.129244
chr6	79868430	79869447	Intergenic	-74453	100288198	HMGN3-AS1	HMGN3 antisense RNA 1	ncRNA	4.54867	0.129362
chr6	111998149	111999148	Intron (NM_153047, Intron 12 of 13)	-71171	10758	TRAF3IP2	TRAF3 interacting protein 2	protein-coding	5.17028	0.129364
chr16	32606607	32607606	Intergenic	-54358	105369266	LOC105369266	uncharacterized LOC105369266	ncRNA	6.78865	0.129434
chr6	146864388	146865855	Promoter-TSS	152	10981	RAB32	RAB32, member RAS oncogene family	protein-coding	4.75608	0.129565
chr2	6326524	6327682	Intergenic	188451	101929390	LINC01247	long intergenic non-protein coding RNA 1247	ncRNA	4.30187	0.129832
chrY	25697009	25698008	Intergenic	331904	57055	DAZ2	deleted in azoospermia 2	protein-coding	1.66777	0.13036
chr6	74161267	74162266	Promoter-TSS	254	115004	CGAS	cyclic GMP-AMP synthase	protein-coding	7.16656	0.130374
chr2	204443530	204444529	Intergenic	-44005	65059	RAPH1	Ras association (RalGDS/AF-6) and pleckstrin homology domains 1	protein-coding	4.83125	0.13047
chr16	33146414	33147413	Intergenic	-58670	24150	TP53TG3	TP53 target 3	protein-coding	2.33756	0.130571
chr19	30882669	30883668	Intron (NM_014717, Intron 1 of 4)	19877	9745	ZNF536	zinc finger protein 536	protein-coding	2.60469	0.130672
chr15	96328103	96329102	Intergenic	342468	105369212	LOC105369212	uncharacterized LOC105369212	ncRNA	2.65512	0.130831
chr16	33237518	33240801	Intergenic	-7577	105369266	LOC105369266	uncharacterized LOC105369266	ncRNA	14.5245	0.130878
chr5	135415618	135416986	Promoter-TSS	-15	100126299	VTRNA2-1	vault RNA 2-1	ncRNA	3.81881	0.131117
chrY	26393094	26394093	Intergenic	-32615	84559	GOLGA2P2Y	GOLGA2 pseudogene 2 Y-linked	pseudo	1.65549	0.1312
chr9	114756005	114757004	Intergenic	62124	100616114	MIR4668	microRNA 4668	ncRNA	3.89373	0.131203
chr1	160751466	160752465	Intergenic	-13999	4063	LY9	lymphocyte antigen 9	protein-coding	3.87662	0.131438
chr1	5776637	5778820	Intergenic	145073	100616421	MIR4689	microRNA 4689	ncRNA	7.02675	0.131527
chr2	158113807	158115343	Promoter-TSS	358	11227	GALNT5	polypeptide N-acetylgalactosaminyltransferase 5	protein-coding	13.9873	0.132366
chrY	8687841	8688840	Intergenic	-2917	83866	TTTY11	testis-specific transcript, Y-linked 11	ncRNA	1.63717	0.132473
chr5	80269647	80270646	Intron (NM_006909, Intron 1 of 26)	-13420	102524628	RASGRF2-AS1	RASGRF2 antisense RNA 1	ncRNA	7.14248	0.132664
chr17	6455164	6456387	Intron (NM_031220, Intron 1 of 19)	4100	83394	PITPNM3	PITPNM family member 3	protein-coding	14.5742	0.132675
chr5	50678903	50679902	Promoter-TSS	120	3670	ISL1	ISL LIM homeobox 1	protein-coding	2.2234	0.133126
chrY	15474636	15475635	Intron (NR_047646, Intron 9 of 26)	-115922	113219468	MIR12120	microRNA 12120	ncRNA	1.62718	0.133178
chr2	1991671	1992670	Intron (NM_001329845, Intron 5 of 24)	-243883	7837	PXDN	peroxidasin	protein-coding	4.03891	0.133249
chr16	33295441	33296440	Intergenic	2762	390705	LOC390705	protein phosphatase 2 regulatory subunit B'', beta pseudogene	pseudo	4.33624	0.133251
chr1	210037268	210038267	Intergenic	36450	27042	UTP25	UTP25 small subunit processor component	protein-coding	2.81479	0.133298
chr16	32369798	32370797	Intergenic	-68995	390705	LOC390705	protein phosphatase 2 regulatory subunit B'', beta pseudogene	pseudo	4.99739	0.133795
chr8	66939773	66940889	Intron (NM_033105, Intron 1 of 5)	6543	85479	DNAJC5B	DnaJ heat shock protein family (Hsp40) member C5 beta	protein-coding	6.47994	0.133804
chr11	4860996	4861995	Intergenic	8943	119692	OR51S1	olfactory receptor family 51 subfamily S member 1	protein-coding	2.86658	0.133946
chr8	129153682	129154691	Intergenic	-8176	100302281	MIR1208	microRNA 1208	ncRNA	6.1821	0.133967
chr13	19571885	19573001	Intergenic	-9956	348021	LINC00442	long intergenic non-protein coding RNA 442	ncRNA	6.00961	0.134046
chr2	170975553	170976611	Intergenic	-58575	140469	MYO3B	myosin IIIB	protein-coding	6.8006	0.134089
chr18	15002439	15003934	Intergenic	-32719	101927642	LINC01444	long intergenic non-protein coding RNA 1444	ncRNA	10.9237	0.134232
chr6	160940460	160942429	Intergenic	-9288	80350	LPAL2	lipoprotein(a) like 2, pseudogene	pseudo	4.8336	0.134587
chr10	133224503	133225563	Intergenic	-115049	256536	TCERG1L	transcription elongation regulator 1 like	protein-coding	4.69708	0.134628
chr16	86103630	86104661	Intergenic	-125642	100506542	LINC01082	long intergenic non-protein coding RNA 1082	ncRNA	11.3618	0.134922
chrY	26172137	26173136	Intergenic	21525	253175	CDY1B	chromodomain Y-linked 1B	protein-coding	1.60127	0.135043
chr4	25084633	25085632	Intergenic	-52564	55203	LGI2	leucine rich repeat LGI family member 2	protein-coding	5.95809	0.135521
chr18	42933119	42934118	Intron (NM_001242692, Intron 1 of 20)	140658	8170	SLC14A2	solute carrier family 14 member 2	protein-coding	3.85701	0.135669
chr8	7563906	7564920	Intergenic	-62693	441328	FAM90A10P	putative protein FAM90A10	pseudo	3.32233	0.135707
chr2	76356955	76357954	Intergenic	-419413	6936	GCFC2	GC-rich sequence DNA-binding factor 2	protein-coding	2.59288	0.135756
chr12	84885737	84886736	Intergenic	420342	55117	SLC6A15	solute carrier family 6 member 15	protein-coding	1.58705	0.136088
chr8	102513218	102514217	Intron (NM_001330593, Intron 1 of 15)	9050	79977	GRHL2	grainyhead like transcription factor 2	protein-coding	5.52143	0.136945
chr20	24015150	24016149	Intergenic	-46233	92086	GGTLC1	gamma-glutamyltransferase light chain 1	protein-coding	2.67208	0.136959
chr8	47062796	47063795	Intergenic	465970	389652	ASNSP1	asparagine synthetase pseudogene 1	pseudo	3.45787	0.13714
chr21	11186187	11187186	Intergenic	-87749	574	BAGE	B melanoma antigen	protein-coding	6.19288	0.137159
chrY	23985931	23986930	Intergenic	54203	378950	RBMY1E	RNA binding motif protein, Y-linked, family 1, member E	protein-coding	1.57237	0.137184
chrX	64312755	64313754	Intergenic	-58633	55906	ZC4H2	zinc finger C4H2-type containing	protein-coding	1.88232	0.13798
chr3	55605542	55606541	Intron (NM_015576, Intron 16 of 16)	-84371	7474	WNT5A	Wnt family member 5A	protein-coding	3.55175	0.137988
chr2	31013327	31014335	Intron (NM_144575, Intron 1 of 22)	16481	92291	CAPN13	calpain 13	protein-coding	6.55245	0.138614
chrY	24217738	24218737	3' UTR (NM_001002758, Exon 5 of 5)	23917	442862	PRY2	PTPN13 like Y-linked 2	protein-coding	1.55266	0.138684
chr13	35829940	35831284	Intron (NM_015678, Intron 34 of 57)	220214	4081	MAB21L1	mab-21 like 1	protein-coding	5.45975	0.13958
chr15	32390313	32391312	Intron (NM_000746, Intron 2 of 9)	68094	1139	CHRNA7	cholinergic receptor nicotinic alpha 7 subunit	protein-coding	4.11459	0.139678
chr1	78511483	78512768	Promoter-TSS	475	54810	GIPC2	GIPC PDZ domain containing family member 2	protein-coding	6.95363	0.139689
chr2	165477247	165478623	Promoter-TSS	57	2888	GRB14	growth factor receptor bound protein 14	protein-coding	6.43787	0.140205
chr11	116007804	116008803	Intergenic	-377385	283143	LINC00900	long intergenic non-protein coding RNA 900	ncRNA	3.81395	0.140704
chr4	148168408	148169407	Intergenic	96962	100313938	MIR548G	microRNA 548g	ncRNA	2.09354	0.14073
chr10	94891486	94892485	Intergenic	58335	1592	CYP26A1	cytochrome P450 family 26 subfamily A member 1	protein-coding	2.15197	0.141007
chr7	3203492	3205186	Intergenic	-6133	100129603	LOC100129603	uncharacterized LOC100129603	ncRNA	5.39897	0.141297
chr13	111719270	111720436	Intergenic	-28332	101927802	LINC00368	long intergenic non-protein coding RNA 368	ncRNA	2.90507	0.141405
chr17	65034268	65035714	Intergenic	-5679	786	CACNG1	calcium voltage-gated channel auxiliary subunit gamma 1	protein-coding	5.3141	0.141524
chr12	14133348	14135471	Intergenic	-1119	2904	GRIN2B	glutamate ionotropic receptor NMDA type subunit 2B	protein-coding	9.05519	0.141816
chr11	97602726	97603847	Intergenic	-1288393	53942	CNTN5	contactin 5	protein-coding	7.50536	0.142221
chr16	84401678	84402677	Promoter-TSS	48	9914	ATP2C2	ATPase secretory pathway Ca2+ transporting 2	protein-coding	6.19941	0.142425
chr16	86115774	86116773	Intergenic	-113514	100506542	LINC01082	long intergenic non-protein coding RNA 1082	ncRNA	4.70651	0.142428
chr1	84763690	84765636	Promoter-TSS	442	148418	SAMD13	sterile alpha motif domain containing 13	protein-coding	3.75454	0.142796
chr16	32761188	32762187	Intergenic	-74237	24150	TP53TG3	TP53 target 3	protein-coding	3.38397	0.142849
chr10	70979746	70980745	Promoter-TSS	157	80201	HKDC1	hexokinase domain containing 1	protein-coding	7.24558	0.142983
chr11	47952277	47953337	Intergenic	-49304	5795	PTPRJ	protein tyrosine phosphatase receptor type J	protein-coding	2.66363	0.143289
chr15	60383050	60384049	Intergenic	87039	27023	FOXB1	forkhead box B1	protein-coding	4.07057	0.143318
chr12	10327786	10329013	Intron (NM_001079815, Intron 1 of 5)	-3232	120939	TMEM52B	transmembrane protein 52B	protein-coding	7.5577	0.143639
chr2	39477808	39478807	Intron (NM_001270425, Intron 32 of 32)	-7183	344387	CDKL4	cyclin dependent kinase like 4	protein-coding	3.61343	0.14374
chr15	29928050	29929049	Intergenic	-38590	100130111	LOC100130111	uncharacterized LOC100130111	ncRNA	3.25102	0.143914
chr5	80285244	80287107	Intron (NM_006909, Intron 1 of 26)	-29449	102524628	RASGRF2-AS1	RASGRF2 antisense RNA 1	ncRNA	10.0824	0.143947
chr17	10074974	10075973	Intron (NM_201433, Intron 1 of 13)	26450	8522	GAS7	growth arrest specific 7	protein-coding	3.43899	0.144052
chr10	94448588	94449806	Promoter-TSS	-515	3087	HHEX	hematopoietically expressed homeobox	protein-coding	4.10985	0.14428
chr1	4522665	4524293	Intergenic	51368	284661	LINC01777	long intergenic non-protein coding RNA 1777	ncRNA	5.94594	0.144767
chr18	46404464	46405996	Intergenic	63947	4092	SMAD7	SMAD family member 7	protein-coding	7.82064	0.144784
chr13	27358896	27360397	Intergenic	-24723	2835	GPR12	G protein-coupled receptor 12	protein-coding	5.3511	0.144965
chr12	18073202	18074464	Intergenic	169294	79785	RERGL	RERG like	protein-coding	3.17161	0.145595
chr6	72003624	72004623	Intron (NM_001324266, Intron 3 of 6)	5609	79627	OGFRL1	opioid growth factor receptor like 1	protein-coding	3.21693	0.145828
chr2	235633721	235635096	Intergenic	43096	106144537	LINC01173	long intergenic non-protein coding RNA 1173	ncRNA	5.04863	0.145887
chr4	104144321	104145802	Intergenic	-25561	1062	CENPE	centromere protein E	protein-coding	4.86525	0.146432
chr13	27423711	27424710	Intergenic	-89287	2835	GPR12	G protein-coupled receptor 12	protein-coding	4.69514	0.147013
chr13	46708948	46710647	Intron (NM_002298, Intron 13 of 15)	-30586	1361	CPB2	carboxypeptidase B2	protein-coding	6.02873	0.147017
chrY	20328914	20329913	Intergenic	32078	353515	XKRY2	XK related, Y-linked 2	protein-coding	1.45046	0.147019
chr13	50429785	50430811	Intergenic	-34247	220429	CTAGE10P	CTAGE family member 10, pseudogene	pseudo	6.43055	0.147026
chr4	15470957	15472197	Promoter-TSS	71	57545	CC2D2A	coiled-coil and C2 domain containing 2A	protein-coding	2.97272	0.147126
chr3	176187300	176188400	Intergenic	-45041	102465858	MIR7977	microRNA 7977	ncRNA	4.9655	0.147321
chr9	15999150	16000231	Intergenic	253415	100129385	C9orf92	chromosome 9 open reading frame 92	protein-coding	2.62542	0.147419
chr16	32205215	32206214	Intergenic	-6280	100289574	HERC2P4	hect domain and RLD 2 pseudogene 4	pseudo	2.05049	0.147435
chr6	168216049	168217146	Intergenic	-10647	4301	AFDN	afadin, adherens junction formation factor	protein-coding	3.97663	0.147564
chr6	22036051	22037050	Intron (NR_015410, Intron 7 of 11)	110872	729177	NBAT1	neuroblastoma associated transcript 1	ncRNA	3.25557	0.147655
chr16	32331825	32332907	Intergenic	-31064	390705	LOC390705	protein phosphatase 2 regulatory subunit B'', beta pseudogene	pseudo	9.35238	0.147665
chr4	173819643	173820642	Intron (NM_001034845, Intron 8 of 12)	-172113	101928314	GALNTL6-AS1	GALNTL6 antisense RNA 1	ncRNA	2.95286	0.147692
chr16	80965598	80966903	Intergenic	-39757	100996425	ARLNC1	androgen receptor regulated long noncoding RNA 1	ncRNA	7.27626	0.148008
chrY	24085891	24086890	Intergenic	-22176	378948	RBMY1B	RNA binding motif protein, Y-linked, family 1, member B	protein-coding	1.43786	0.148117
chr6	139138622	139140236	Intron (NM_001077706, Intron 4 of 21)	22181	345930	ECT2L	epithelial cell transforming 2 like	protein-coding	4.51523	0.148248
chr18	5237639	5238638	Promoter-TSS	39	339290	LINC00667	long intergenic non-protein coding RNA 667	ncRNA	2.88581	0.148319
chr10	128379497	128380496	Intergenic	-20917	118611	C10orf90	chromosome 10 open reading frame 90	protein-coding	3.5982	0.148477
chr2	165650557	165651564	Intron (NM_001365672, Intron 2 of 13)	-46199	101929633	LOC101929633	uncharacterized LOC101929633	ncRNA	5.78481	0.148554
chr15	94843518	94844517	Intron (NM_018349, Intron 1 of 21)	2587	55784	MCTP2	multiple C2 and transmembrane domain containing 2	protein-coding	2.26431	0.148609
chr17	46804428	46806143	Promoter-TSS	826	10481	HOXB13	homeobox B13	protein-coding	7.63821	0.148621
chr4	74863797	74864911	Promoter-TSS	40	6374	CXCL5	C-X-C motif chemokine ligand 5	protein-coding	7.23759	0.148905
chr16	32210947	32212620	Intergenic	-12349	100289574	HERC2P4	hect domain and RLD 2 pseudogene 4	pseudo	6.32436	0.149212
chr2	111489404	111490734	Promoter-TSS	-81	55289	ACOXL	acyl-CoA oxidase like	protein-coding	4.93821	0.149218
chr16	66638985	66640064	Promoter-TSS	890	123920	CMTM3	CKLF like MARVEL transmembrane domain containing 3	protein-coding	21.0541	0.149239
chr14	61822200	61823199	Intron (NM_006255, Intron 1 of 13)	34538	5583	PRKCH	protein kinase C eta	protein-coding	3.68859	0.149559
chr5	43009376	43010375	Intergenic	9038	648987	LOC648987	uncharacterized LOC648987	ncRNA	4.66224	0.14958
chr8	133687146	133688245	Promoter-TSS	96	23639	LRRC6	leucine rich repeat containing 6	protein-coding	5.08211	0.149722
chr1	164580841	164581840	Intron (NM_001204963, Intron 2 of 8)	52381	5087	PBX1	PBX homeobox 1	protein-coding	2.90923	0.149853
chrY	26716434	26717433	Promoter-TSS	584	114761	TTTY4	testis-specific transcript, Y-linked 4	ncRNA	1.41404	0.150237
chr6	26304840	26306049	Intergenic	-19717	8365	HIST1H4H	histone cluster 1 H4 family member h	protein-coding	2.69496	0.150245
chr13	27580363	27581565	Intergenic	-118706	100874070	USP12-AS1	USP12 antisense RNA 1	ncRNA	6.7493	0.15041
chr5	153008054	153009228	Intron (NM_001258020, Intron 3 of 16)	136909	2890	GRIA1	glutamate ionotropic receptor AMPA type subunit 1	protein-coding	3.29951	0.150628
chr16	86166845	86169110	Intergenic	-61810	100506542	LINC01082	long intergenic non-protein coding RNA 1082	ncRNA	6.85892	0.150646
chr6	90121610	90122920	Promoter-TSS	-273	58528	RRAGD	Ras related GTP binding D	protein-coding	6.82347	0.150748
chr15	89279156	89280155	Intergenic	-67012	176	ACAN	aggrecan	protein-coding	2.22237	0.150861
chr16	32682553	32683552	Intergenic	4378	102724127	TP53TG3F	TP53 target 3 family member F	protein-coding	4.4832	0.151103
chr1	164570823	164572300	Intron (NM_001204963, Intron 2 of 8)	42602	5087	PBX1	PBX homeobox 1	protein-coding	4.4742	0.15149
chr1	210425648	210426647	Intergenic	-18917	574036	SERTAD4-AS1	SERTAD4 antisense RNA 1	ncRNA	6.02477	0.151602
chr3	121740404	121741503	Promoter-TSS	141	286676	ILDR1	immunoglobulin like domain containing receptor 1	protein-coding	2.57646	0.151793
chr16	32298582	32299863	Intergenic	2080	390705	LOC390705	protein phosphatase 2 regulatory subunit B'', beta pseudogene	pseudo	5.03378	0.151926
chr2	31191466	31192465	Intron (NM_001253826, Intron 3 of 15)	160541	79623	GALNT14	polypeptide N-acetylgalactosaminyltransferase 14	protein-coding	5.00778	0.15231
chr12	54178840	54179839	Intergenic	-28521	102216268	CISTR	chondrogenesis-associated transcript	ncRNA	1.39107	0.15234
chr2	121528311	121529837	Intron (NM_001371271, Intron 1 of 13)	-20783	2736	GLI2	GLI family zinc finger 2	protein-coding	21.8508	0.152356
chr7	127899139	127900862	Intergenic	18669	3952	LEP	leptin	protein-coding	8.12077	0.152381
chr21	33304068	33305067	Intron (NM_014586, Intron 2 of 10)	59234	30811	HUNK	hormonally up-regulated Neu-associated kinase	protein-coding	7.05575	0.152745
chr11	15790460	15791459	Intergenic	125528	102724957	LOC102724957	uncharacterized LOC102724957	protein-coding	3.02781	0.152813
chr17	64993092	64994091	Intron (NM_014405, Intron 1 of 3)	32768	27092	CACNG4	calcium voltage-gated channel auxiliary subunit gamma 4	protein-coding	4.90413	0.152817
chr13	60105278	60106335	Intergenic	-481046	100874195	DIAPH3-AS1	DIAPH3 antisense RNA 1	ncRNA	3.26754	0.152942
chr7	3950995	3952117	Intron (NM_152744, Intron 5 of 44)	-217761	221935	SDK1	sidekick cell adhesion molecule 1	protein-coding	4.79154	0.153207
chr4	106919132	106920131	Intergenic	24004	101929577	LOC101929577	uncharacterized LOC101929577	ncRNA	3.73994	0.153314
chr2	125735763	125736906	Intergenic	953470	129684	CNTNAP5	contactin associated protein like 5	protein-coding	5.14667	0.153815
chr5	149791522	149792521	Promoter-TSS	298	972	CD74	CD74 molecule	protein-coding	3.75743	0.15404
chr18	15001357	15002356	Intergenic	-31389	101927642	LINC01444	long intergenic non-protein coding RNA 1444	ncRNA	7.38164	0.154051
chr15	88931209	88932208	Intergenic	78911	26589	MRPL46	mitochondrial ribosomal protein L46	protein-coding	7.62152	0.154161
chr15	77988425	77989943	Promoter-TSS	-347	84894	LINGO1	leucine rich repeat and Ig domain containing 1	protein-coding	12.1997	0.154374
chr18	64391577	64392750	Intergenic	-120836	28513	CDH19	cadherin 19	protein-coding	3.1362	0.154399
chr17	45400398	45401564	Promoter-TSS	-2	102724508	THCAT158	thyroid cancer-associated transcript 158	ncRNA	2.80885	0.15464
chrY	24330344	24331343	Intergenic	-1688	378951	RBMY1J	RNA binding motif protein, Y-linked, family 1, member J	protein-coding	1.36564	0.154737
chr5	54920362	54921546	TTS (NM_001282429)	67927	153129	SLC38A9	solute carrier family 38 member 9	protein-coding	3.53075	0.154774
chr5	82928414	82929414	Intergenic	-70781	105379054	VCAN-AS1	VCAN antisense RNA 1	ncRNA	4.76422	0.154827
chr1	78354010	78355257	Promoter-TSS	433	91624	NEXN	nexilin F-actin binding protein	protein-coding	4.88987	0.154924
chr13	29137530	29139131	Intergenic	-69065	2321	FLT1	fms related tyrosine kinase 1	protein-coding	6.31093	0.155227
chr4	144011474	144012473	Intergenic	94041	105377623	LOC105377623	uncharacterized LOC105377623	ncRNA	3.269	0.155246
chr8	48649698	48650697	Promoter-TSS	529	1052	CEBPD	CCAAT enhancer binding protein delta	protein-coding	9.6033	0.155277
chr13	35895278	35896945	Intron (NM_015678, Intron 36 of 57)	154715	4081	MAB21L1	mab-21 like 1	protein-coding	3.3011	0.155296
chr13	36439623	36440622	Intron (NM_001330072, Intron 5 of 16)	-10124	9201	DCLK1	doublecortin like kinase 1	protein-coding	1.3576	0.155511
chr2	11796540	11797580	Intergenic	13261	23620	NTSR2	neurotensin receptor 2	protein-coding	8.34575	0.15556
chr8	47187851	47188850	Intergenic	340915	389652	ASNSP1	asparagine synthetase pseudogene 1	pseudo	4.99381	0.155573
chr9	103130768	103131983	Intergenic	-16151	54881	TEX10	testis expressed 10	protein-coding	12.6661	0.155635
chr15	32425861	32426860	Intron (NM_000746, Intron 4 of 9)	103642	1139	CHRNA7	cholinergic receptor nicotinic alpha 7 subunit	protein-coding	2.09809	0.156225
chr22	35863579	35864617	Intergenic	67965	4174	MCM5	minichromosome maintenance complex component 5	protein-coding	4.05041	0.156396
chr19	29546074	29547073	Intergenic	53111	100505835	LINC01532	long intergenic non-protein coding RNA 1532	ncRNA	3.5237	0.15666
chr1	93176589	93177625	Intron (NM_001350198, Intron 2 of 19)	73558	7813	EVI5	ecotropic viral integration site 5	protein-coding	5.28189	0.156787
chr10	64525752	64526855	Intergenic	-38177	84890	ADO	2-aminoethanethiol dioxygenase	protein-coding	4.08644	0.157124
chr10	67434647	67435662	Intron (NR_120647, Intron 3 of 5)	103971	101928913	LINC01515	long intergenic non-protein coding RNA 1515	ncRNA	4.57816	0.157615
chr6	71957646	71958873	Intergenic	-40255	79627	OGFRL1	opioid growth factor receptor like 1	protein-coding	2.2182	0.157686
chr6	151814435	151815875	Promoter-TSS	3	80129	CCDC170	coiled-coil domain containing 170	protein-coding	6.84973	0.157732
chr5	105207901	105208900	Intergenic	773225	9366	RAB9BP1	RAB9B, member RAS oncogene family pseudogene 1	pseudo	2.41796	0.157793
chr11	35195148	35196147	Intron (NM_001001389, Intron 1 of 16)	11150	109623487	SNORD164	small nucleolar RNA, C/D box 164	snoRNA	3.97442	0.157927
chr3	8413618	8414617	Intron (NR_033378, Intron 3 of 3)	129227	100288428	LMCD1-AS1	LMCD1 antisense RNA 1	ncRNA	2.77454	0.157939
chr4	161306072	161307251	Intergenic	-607725	109729132	LINC02233	long intergenic non-protein coding RNA 2233	ncRNA	3.04379	0.157997
chr1	4366920	4367921	Intergenic	-104691	284661	LINC01777	long intergenic non-protein coding RNA 1777	ncRNA	7.57648	0.158467
chr1	113742252	113743251	Intron (NR_038846, Intron 2 of 2)	6124	643441	LOC643441	uncharacterized LOC643441	ncRNA	2.89016	0.158629
chr5	7170330	7171329	Intergenic	98638	100616234	MIR4454	microRNA 4454	ncRNA	3.13703	0.158912
chr15	98685569	98687436	Intergenic	-54520	101927332	LINC01582	long intergenic non-protein coding RNA 1582	ncRNA	6.28949	0.159022
chr5	125785079	125786200	Intron (NR_146196, Intron 1 of 14)	-15203	65983	GRAMD2B	GRAM domain containing 2B	protein-coding	10.9747	0.159035
chr7	107520641	107522147	Intergenic	-10158	1738	DLD	dihydrolipoamide dehydrogenase	protein-coding	3.87616	0.159107
chr5	180596519	180597650	Intergenic	15141	285659	OR2V2	olfactory receptor family 2 subfamily V member 2	protein-coding	4.49747	0.15911
chr2	130455721	130457218	Intergenic	178595	105373615	LINC02572	long intergenic non-protein coding RNA 2572	ncRNA	5.36273	0.159202
chr15	88938872	88939871	Intergenic	71248	26589	MRPL46	mitochondrial ribosomal protein L46	protein-coding	6.26568	0.159301
chr11	115280440	115281439	Intron (NM_001301044, Intron 1 of 10)	13465	105369507	LOC105369507	uncharacterized LOC105369507	ncRNA	2.16064	0.15979
chr1	230517780	230518779	Intron (NM_001258311, Intron 1 of 6)	43799	79605	PGBD5	piggyBac transposable element derived 5	protein-coding	5.25746	0.159891
chr6	19804686	19805747	Promoter-TSS	-226	100506885	LOC100506885	uncharacterized LOC100506885	ncRNA	4.00954	0.160042
chr10	133918002	133919001	Intron (NM_001323087, Intron 2 of 23)	39051	282973	JAKMIP3	Janus kinase and microtubule interacting protein 3	protein-coding	8.83619	0.160481
chr11	8831824	8832863	Promoter-TSS	-122	6764	ST5	suppression of tumorigenicity 5	protein-coding	12.6501	0.160575
chr2	217970161	217971245	Intergenic	-176753	105373877	DIRC3-AS1	DIRC3 antisense RNA 1	ncRNA	3.84991	0.160862
chr17	65042336	65043351	Intron (NM_000727, Intron 1 of 3)	2173	786	CACNG1	calcium voltage-gated channel auxiliary subunit gamma 1	protein-coding	4.65044	0.161236
chr7	113233131	113234270	Intergenic	325364	5506	PPP1R3A	protein phosphatase 1 regulatory subunit 3A	protein-coding	6.40217	0.161372
chr3	143690415	143692329	Promoter-TSS	-551	205428	DIPK2A	divergent protein kinase domain 2A	protein-coding	3.4131	0.161484
chr7	153875556	153876555	Intron (NM_001290253, Intron 1 of 5)	-118400	101929998	LOC101929998	uncharacterized LOC101929998	ncRNA	2.41519	0.161549
chr11	6439614	6440755	Promoter-TSS	140	322	APBB1	amyloid beta precursor protein binding family B member 1	protein-coding	3.77445	0.161843
chr12	89618867	89620157	Intergenic	126766	1848	DUSP6	dual specificity phosphatase 6	protein-coding	3.75396	0.16204
chr7	158898264	158900454	Intron (NR_130758, Intron 3 of 12)	-9464	7434	VIPR2	vasoactive intestinal peptide receptor 2	protein-coding	13.0118	0.162073
chr2	165370968	165372101	Intron (NM_001303422, Intron 5 of 12)	53471	2888	GRB14	growth factor receptor bound protein 14	protein-coding	4.35144	0.162171
chr9	99851176	99852175	Intergenic	-7448	340508	GAS2L1P2	growth arrest specific 2 like 1 pseudogene 2	pseudo	2.76636	0.162254
chr18	37109311	37110310	Intron (NR_024391, Intron 3 of 3)	92329	100126323	MIR924	microRNA 924	ncRNA	3.90671	0.162285
chr1	238036441	238037440	Intron (NR_027247, Intron 3 of 11)	11465	100130331	LOC100130331	POTE ankyrin domain family, member F pseudogene	pseudo	2.06725	0.162472
chr17	15689305	15690318	Promoter-TSS	-353	4213	MEIS3P1	Meis homeobox 3 pseudogene 1	pseudo	5.00176	0.162854
chr12	121366490	121367489	Intergenic	24491	105500240	XLOC_009911	uncharacterized LOC105500240	ncRNA	4.77352	0.163137
chr6	80010652	80011651	Intergenic	11950	80078	LCAL1	lung cancer associated lncRNA 1	ncRNA	3.15712	0.163626
chr3	197195339	197196338	Intergenic	40694	100129516	LINC02012	long intergenic non-protein coding RNA 2012	ncRNA	4.9291	0.163706
chr19	9120895	9121894	Intergenic	-29376	94025	MUC16	mucin 16, cell surface associated	protein-coding	3.58044	0.163737
chr3	195447644	195448669	Promoter-TSS	307	200958	MUC20	mucin 20, cell surface associated	protein-coding	11.5516	0.163796
chr10	19335151	19336150	Intergenic	-2080	340895	MALRD1	MAM and LDL receptor class A domain containing 1	protein-coding	2.26906	0.163891
chr4	88895786	88897316	Promoter-TSS	-251	6696	SPP1	secreted phosphoprotein 1	protein-coding	2.64523	0.163896
chr11	112564197	112565196	Intergenic	-138171	387810	LINC02764	long intergenic non-protein coding RNA 2764	ncRNA	3.82142	0.164076
chr13	71589043	71590144	Promoter-TSS	320	100885781	LINC00348	long intergenic non-protein coding RNA 348	ncRNA	6.97943	0.164172
chr3	110063435	110064434	Intergenic	724872	100506555	NECTIN3-AS1	NECTIN3 antisense RNA 1	ncRNA	2.9093	0.164199
chr10	37999461	38001095	Intergenic	83825	100419868	ZNF33BP1	zinc finger protein 33B pseudogene 1	pseudo	4.86183	0.164815
chr9	110904727	110905729	Intergenic	-653178	9314	KLF4	Kruppel like factor 4	protein-coding	12.5234	0.164937
chr6	40758747	40759746	Intergenic	-204143	57497	LRFN2	leucine rich repeat and fibronectin type III domain containing 2	protein-coding	3.24195	0.164938
chr4	6034114	6035113	Intron (NM_001099433, Intron 19 of 20)	-14340	389197	C4orf50	chromosome 4 open reading frame 50	protein-coding	4.3751	0.164953
chr7	67503292	67504725	Intergenic	18768	102723427	LOC102723427	uncharacterized LOC102723427	ncRNA	2.7962	0.164984
chr12	38710359	38711358	Promoter-TSS	282	144245	ALG10B	ALG10 alpha-1,2-glucosyltransferase B	protein-coding	2.52711	0.165017
chr12	29891886	29892885	Intron (NM_001367875, Intron 5 of 19)	44490	83857	TMTC1	transmembrane O-mannosyltransferase targeting cadherins 1	protein-coding	1.75621	0.165237
chr8	61916664	61917719	Intergenic	-36884	100130298	LOC100130298	hCG1816373-like	ncRNA	3.63386	0.165528
chr2	231246323	231247322	Intron (NM_138402, Intron 7 of 18)	-34049	6672	SP100	SP100 nuclear antigen	protein-coding	3.89148	0.165585
chr18	42418729	42419728	Intron (NM_001130110, Intron 2 of 3)	130903	100422829	MIR4319	microRNA 4319	ncRNA	6.32665	0.165872
chr18	35015274	35016438	Intron (NM_001353710, Intron 2 of 12)	30611	106635546	SNORA111	small nucleolar RNA, H/ACA box 111	snoRNA	7.07614	0.165999
chr16	33293665	33294723	Intergenic	4508	390705	LOC390705	protein phosphatase 2 regulatory subunit B'', beta pseudogene	pseudo	11.5063	0.166139
chr2	121518431	121519657	Intron (NM_001371271, Intron 1 of 13)	25600					19.89	0.166423
chrX	2807486	2808485	Intergenic	-14960	100506356	ARSD-AS1	ARSD antisense RNA 1	ncRNA	4.57309	0.166496
chrX	42675157	42676156	Intergenic	-38242	80316	PPP1R2C	PPP1R2C family member C	protein-coding	2.65653	0.166497
chr4	90220228	90221227	Intron (NM_198281, Intron 1 of 1)	8224	285513	GPRIN3	GPRIN family member 3	protein-coding	1.77663	0.166524
chr19	8749130	8750634	Intergenic	59263	284382	ACTL9	actin like 9	protein-coding	4.45951	0.166539
chr20	24758672	24760364	Intergenic	-170387	8530	CST7	cystatin F	protein-coding	3.98941	0.166815
chr7	153998913	154001255	Intron (NM_001290253, Intron 1 of 5)	-2160	1804	DPP6	dipeptidyl peptidase like 6	protein-coding	3.12127	0.167369
chr4	23022641	23024307	Intergenic	307762	57733	GBA3	glucosylceramidase beta 3 (gene/pseudogene)	protein-coding	2.31618	0.167418
chr4	186668664	186669663	Intron (NM_001145672, Intron 1 of 20)	27845	8470	SORBS2	sorbin and SH3 domain containing 2	protein-coding	2.64326	0.167483
chr9	14221060	14222059	Intron (NR_161383, Intron 1 of 7)	-40756	4781	NFIB	nuclear factor I B	protein-coding	2.76133	0.167544
chr22	18883393	18884399	Intergenic	-1952	100996432	FAM230F	family with sequence similarity 230 member F	ncRNA	12.1551	0.167591
chr10	102329418	102330561	Intergenic	34289	55662	HIF1AN	hypoxia inducible factor 1 subunit alpha inhibitor	protein-coding	7.05163	0.167714
chr2	90506364	90507363	Intergenic	1341112	654342	LSP1P4	LSP1 pseudogene 4	pseudo	4.21656	0.167731
chr18	42938886	42939926	Intron (NM_001242692, Intron 1 of 20)	146446	8170	SLC14A2	solute carrier family 14 member 2	protein-coding	9.47447	0.167929
chr9	18460167	18461166	Intergenic	-13485	92949	ADAMTSL1	ADAMTS like 1	protein-coding	1.23791	0.16802
chr1	147930270	147931876	Promoter-TSS	137	100996740	LOC100996740	uncharacterized LOC100996740	ncRNA	14.5892	0.168216
chr1	218518048	218519668	Promoter-TSS	162	728463	TGFB2-AS1	TGFB2 antisense RNA 1 (head to head)	ncRNA	6.8783	0.168405
chr11	13073776	13074775	Intergenic	43412	644943	RASSF10	Ras association domain family member 10	protein-coding	4.63044	0.168452
chr7	142246729	142247756	Intergenic	-89824	113839523	MIR11400	microRNA 11400	ncRNA	6.39017	0.168587
chr4	17233838	17235030	Intergenic	-46754	101929123	LINC02493	long intergenic non-protein coding RNA 2493	ncRNA	4.53948	0.16873
chr14	102000691	102002669	Intergenic	25079	64150	DIO3OS	DIO3 opposite strand upstream RNA	ncRNA	12.1429	0.168793
chr13	96008607	96009606	Intergenic	-55401	10257	ABCC4	ATP binding cassette subfamily C member 4	protein-coding	4.97161	0.168976
chr19	10753594	10754593	3' UTR (NM_001145056, Exon 22 of 22)	10455	147727	ILF3-DT	ILF3 divergent transcript	ncRNA	7.25302	0.169012
chr3	109645647	109646646	Intergenic	324471	100616129	MIR4445	microRNA 4445	ncRNA	2.45985	0.1694
chr2	196932934	196933933	Promoter-TSS	128	56171	DNAH7	dynein axonemal heavy chain 7	protein-coding	3.18356	0.169874
chr7	68356926	68357980	Intergenic	705157	100507468	CT66	cancer/testis associated transcript 66	ncRNA	2.62724	0.170026
chr15	54136286	54137285	Intergenic	-81710	256764	WDR72	WD repeat domain 72	protein-coding	2.63674	0.170088
chr13	35565163	35566162	Intron (NM_015678, Intron 1 of 57)	49238	26960	NBEA	neurobeachin	protein-coding	3.50554	0.170226
chr14	100409979	100410978	Intergenic	-27281	51466	EVL	Enah/Vasp-like	protein-coding	5.33624	0.170469
chr5	158758096	158759299	Promoter-TSS	171	285626	LOC285626	uncharacterized LOC285626	ncRNA	4.32923	0.170512
chr7	3033176	3034267	Intron (NM_001324281, Intron 1 of 25)	49780	84433	CARD11	caspase recruitment domain family member 11	protein-coding	4.171	0.170677
chr2	129335875	129336888	Intergenic	-259939	9394	HS6ST1	heparan sulfate 6-O-sulfotransferase 1	protein-coding	2.89432	0.170849
chr2	129103873	129106336	Intergenic	-28662	9394	HS6ST1	heparan sulfate 6-O-sulfotransferase 1	protein-coding	5.63234	0.171108
chr11	66494482	66495481	Intergenic	-6111	6712	SPTBN2	spectrin beta, non-erythrocytic 2	protein-coding	3.81082	0.171313
chr7	22011188	22012459	Intergenic	-26306	55536	CDCA7L	cell division cycle associated 7 like	protein-coding	7.87243	0.171478
chr8	142553698	142554697	Intergenic	-36867	389690	MROH5	maestro heat like repeat family member 5 (gene/pseudogene)	protein-coding	3.62686	0.171842
chr6	26321871	26323834	Intergenic	-37125	8365	HIST1H4H	histone cluster 1 H4 family member h	protein-coding	3.90716	0.171928
chr11	110166181	110167694	Promoter-TSS	500	5962	RDX	radixin	protein-coding	11.7324	0.172001
chr8	7447305	7448304	Intergenic	-15884	441317	FAM90A7P	putative protein FAM90A7	pseudo	3.46993	0.172024
chr18	14919393	14920392	Intergenic	-26374	400644	LINC01443	long intergenic non-protein coding RNA 1443	ncRNA	5.17493	0.172034
chr8	67024871	67027569	Intergenic	-13144	84675	TRIM55	tripartite motif containing 55	protein-coding	9.90427	0.172223
chr3	158449286	158450821	Promoter-TSS	193	5918	RARRES1	retinoic acid receptor responder 1	protein-coding	7.41408	0.172246
chr4	128328435	128329434	Intergenic	-225178	27152	INTU	inturned planar cell polarity protein	protein-coding	2.38613	0.172255
chr2	96101206	96102205	Intergenic	33249	51011	FAHD2A	fumarylacetoacetate hydrolase domain containing 2A	protein-coding	2.91907	0.172331
chr2	192043420	192044419	Intergenic	-27597	6775	STAT4	signal transducer and activator of transcription 4	protein-coding	3.74528	0.172398
chr1	165345062	165346650	Intergenic	-19904	4009	LMX1A	LIM homeobox transcription factor 1 alpha	protein-coding	3.72436	0.172507
chr6	26234409	26235408	Promoter-TSS	308	3007	HIST1H1D	histone cluster 1 H1 family member d	protein-coding	2.53809	0.172699
chr5	2668986	2669985	Intergenic	-43220	101234261	LSINCT5	long stress-induced Non-coding transcript 5	ncRNA	2.81864	0.172807
chr15	60298103	60299129	3' UTR (NM_012182, Exon 2 of 2)	2106	27023	FOXB1	forkhead box B1	protein-coding	5.84195	0.172816
chr3	193569004	193570616	Intergenic	-8012	105374285	LINC02038	long intergenic non-protein coding RNA 2038	ncRNA	6.44782	0.173076
chr6	17580270	17581772	Intergenic	-19512	51439	FAM8A1	family with sequence similarity 8 member A1	protein-coding	3.1346	0.173457
chr4	91759555	91760554	Intron (NM_001145065, Intron 8 of 10)	603872	401145	CCSER1	coiled-coil serine rich protein 1	protein-coding	1.18961	0.173658
chr10	85743088	85744089	Intergenic	-155677	27069	GHITM	growth hormone inducible transmembrane protein	protein-coding	4.62456	0.173935
chr9	81568689	81569700	Intergenic	191387	101927450	LOC101927450	uncharacterized LOC101927450	ncRNA	2.58576	0.174014
chr5	100125532	100126531	Intergenic	26238	100302288	MIR548P	microRNA 548p	ncRNA	2.8866	0.174111
chr6	97371599	97372598	Promoter-TSS	-398	114792	KLHL32	kelch like family member 32	protein-coding	2.80852	0.174236
chr20	59760571	59761570	Intergenic	-66247	1002	CDH4	cadherin 4	protein-coding	3.4607	0.17437
chr21	44226764	44227763	Intergenic	-27159	101928311	LINC01668	long intergenic non-protein coding RNA 1668	ncRNA	1.7719	0.174668
chr1	210430658	210431809	Intergenic	-24003	574036	SERTAD4-AS1	SERTAD4 antisense RNA 1	ncRNA	6.54097	0.174707
chr1	205752889	205753901	Intergenic	-8785	8934	RAB29	RAB29, member RAS oncogene family	protein-coding	6.16271	0.174842
chr15	95175393	95176392	Intergenic	-222700	440311	LOC440311	NOP53 ribosome biogenesis factor pseudogene	pseudo	1.62264	0.175461
chr7	89840512	89841749	Promoter-TSS	76	261729	STEAP2	STEAP2 metalloreductase	protein-coding	5.22695	0.175468
chr3	107646427	107647426	Non-coding (NR_015394, Exon 3 of 3)	44874	285205	LINC00636	long intergenic non-protein coding RNA 636	ncRNA	2.28879	0.175485
chr10	592718	593858	Intron (NM_014974, Intron 1 of 36)	-81216	101930421	LOC101930421	uncharacterized LOC101930421	ncRNA	7.13003	0.175593
chr13	90045807	90046983	Intergenic	106368	105370308	LINC01040	long intergenic non-protein coding RNA 1040	ncRNA	5.43455	0.17564
chr3	118250396	118251395	Intron (NR_135547, Intron 3 of 3)	-109720	101926968	LOC101926968	uncharacterized LOC101926968	ncRNA	3.18722	0.175756
chr3	73618104	73619103	Promoter-TSS	63	23024	PDZRN3	PDZ domain containing ring finger 3	protein-coding	3.82506	0.176087
chr20	23900283	23901282	Intergenic	-40397	1473	CST5	cystatin D	protein-coding	10.8642	0.176132
chr16	25077814	25079356	Promoter-TSS	377	283887	LINC02175	long intergenic non-protein coding RNA 2175	ncRNA	4.17322	0.176203
chr19	10722739	10723890	Intron (NM_001145056, Intron 1 of 21)	10183	57153	SLC44A2	solute carrier family 44 member 2	protein-coding	10.4324	0.176308
chr4	11651825	11653499	Intergenic	118430	105374484	LINC02360	long intergenic non-protein coding RNA 2360	ncRNA	3.4857	0.176527
chr11	111169705	111170709	Promoter-TSS	173	120376	COLCA2	colorectal cancer associated 2	protein-coding	12.9871	0.176578
chr19	28395583	28396582	Intron (NR_146735, Intron 4 of 7)	-111234	148189	LINC00662	long intergenic non-protein coding RNA 662	ncRNA	3.13178	0.176689
chr13	44953656	44954708	Intron (NM_001010897, Intron 2 of 2)	6204	387923	SERP2	stress associated endoplasmic reticulum protein family member 2	protein-coding	5.84894	0.176871
chr7	68858806	68859805	Intergenic	203305	100507468	CT66	cancer/testis associated transcript 66	ncRNA	2.53242	0.176981
chr21	47036938	47038167	Intergenic	23984	105372840	LINC01694	long intergenic non-protein coding RNA 1694	ncRNA	2.9743	0.177065
chr9	35940157	35941781	Intergenic	17182	56656	OR2S2	olfactory receptor family 2 subfamily S member 2 (gene/pseudogene)	protein-coding	5.36492	0.177077
chr6	149506640	149507757	Intergenic	-31862	23118	TAB2	TGF-beta activated kinase 1 (MAP3K7) binding protein 2	protein-coding	3.47264	0.177178
chr2	125040515	125041514	Intron (NM_001367498, Intron 3 of 23)	258150	129684	CNTNAP5	contactin associated protein like 5	protein-coding	2.79764	0.177205
chr1	4486758	4487757	Intergenic	15146	284661	LINC01777	long intergenic non-protein coding RNA 1777	ncRNA	3.68876	0.1773
chr10	61530553	61531691	Intergenic	-17909	100507027	MRLN	myoregulin	protein-coding	6.02847	0.177532
chr2	77994384	77995383	Intron (NR_110288, Intron 3 of 3)	-148177	101927926	LINC01851	long intergenic non-protein coding RNA 1851	ncRNA	2.39301	0.177706
chrX	1728057	1729299	Intron (NM_004043, Intron 1 of 9)	-5274	438	ASMT	acetylserotonin O-methyltransferase	protein-coding	4.98242	0.177754
chr21	33358173	33359172	Intron (NM_014586, Intron 8 of 10)	99936	100551499	LINC00159	long intergenic non-protein coding RNA 159	ncRNA	4.11936	0.177915
chr11	35160884	35161907	Promoter-TSS	677	960	CD44	CD44 molecule (Indian blood group)	protein-coding	8.54826	0.178011
chr3	45451817	45453323	Intron (NM_015340, Intron 4 of 21)	22502	23395	LARS2	leucyl-tRNA synthetase 2, mitochondrial	protein-coding	10.1764	0.178225
chr6	163767735	163768734	Promoter-TSS	-169	401282	DKFZp451B082	uncharacterized LOC401282	ncRNA	4.58358	0.17849
chr4	148213127	148214715	Intergenic	51948	100313938	MIR548G	microRNA 548g	ncRNA	3.4902	0.179014
chr20	12949467	12950752	Intergenic	-16942	101929486	LINC01722	long intergenic non-protein coding RNA 1722	ncRNA	3.07135	0.179595
chr2	223292248	223293247	Intron (NM_152386, Intron 1 of 4)	3485	130367	SGPP2	sphingosine-1-phosphate phosphatase 2	protein-coding	9.39107	0.179718
chr3	195341636	195342635	Intergenic	-31324	347	APOD	apolipoprotein D	protein-coding	6.12311	0.179882
chr15	54154900	54155899	Intergenic	-100324	256764	WDR72	WD repeat domain 72	protein-coding	2.71548	0.180033
chr18	42497106	42498105	Intron (NM_015559, Intron 3 of 5)	52526	100422829	MIR4319	microRNA 4319	ncRNA	2.99654	0.18012
chr8	133358074	133359682	Intron (NM_004519, Intron 1 of 14)	100631	3786	KCNQ3	potassium voltage-gated channel subfamily Q member 3	protein-coding	3.79575	0.180151
chr4	8535462	8536461	Intergenic	-46003	27201	GPR78	G protein-coupled receptor 78	protein-coding	5.56695	0.180167
chr19	52074055	52075690	Promoter-TSS	336	7728	ZNF175	zinc finger protein 175	protein-coding	2.3789	0.180427
chr16	5359872	5360871	Intergenic	-212550	196483	EEF2KMT	eukaryotic elongation factor 2 lysine methyltransferase	protein-coding	2.86376	0.180471
chr3	160822181	160823240	Promoter-TSS	-27	8706	B3GALNT1	beta-1,3-N-acetylgalactosaminyltransferase 1 (globoside blood group)	protein-coding	16.0986	0.180478
chr15	100751947	100752946	Intron (NM_139057, Intron 7 of 21)	129734	170691	ADAMTS17	ADAM metallopeptidase with thrombospondin type 1 motif 17	protein-coding	4.14845	0.180534
chr19	31185384	31186580	Intron (NM_001352260, Intron 5 of 5)	322691	9745	ZNF536	zinc finger protein 536	protein-coding	3.1233	0.180574
chr8	33651082	33652081	Intergenic	-193957	78986	DUSP26	dual specificity phosphatase 26	protein-coding	1.38758	0.18068
chr5	2685665	2686664	Intergenic	-26541	101234261	LSINCT5	long stress-induced Non-coding transcript 5	ncRNA	1.84001	0.181117
chr15	32322286	32323603	Promoter-TSS	226	1139	CHRNA7	cholinergic receptor nicotinic alpha 7 subunit	protein-coding	3.27988	0.181345
chr10	81708156	81709479	Promoter-TSS	44	6441	SFTPD	surfactant protein D	protein-coding	4.27327	0.181378
chr13	22889622	22891150	Intergenic	105962	100506622	LINC00540	long intergenic non-protein coding RNA 540	ncRNA	5.20042	0.181391
chr1	150253465	150254464	Promoter-TSS	-1000	148523	CIART	circadian associated repressor of transcription	protein-coding	2.44305	0.181488
chr12	89315519	89316527	Intergenic	97446	728084	LINC02458	long intergenic non-protein coding RNA 2458	ncRNA	7.44034	0.181566
chr9	119630095	119631094	Intron (NM_014010, Intron 9 of 21)	181010	22954	TRIM32	tripartite motif containing 32	protein-coding	3.98983	0.181799
chr7	79353252	79354251	Intergenic	270475	100505881	MAGI2-AS3	MAGI2 antisense RNA 3	ncRNA	1.75572	0.18213
chr14	20105739	20106738	Intergenic	76253	79334	OR11H2	olfactory receptor family 11 subfamily H member 2	protein-coding	3.99828	0.182132
chr13	20368444	20369448	Intergenic	-11770	55269	PSPC1	paraspeckle component 1	protein-coding	8.48961	0.182353
chr12	75213828	75214936	Intergenic	282767	552889	ATXN7L3B	ataxin 7 like 3B	protein-coding	2.38589	0.182898
chr14	46181983	46182982	Intron (NR_146546, Intron 1 of 2)	2323	105370479	LINC02303	long intergenic non-protein coding RNA 2303	ncRNA	3.04698	0.182904
chr7	101161513	101162512	Intron (NM_001278563, Intron 3 of 13)	50274	100506527	LINC01007	long intergenic non-protein coding RNA 1007	ncRNA	4.48305	0.182964
chrX	199430	200683	Promoter-TSS	-89	55344	PLCXD1	phosphatidylinositol specific phospholipase C X domain containing 1	protein-coding	4.90672	0.183143
chr5	159337940	159339216	Intergenic	-4911	147	ADRA1B	adrenoceptor alpha 1B	protein-coding	7.77032	0.183292
chr6	161795782	161797272	Intron (NM_013987, Intron 9 of 10)	-95482	105378098	LOC105378098	uncharacterized LOC105378098	ncRNA	6.63183	0.183729
chr2	87601574	87602593	Intergenic	-152863	112597	CYTOR	cytoskeleton regulator RNA	ncRNA	7.25802	0.183845
chr4	184718015	184719382	Promoter-TSS	-477	56977	STOX2	storkhead box 2	protein-coding	4.15661	0.183877
chr15	96035309	96036427	Intron (NR_027133, Intron 3 of 5)	59546	145820	LINC00924	long intergenic non-protein coding RNA 924	ncRNA	4.06025	0.183916
chrY	13592551	13593550	Intergenic	940339	352887	GYG2P1	glycogenin 2 pseudogene 1	pseudo	4.75995	0.183994
chr1	20537646	20538645	Intergenic	-25166	101928017	UBXN10-AS1	UBXN10 antisense RNA 1	ncRNA	4.48136	0.184147
chr20	54455234	54456233	Intergenic	124842	140689	CBLN4	cerebellin 4 precursor	protein-coding	2.58828	0.184229
chr21	41216791	41217918	Intergenic	-22010	5121	PCP4	Purkinje cell protein 4	protein-coding	5.35259	0.184296
chr12	116805810	116806809	Intergenic	59814	100616309	MIR4472-2	microRNA 4472-2	ncRNA	4.65065	0.184379
chr21	46302255	46303254	Intergenic	-8936	754	PTTG1IP	PTTG1 interacting protein	protein-coding	6.52985	0.184476
chrX	56155841	56156840	Intron (NM_001324104, Intron 2 of 6)	-102449	11279	KLF8	Kruppel like factor 8	protein-coding	2.40141	0.184561
chr14	66414620	66415619	Intergenic	477299	693210	MIR625	microRNA 625	ncRNA	3.09485	0.184727
chr19	29589472	29590831	Intergenic	96689	100505835	LINC01532	long intergenic non-protein coding RNA 1532	ncRNA	4.7144	0.184769
chr19	9160844	9161843	Intergenic	-42578	125963	OR1M1	olfactory receptor family 1 subfamily M member 1	protein-coding	2.34637	0.184967
chr9	2621000	2622783	Promoter-TSS	104	7436	VLDLR	very low density lipoprotein receptor	protein-coding	4.06774	0.185066
chr2	78203796	78205286	Intron (NR_110288, Intron 1 of 3)	-22389	100170221	SNAR-H	small NF90 (ILF3) associated RNA H	snRNA	2.81032	0.185153
chr12	129787460	129789433	Intron (NM_133448, Intron 4 of 8)	95300	101927735	TMEM132D-AS2	TMEM132D antisense RNA 2	ncRNA	5.46606	0.185221
chr2	240850008	240851133	Intron (NR_136158, Intron 9 of 10)	31941	100616417	MIR4786	microRNA 4786	ncRNA	5.66229	0.185236
chr22	29810905	29812006	Intergenic	-23117	5988	RFPL1	ret finger protein like 1	protein-coding	7.83421	0.185796
chr15	68259684	68261232	Intergenic	-86059	8554	PIAS1	protein inhibitor of activated STAT 1	protein-coding	3.64904	0.186078
chr10	94449872	94450871	Promoter-TSS	659	3087	HHEX	hematopoietically expressed homeobox	protein-coding	3.17704	0.186211
chr3	187467706	187469053	Intergenic	-5123	604	BCL6	BCL6 transcription repressor	protein-coding	5.3488	0.186239
chr15	32396278	32397277	Intron (NR_046324, Intron 3 of 7)	74059	1139	CHRNA7	cholinergic receptor nicotinic alpha 7 subunit	protein-coding	3.7183	0.186901
chr19	9434420	9435419	Promoter-TSS	17	84527	ZNF559	zinc finger protein 559	protein-coding	2.51827	0.18694
chr13	37351912	37353516	Intergenic	-40625	5994	RFXAP	regulatory factor X associated protein	protein-coding	6.2168	0.187109
chr6	25962519	25964182	Promoter-TSS	320	10475	TRIM38	tripartite motif containing 38	protein-coding	7.61253	0.187166
chr12	89777802	89778801	Intergenic	-32023	1848	DUSP6	dual specificity phosphatase 6	protein-coding	7.29294	0.187572
chr21	20285804	20287037	Intergenic	-154290	101927797	MIR548XHG	MIR548X host gene	ncRNA	2.75125	0.187601
chr17	19912260	19913577	Promoter-TSS	246	92521	SPECC1	sperm antigen with calponin homology and coiled-coil domains 1	protein-coding	3.8699	0.188052
chr7	155411004	155412786	Intergenic	25205	100506302	LOC100506302	uncharacterized LOC100506302	ncRNA	10.9965	0.188105
chr19	29407951	29408950	Intergenic	-47588	148145	LINC00906	long intergenic non-protein coding RNA 906	ncRNA	2.37795	0.188249
chr1	156662232	156663402	Intergenic	12558	1382	CRABP2	cellular retinoic acid binding protein 2	protein-coding	20.2262	0.188256
chr19	33034293	33035293	Intergenic	-37303	9141	PDCD5	programmed cell death 5	protein-coding	2.30299	0.188276
chr13	49916807	49918160	Intron (NM_001079670, Intron 8 of 10)	58195	81617	CAB39L	calcium binding protein 39 like	protein-coding	10.5772	0.188643
chr2	3794788	3795981	Intron (NM_001287444, Intron 4 of 10)	40952	728597	DCDC2C	doublecortin domain containing 2C	protein-coding	4.96142	0.188654
chr10	3710305	3711304	Intron (NR_131187, Intron 1 of 1)	116597	1316	KLF6	Kruppel like factor 6	protein-coding	3.07984	0.188843
chrX	134555379	134556378	Promoter-TSS	9	399668	SMIM10L2A	small integral membrane protein 10 like 2A	protein-coding	2.82743	0.189055
chr13	103021196	103022195	Intron (NR_125912, Intron 1 of 1)	1815	100874081	FGF14-AS1	FGF14 antisense RNA 1	ncRNA	2.73147	0.18925
chr7	128742394	128743960	Intergenic	-23148	407835	LOC407835	mitogen-activated protein kinase kinase 2 pseudogene	pseudo	3.88697	0.189262
chr4	6200262	6201261	Intron (NM_144720, Intron 1 of 12)	1515	152789	JAKMIP1	janus kinase and microtubule interacting protein 1	protein-coding	3.41241	0.189281
chr13	36270929	36272113	Promoter-TSS	-140	100507114	LINC00445	long intergenic non-protein coding RNA 445	ncRNA	14.5381	0.189382
chr18	63713072	63714071	Intergenic	295323	1005	CDH7	cadherin 7	protein-coding	1.31377	0.189424
chr6	140174191	140175190	Intron (NR_038399, Intron 1 of 2)	-1297	100132735	FILNC1	FOXO induced long Non-coding RNA 1	ncRNA	2.58025	0.189598
chr17	19699531	19700530	Intron (NM_001142610, Intron 18 of 27)	-48419	218	ALDH3A1	aldehyde dehydrogenase 3 family member A1	protein-coding	2.43312	0.189655
chr6	119805030	119806487	Intron (NR_046100, Intron 1 of 5)	6709	285762	LOC285762	uncharacterized LOC285762	ncRNA	2.2721	0.189658
chr16	32360938	32361937	Intergenic	-60135	390705	LOC390705	protein phosphatase 2 regulatory subunit B'', beta pseudogene	pseudo	3.96729	0.18988
chr22	49046844	49047908	Intron (NM_015381, Intron 2 of 3)	75224	25817	TAFA5	TAFA chemokine like family member 5	protein-coding	5.92268	0.189921
chr16	33151979	33154246	Intergenic	-52471	24150	TP53TG3	TP53 target 3	protein-coding	7.00725	0.189927
chr7	87257186	87258536	Promoter-TSS	147	154661	RUNDC3B	RUN domain containing 3B	protein-coding	6.8653	0.190165
chr10	5005136	5006187	Promoter-TSS	54	1645	AKR1C1	aldo-keto reductase family 1 member C1	protein-coding	4.93819	0.190598
chr7	79133559	79134558	Intergenic	50782	100505881	MAGI2-AS3	MAGI2 antisense RNA 3	ncRNA	3.18533	0.191064
chr18	36969512	36970511	Intron (NR_024391, Intron 3 of 3)	232128	100126323	MIR924	microRNA 924	ncRNA	6.04264	0.191118
chr14	24808506	24809505	Promoter-TSS	192	11035	RIPK3	receptor interacting serine/threonine kinase 3	protein-coding	6.08549	0.191482
chr11	115800695	115801989	Intergenic	-170424	283143	LINC00900	long intergenic non-protein coding RNA 900	ncRNA	2.28801	0.191484
chr17	64959616	64960615	Promoter-TSS	-708	27092	CACNG4	calcium voltage-gated channel auxiliary subunit gamma 4	protein-coding	7.36522	0.191537
chr15	98555398	98556397	Intron (NR_146563, Intron 2 of 2)	9629	105371008	LINC02251	long intergenic non-protein coding RNA 2251	ncRNA	1.97214	0.1917
chr7	67402189	67403884	Intergenic	-82204	102723427	LOC102723427	uncharacterized LOC102723427	ncRNA	2.58102	0.191711
chr9	118769879	118770878	Intergenic	-82892	58483	LINC00474	long intergenic non-protein coding RNA 474	ncRNA	3.80643	0.191783
chr13	71430755	71431754	Intergenic	-158019	100885781	LINC00348	long intergenic non-protein coding RNA 348	ncRNA	2.0188	0.19185
chr8	9669301	9670300	Intergenic	70618	693182	MIR597	microRNA 597	ncRNA	2.54968	0.191872
chr1	206685848	206687728	Intron (NM_182664, Intron 1 of 4)	5924	83593	RASSF5	Ras association domain family member 5	protein-coding	10.4629	0.191975
chrY	149684	150685	Promoter-TSS	39	55344	PLCXD1	phosphatidylinositol specific phospholipase C X domain containing 1	protein-coding	5.8673	0.192023
chr16	32165996	32166995	Intron (NR_135178, Intron 21 of 24)	32939	102723753	LOC102723753	HECT and RLD domain containing E3 ubiquitin protein ligase 2 pseudogene	pseudo	4.4087	0.192414
chr12	40574651	40575650	Intergenic	25109	105369734	LINC02471	long intergenic non-protein coding RNA 2471	ncRNA	2.05796	0.192664
chr8	6760528	6761957	Intergenic	22356	1671	DEFA6	defensin alpha 6	protein-coding	8.15642	0.192673
chr11	7470233	7471412	Intron (NR_103855, Intron 4 of 4)	16244	100506258	LOC100506258	uncharacterized LOC100506258	ncRNA	3.91565	0.192805
chr16	32320833	32321832	Intergenic	-20030	390705	LOC390705	protein phosphatase 2 regulatory subunit B'', beta pseudogene	pseudo	2.95959	0.192851
chr8	125462918	125463917	Promoter-TSS	356	55039	TRMT12	tRNA methyltransferase 12 homolog	protein-coding	5.49557	0.192868
chr11	92733744	92734743	Intergenic	31454	4544	MTNR1B	melatonin receptor 1B	protein-coding	3.16049	0.192924
chr17	6277393	6278918	Intergenic	60286	23746	AIPL1	aryl hydrocarbon receptor interacting protein like 1	protein-coding	5.15611	0.19317
chr7	46690453	46691733	Intergenic	45627	730338	LOC730338	uncharacterized LOC730338	ncRNA	6.7627	0.193243
chr10	117613993	117614992	Intron (NM_207303, Intron 28 of 28)	339809	109623470	SNORD158	small nucleolar RNA, C/D box 158	snoRNA	2.86526	0.193391
chr1	185510184	185511183	Intergenic	86937	101929093	LINC01350	long intergenic non-protein coding RNA 1350	ncRNA	2.48636	0.193578
chr1	158150418	158151417	Exon (NM_001319145, Exon 2 of 6)	1180	912	CD1D	CD1d molecule	protein-coding	2.66322	0.193604
chr18	70268635	70269762	Intergenic	-57621	147381	CBLN2	cerebellin 2 precursor	protein-coding	7.69665	0.193881
chr3	32927185	32928184	Intron (NM_001039111, Intron 3 of 3)	-65452	1233	CCR4	C-C motif chemokine receptor 4	protein-coding	3.6125	0.193986
chr15	96804974	96805973	Intron (NR_125738, Intron 2 of 4)	-63802	7026	NR2F2	nuclear receptor subfamily 2 group F member 2	protein-coding	4.0961	0.194214
chr12	70231073	70232421	Intron (NM_182530, Intron 1 of 24)	12740	196446	MYRFL	myelin regulatory factor like	protein-coding	4.22684	0.194243
chr5	67583443	67585316	Promoter-TSS	32	5295	PIK3R1	phosphoinositide-3-kinase regulatory subunit 1	protein-coding	8.2068	0.194259
chr12	48835804	48836821	Intergenic	-30136	23519	ANP32D	acidic nuclear phosphoprotein 32 family member D	protein-coding	3.79397	0.194543
chr7	50652414	50653413	Intergenic	-19811	1644	DDC	dopa decarboxylase	protein-coding	3.89697	0.194638
chr11	12199951	12201326	Intron (NR_144420, Intron 3 of 27)	15408	102466906	MIR6124	microRNA 6124	ncRNA	16.0836	0.194698
chr14	96133241	96134323	Intron (NR_152604, Intron 4 of 7)	15348	27004	TCL6	T cell leukemia/lymphoma 6	ncRNA	5.69639	0.194902
chr19	50016164	50017319	Promoter-TSS	218	2217	FCGRT	Fc fragment of IgG receptor and transporter	protein-coding	7.6343	0.195194
chr4	87515877	87516876	Promoter-TSS	908	5783	PTPN13	protein tyrosine phosphatase non-receptor type 13	protein-coding	3.05603	0.195328
chr13	22248933	22250122	Intron (NM_002010, Intron 1 of 2)	4315	2254	FGF9	fibroblast growth factor 9	protein-coding	6.0292	0.195502
chr2	17095783	17096782	Intergenic	-249180	81553	FAM49A	family with sequence similarity 49 member A	protein-coding	3.63708	0.195547
chr18	10431592	10433377	Intergenic	-18117	101927350	LINC01254	long intergenic non-protein coding RNA 1254	ncRNA	4.40274	0.195641
chr13	23474210	23475209	Intron (NR_138043, Intron 1 of 2)	-2389	646201	BASP1P1	BASP1 pseudogene 1	pseudo	2.47802	0.195715
chr3	110213628	110214627	Intergenic	574679	100506555	NECTIN3-AS1	NECTIN3 antisense RNA 1	ncRNA	3.14188	0.196063
chr13	41767171	41769125	Promoter-TSS	557	84078	KBTBD7	kelch repeat and BTB domain containing 7	protein-coding	7.98919	0.196132
chr3	16185045	16186631	Intergenic	-30349	117248	GALNT15	polypeptide N-acetylgalactosaminyltransferase 15	protein-coding	3.44377	0.196142
chr8	49426409	49428101	Intergenic	-36872	101929268	LOC101929268	uncharacterized LOC101929268	ncRNA	5.78854	0.196235
chr14	44917879	44919467	Intergenic	57813	84075	FSCB	fibrous sheath CABYR binding protein	protein-coding	2.77827	0.19659
chr13	23539321	23540320	Intergenic	-49312	100996930	LINC00621	long intergenic non-protein coding RNA 621	ncRNA	9.43856	0.196686
chr4	12462814	12463936	Intergenic	238300	101929019	LINC02270	long intergenic non-protein coding RNA 2270	ncRNA	6.8309	0.196729
chr20	54457597	54458694	Intergenic	122430	140689	CBLN4	cerebellin 4 precursor	protein-coding	2.95842	0.196732
chr4	20616645	20617644	Intron (NM_001289136, Intron 33 of 35)	-80761	133015	PACRGL	parkin coregulated like	protein-coding	2.53107	0.196936
chr5	179868374	179869440	Intergenic	-52472	57472	CNOT6	CCR4-NOT transcription complex subunit 6	protein-coding	3.30815	0.196939
chr4	6324388	6325391	3' UTR (NM_001206994, Exon 10 of 10)	53312	7466	WFS1	wolframin ER transmembrane glycoprotein	protein-coding	10.6834	0.197039
chr5	33040006	33041005	Intergenic	92956	340113	LINC02120	long intergenic non-protein coding RNA 2120	ncRNA	2.2901	0.197327
chr2	121776116	121777115	Intergenic	226758	2736	GLI2	GLI family zinc finger 2	protein-coding	4.65991	0.19734
chr10	47686048	47687047	Intron (NM_001278688, Intron 16 of 16)	28314	195977	ANTXRL	ANTXR like	protein-coding	6.55837	0.197568
chr11	13087233	13088370	Intergenic	56938	644943	RASSF10	Ras association domain family member 10	protein-coding	6.39078	0.197649
chr1	212393124	212394123	Intron (NR_125982, Intron 2 of 3)	14455	101929541	LINC02608	long intergenic non-protein coding RNA 2608	ncRNA	5.95778	0.197736
chr7	149052512	149053511	Intergenic	70639	155060	LOC155060	AI894139 pseudogene	pseudo	3.8621	0.197882
chr9	72066822	72067821	Intron (NM_001163, Intron 8 of 12)	123080	9413	FAM189A2	family with sequence similarity 189 member A2	protein-coding	3.44832	0.198164
chr10	106252738	106253737	Intergenic	-13204	101927523	LINC02620	long intergenic non-protein coding RNA 2620	ncRNA	2.70044	0.198382
chr8	128064627	128065626	Intergenic	-26993	101867536	PRNCR1	prostate cancer associated Non-coding RNA 1	ncRNA	2.37167	0.1984
chr2	209043511	209044732	Intron (NM_001099334, Intron 6 of 8)	10633	389073	C2orf80	chromosome 2 open reading frame 80	protein-coding	4.39446	0.198423
chr11	134271733	134272732	Intron (NM_054025, Intron 1 of 5)	9580	27087	B3GAT1	beta-1,3-glucuronyltransferase 1	protein-coding	5.57619	0.198651
chr1	65613277	65614780	Promoter-TSS	142	205	AK4	adenylate kinase 4	protein-coding	7.2256	0.19867
chr4	113282028	113283118	Intron (NM_001102406, Intron 2 of 15)	64048	80216	ALPK1	alpha kinase 1	protein-coding	7.10861	0.198783
chr5	64398068	64399067	Intergenic	333810	10283	CWC27	CWC27 spliceosome associated cyclophilin	protein-coding	2.64812	0.198796
chr3	119297850	119298994	Promoter-TSS	83	141	ADPRH	ADP-ribosylarginine hydrolase	protein-coding	4.9463	0.198844
chr11	87907955	87908954	Promoter-TSS	157	23682	RAB38	RAB38, member RAS oncogene family	protein-coding	2.78758	0.198863
chr16	33789162	33791059	Intergenic	-175935	113218496	MIR9901	microRNA 9901	ncRNA	21.5084	0.198867
chr16	32428213	32429212	Intergenic	-127410	390705	LOC390705	protein phosphatase 2 regulatory subunit B'', beta pseudogene	pseudo	2.5491	0.199206
chr19	29566564	29567563	Intergenic	73601	100505835	LINC01532	long intergenic non-protein coding RNA 1532	ncRNA	2.27314	0.199388
chr5	137070658	137072277	Promoter-TSS	311	26249	KLHL3	kelch like family member 3	protein-coding	6.80125	0.199627
chr2	110595492	110596491	Intron (NM_001123363, Intron 21 of 23)	44109	84220	RGPD5	RANBP2 like and GRIP domain containing 5	protein-coding	1.81649	0.199713
chr2	202999635	203001300	Intron (NM_001367720, Intron 12 of 23)	-18686	729224	KIAA2012-AS1	KIAA2012 antisense RNA 1	ncRNA	4.47461	0.199824
chr2	130426689	130427688	Intergenic	207876	105373615	LINC02572	long intergenic non-protein coding RNA 2572	ncRNA	2.28866	0.199871
chr20	26249530	26250529	Intergenic	-60160	284801	MIR663AHG	MIR663A host gene	ncRNA	4.72691	0.199959
chr8	110572288	110573299	Intron (NM_198120, Intron 5 of 6)	19938	9166	EBAG9	estrogen receptor binding site associated antigen 9	protein-coding	2.76558	0.199967
chr9	119854649	119855648	Intron (NM_014010, Intron 4 of 21)	88332	100124538	SNORA70C	small nucleolar RNA, H/ACA box 70C	snoRNA	2.97533	0.20014
chr20	32803533	32804532	Intergenic	-44139	434	ASIP	agouti signaling protein	protein-coding	2.0052	0.2002
chr5	43396739	43397738	Promoter-TSS	1	56477	CCL28	C-C motif chemokine ligand 28	protein-coding	1.88818	0.200255
chr6	111994919	111996377	Intron (NM_153047, Intron 13 of 13)	-68171	10758	TRAF3IP2	TRAF3 interacting protein 2	protein-coding	8.25237	0.200306
chr10	133927023	133928022	Intron (NM_001323087, Intron 2 of 23)	48072	282973	JAKMIP3	Janus kinase and microtubule interacting protein 3	protein-coding	5.97093	0.200345
chr15	57249734	57250749	Intron (NM_207038, Intron 3 of 19)	38598	6938	TCF12	transcription factor 12	protein-coding	6.21252	0.200393
chrX	65444983	65446055	Intron (NR_159800, Intron 16 of 19)	57927	9843	HEPH	hephaestin	protein-coding	3.15919	0.200624
chr6	27618758	27619757	Intergenic	-42557	100507173	LINC01012	long intergenic non-protein coding RNA 1012	ncRNA	2.63763	0.20066
chr13	44947172	44948993	Promoter-TSS	104	387923	SERP2	stress associated endoplasmic reticulum protein family member 2	protein-coding	7.08983	0.200949
chr5	150949308	150951317	Intergenic	-1807	2196	FAT2	FAT atypical cadherin 2	protein-coding	7.61694	0.201162
chr8	53931106	53932105	Intergenic	79137	2831	NPBWR1	neuropeptides B and W receptor 1	protein-coding	3.21959	0.201217
chr2	95695803	95697593	Intron (NM_022440, Intron 1 of 1)	5245	4118	MAL	mal, T cell differentiation protein	protein-coding	7.59192	0.201218
chr10	128112442	128113441	TTS (NR_146939)	-1558	728158	LOC728158	uncharacterized LOC728158	ncRNA	2.38624	0.201253
chr13	34309255	34310508	Intergenic	-58950	90627	STARD13	StAR related lipid transfer domain containing 13	protein-coding	4.39862	0.201304
chr15	98418259	98419370	Intergenic	-1155	91948	LINC00923	long intergenic non-protein coding RNA 923	ncRNA	3.72271	0.201387
chr16	32885160	32886160	Intergenic	10803	386757	SLC6A10P	solute carrier family 6 member 10, pseudogene	pseudo	40.9617	0.20141
chr1	149293745	149294788	Intergenic	6031	644634	LOC644634	uncharacterized LOC644634	ncRNA	8.15598	0.201492
chr2	219873331	219874330	Exon (NM_194302, Exon 29 of 35)	6893	100129175	LOC100129175	uncharacterized LOC100129175	ncRNA	3.23592	0.201663
chr6	54172172	54173171	Promoter-TSS	-568	27283	TINAG	tubulointerstitial nephritis antigen	protein-coding	3.25839	0.201702
chr19	43531142	43532141	Intergenic	-1020	5680	PSG11	pregnancy specific beta-1-glycoprotein 11	protein-coding	4.41664	0.201895
chr6	36207223	36208309	Intergenic	-3179	285848	PNPLA1	patatin like phospholipase domain containing 1	protein-coding	8.79045	0.201896
chr5	125760144	125761143	Intron (NR_146196, Intron 1 of 14)	1542	65983	GRAMD2B	GRAM domain containing 2B	protein-coding	6.18677	0.20206
chr18	10200544	10201617	Intergenic	213287	101927350	LINC01254	long intergenic non-protein coding RNA 1254	ncRNA	10.884	0.202111
chr11	14604974	14605973	Intron (NM_148976, Intron 2 of 10)	59707	5682	PSMA1	proteasome subunit alpha 1	protein-coding	3.65147	0.202143
chr2	27719012	27720131	Promoter-TSS	-135	2646	GCKR	glucokinase regulator	protein-coding	7.40239	0.202257
chr9	95595645	95596804	Intron (NR_026868, Intron 8 of 9)	24331	138649	ANKRD19P	ankyrin repeat domain 19, pseudogene	pseudo	5.83464	0.202346
chr9	92176825	92177824	Intergenic	-42603	10912	GADD45G	growth arrest and DNA damage inducible gamma	protein-coding	4.25539	0.202354
chr8	47002258	47003257	Intergenic	526508	389652	ASNSP1	asparagine synthetase pseudogene 1	pseudo	2.77848	0.202443
chr9	116646342	116647788	Intron (NM_001318042, Intron 1 of 14)	8476	114991	ZNF618	zinc finger protein 618	protein-coding	6.14486	0.202583
chr21	41309686	41310685	Intergenic	70821	5121	PCP4	Purkinje cell protein 4	protein-coding	2.64271	0.202766
chr12	129211117	129212944	Intergenic	96473	121260	SLC15A4	solute carrier family 15 member 4	protein-coding	3.52578	0.203025
chr19	54875830	54876829	Promoter-TSS	209	3903	LAIR1	leukocyte associated immunoglobulin like receptor 1	protein-coding	1.34973	0.203043
chr1	96166646	96167645	Intergenic	191473	100996635	LINC02607	long intergenic non-protein coding RNA 2607	ncRNA	2.36168	0.203147
chr16	49536457	49537925	Intron (NM_001330533, Intron 5 of 5)	15305	1596	ADAM3B	ADAM metallopeptidase domain 3B (pseudogene)	pseudo	7.07129	0.203183
chr7	121945205	121946204	Promoter-TSS	-900	389549	FEZF1	FEZ family zinc finger 1	protein-coding	2.92275	0.203196
chr5	52252524	52253769	3' UTR (NM_181501, Exon 29 of 29)	-32036	3673	ITGA2	integrin subunit alpha 2	protein-coding	4.14875	0.203327
chr5	63538724	63540062	Intron (NM_001323292, Intron 5 of 6)	77723	285671	RNF180	ring finger protein 180	protein-coding	3.48604	0.203419
chr14	52075653	52077178	Intron (NM_001042481, Intron 2 of 14)	-9745	100874185	FRMD6-AS2	FRMD6 antisense RNA 2	ncRNA	4.87479	0.203561
chr5	152825239	152826238	Intergenic	-44346	2890	GRIA1	glutamate ionotropic receptor AMPA type subunit 1	protein-coding	2.22688	0.203663
chr15	32197116	32198115	Intergenic	-34739	161725	OTUD7A	OTU deubiquitinase 7A	protein-coding	2.0797	0.20368
chr2	97151062	97152478	Intergenic	19324	93082	NEURL3	neuralized E3 ubiquitin protein ligase 3	protein-coding	3.86032	0.203691
chr20	21098712	21099711	Intergenic	-7405	55857	KIZ	kizuna centrosomal protein	protein-coding	3.86866	0.203827
chr7	68860204	68861203	Intergenic	201907	100507468	CT66	cancer/testis associated transcript 66	ncRNA	2.12199	0.204031
chr10	127350618	127351682	Intron (NM_001128202, Intron 1 of 3)	20582	387718	TEX36	testis expressed 36	protein-coding	4.99971	0.204042
chr16	33513541	33516225	Intergenic	-56961	104644205	ENPP7P13	ectonucleotide pyrophosphatase/phosphodiesterase 7 pseudogene 13	pseudo	27.5794	0.20412
chr17	67469909	67471060	TTS (NR_145982)	11189	105371880	LOC105371880	uncharacterized LOC105371880	ncRNA	4.36428	0.204193
chr17	11772684	11774239	Intron (NM_001372, Intron 51 of 68)	-12758	1770	DNAH9	dynein axonemal heavy chain 9	protein-coding	2.94411	0.204359
chr8	144745241	144746240	Intergenic	13786	9831	ZNF623	zinc finger protein 623	protein-coding	3.71948	0.204478
chr7	116270671	116271680	Intergenic	-16301	100996266	LINC01510	long intergenic non-protein coding RNA 1510	ncRNA	3.10332	0.204479
chr15	70446478	70447485	Intergenic	-56725	7090	TLE3	TLE family member 3, transcriptional corepressor	protein-coding	7.04573	0.204614
chr7	53023895	53024971	Intergenic	-78893	285877	POM121L12	POM121 transmembrane nucleoporin like 12	protein-coding	2.96635	0.204779
chr6	107246579	107247578	Intergenic	-11662	100422737	LINC02532	long intergenic non-protein coding RNA 2532	ncRNA	3.57261	0.204794
chr10	88427601	88428827	Promoter-TSS	-54	11155	LDB3	LIM domain binding 3	protein-coding	14.0904	0.20482
chr5	9547161	9548496	Intron (NR_045196, Intron 1 of 2)	-1111	100113384	SNORD123	small nucleolar RNA, C/D box 123	snoRNA	9.14509	0.204934
chr8	15483315	15485556	Intron (NM_178234, Intron 2 of 9)	86663	7991	TUSC3	tumor suppressor candidate 3	protein-coding	4.47795	0.205126
chr17	7042337	7043356	Intergenic	-24716	433	ASGR2	asialoglycoprotein receptor 2	protein-coding	6.13167	0.205251
chr15	27939530	27940971	Intergenic	404211	4948	OCA2	OCA2 melanosomal transmembrane protein	protein-coding	3.49964	0.205284
chr3	194705049	194706437	Intergenic	-109574	100874528	XXYLT1-AS1	XXYLT1 antisense RNA 1	ncRNA	7.36735	0.205351
chr4	89977725	89978724	Promoter-TSS	112	10144	FAM13A	family with sequence similarity 13 member A	protein-coding	2.70052	0.205401
chr18	41168679	41171126	Intergenic	-312447	6860	SYT4	synaptotagmin 4	protein-coding	4.39171	0.205593
chr2	31820899	31821898	Intergenic	-15391	6716	SRD5A2	steroid 5 alpha-reductase 2	protein-coding	2.01279	0.20574
chr19	57900773	57901772	Promoter-TSS	50	147694	ZNF548	zinc finger protein 548	protein-coding	3.53209	0.205869
chr1	212386978	212388444	Intron (NR_125982, Intron 3 of 3)	20367	101929541	LINC02608	long intergenic non-protein coding RNA 2608	ncRNA	6.064	0.20589
chr12	127609845	127611119	Intergenic	-65540	101927592	LINC02405	long intergenic non-protein coding RNA 2405	ncRNA	8.95541	0.205921
chr6	27124709	27126165	Intergenic	10032	100422934	MIR3143	microRNA 3143	ncRNA	3.12624	0.206006
chr19	57999509	58000574	Promoter-TSS	923	79744	ZNF419	zinc finger protein 419	protein-coding	5.11342	0.206146
chr16	85387884	85388906	Intergenic	-48464	100847022	MIR5093	microRNA 5093	ncRNA	13.7394	0.206209
chr13	36290193	36291253	Intergenic	18859	100507114	LINC00445	long intergenic non-protein coding RNA 445	ncRNA	4.60329	0.206374
chr16	33317910	33318909	Intergenic	-19707	390705	LOC390705	protein phosphatase 2 regulatory subunit B'', beta pseudogene	pseudo	3.18612	0.206461
chr16	90168415	90169558	Promoter-TSS	314	100996541	FAM157C	family with sequence similarity 157 member C	ncRNA	3.65515	0.206554
chr15	58683994	58684994	Intergenic	-39696	3990	LIPC	lipase C, hepatic type	protein-coding	3.71228	0.206616
chr11	110150984	110151983	Intron (NM_001260493, Intron 1 of 15)	15954	5962	RDX	radixin	protein-coding	4.99962	0.206621
chr2	241216215	241217695	Intergenic	-136880	150677	OTOS	otospiralin	protein-coding	3.29679	0.206631
chr4	187734440	187735439	Intergenic	-89929	2195	FAT1	FAT atypical cadherin 1	protein-coding	8.7258	0.206682
chr8	19864548	19865547	Intergenic	68283	4023	LPL	lipoprotein lipase	protein-coding	3.8791	0.206712
chr19	29457604	29458603	Non-coding (NR_027318, Exon 2 of 2)	-1272	102724958	LOC102724958	uncharacterized LOC102724958	ncRNA	3.0078	0.206724
chr2	129549408	129550642	Intergenic	-72149	101927881	LOC101927881	uncharacterized LOC101927881	ncRNA	4.58694	0.206731
chr19	28463007	28464006	Intron (NR_146734, Intron 6 of 7)	-178658	148189	LINC00662	long intergenic non-protein coding RNA 662	ncRNA	1.96119	0.2068
chr19	6722774	6723773	Intergenic	-2612	718	C3	complement C3	protein-coding	3.99658	0.206873
chr1	164582268	164583267	Intron (NM_001204963, Intron 2 of 8)	53808	5087	PBX1	PBX homeobox 1	protein-coding	2.86083	0.20702
chr6	158759945	158760966	Intron (NM_001007466, Intron 1 of 12)	16441	109623462	SNORA116	small nucleolar RNA, H/ACA box 116	snoRNA	6.25648	0.207168
chr18	36993775	36994774	Intron (NR_024391, Intron 3 of 3)	207865	100126323	MIR924	microRNA 924	ncRNA	1.9947	0.207543
chr16	32883531	32884530	Intergenic	12433	386757	SLC6A10P	solute carrier family 6 member 10, pseudogene	pseudo	17.2277	0.207643
chr2	241279073	241280072	Intergenic	-95508	2817	GPC1	glypican 1	protein-coding	5.12907	0.207717
chr4	146953291	146954969	Intergenic	88935	100505545	LINC01095	long intergenic non-protein coding RNA 1095	ncRNA	6.51768	0.207976
chr8	10923620	10924986	Promoter-TSS	296	101929269	LOC101929269	uncharacterized LOC101929269	ncRNA	2.35585	0.208233
chr4	92855936	92857133	Intergenic	341919	101929194	LNCPRESS2	lncRNA p53 regulated and ESC associated 2	ncRNA	2.41748	0.208336
chr5	56367939	56369017	Intergenic	-101297	65056	GPBP1	GC-rich promoter binding protein 1	protein-coding	2.81734	0.208681
chr20	46485751	46487035	Intergenic	-71033	55959	SULF2	sulfatase 2	protein-coding	6.26851	0.208851
chr8	6847851	6848850	Intergenic	-1107	170949	DEFT1P	defensin theta 1, pseudogene	pseudo	2.88008	0.208944
chr17	32348125	32349124	Intron (NM_001094, Intron 1 of 9)	135201	40	ASIC2	acid sensing ion channel subunit 2	protein-coding	1.97891	0.20914
chr1	59612061	59613060	Promoter-TSS	-81	729467	HSD52	uncharacterized LOC729467	ncRNA	5.74477	0.209497
chr11	67745848	67746847	Intergenic	25220	81622	UNC93B1	unc-93 homolog B1, TLR signaling regulator	protein-coding	3.90478	0.209648
chr15	100746016	100747015	Intron (NM_139057, Intron 7 of 21)	135665	170691	ADAMTS17	ADAM metallopeptidase with thrombospondin type 1 motif 17	protein-coding	5.38098	0.209699
chr8	19976784	19977783	Intergenic	63364	6570	SLC18A1	solute carrier family 18 member A1	protein-coding	3.5806	0.209707
chr13	109832811	109833962	Intron (NM_015011, Intron 34 of 34)	-13735	100885782	MYO16-AS1	MYO16 antisense RNA 1	ncRNA	2.45852	0.209833
chr13	29104673	29105707	Intergenic	-35925	2321	FLT1	fms related tyrosine kinase 1	protein-coding	4.34431	0.210088
chr4	49215744	49217171	Intergenic	227798	80157	CWH43	cell wall biogenesis 43 C-terminal homolog	protein-coding	6.63874	0.21017
chr1	230849465	230850708	Promoter-TSS	-218	183	AGT	angiotensinogen	protein-coding	14.3337	0.210219
chr15	84047762	84049689	Intergenic	-67255	6457	SH3GL3	SH3 domain containing GRB2 like 3, endophilin A3	protein-coding	4.88266	0.210254
chr13	40139347	40140363	Intron (NM_005780, Intron 2 of 3)	37475	10186	LHFPL6	LHFPL tetraspan subfamily member 6	protein-coding	3.25663	0.210289
chr10	88713704	88714703	Intron (NM_024756, Intron 1 of 6)	-1313	6623	SNCG	synuclein gamma	protein-coding	20.569	0.210703
chr13	74048523	74049522	Intergenic	-89359	100874155	LINC00392	long intergenic non-protein coding RNA 392	ncRNA	2.37435	0.210721
chr15	40875402	40876401	Intergenic	-10546	57082	KNL1	kinetochore scaffold 1	protein-coding	1.91627	0.210745
chr9	103173079	103174578	Intergenic	-15667	91283	MSANTD3	Myb/SANT DNA binding domain containing 3	protein-coding	2.93044	0.210762
chr4	129188116	129189138	Intergenic	20341	10424	PGRMC2	progesterone receptor membrane component 2	protein-coding	5.02699	0.210906
chr12	40603249	40604248	Intergenic	-15051	120892	LRRK2	leucine rich repeat kinase 2	protein-coding	1.37965	0.21118
chr20	13316500	13318055	Intergenic	-96943	100505536	ISM1-AS1	ISM1 antisense RNA 1	ncRNA	4.33559	0.211195
chr3	32086678	32087801	Intergenic	-60764	23171	GPD1L	glycerol-3-phosphate dehydrogenase 1 like	protein-coding	4.75185	0.211242
chr8	123768835	123769878	Intergenic	-24538	22882	ZHX2	zinc fingers and homeoboxes 2	protein-coding	3.24671	0.211571
chr8	139965055	139966054	Intergenic	-39270	169044	COL22A1	collagen type XXII alpha 1 chain	protein-coding	3.4124	0.21204
chr18	37227145	37228144	Intron (NR_024391, Intron 2 of 3)	-25505	100126323	MIR924	microRNA 924	ncRNA	1.74597	0.2121
chr6	169562904	169563903	Promoter-TSS	-319	101929484	LINC01615	long intergenic non-protein coding RNA 1615	ncRNA	4.12005	0.212103
chr6	110608605	110609764	Intron (NM_001123364, Intron 4 of 4)	42077	728464	METTL24	methyltransferase like 24	protein-coding	2.76609	0.212154
chr6	10099013	10100012	Intergenic	-305223	109729173	TFAP2A-AS2	TFAP2A antisense RNA 2	ncRNA	4.07998	0.21222
chr3	126945062	126946993	Intergenic	34053	285311	C3orf56	chromosome 3 open reading frame 56	protein-coding	3.92491	0.212537
chr8	48648428	48649427	TTS (NM_001080394)	1799	1052	CEBPD	CCAAT enhancer binding protein delta	protein-coding	9.97029	0.212568
chr18	76302049	76303055	Intergenic	-437723	27164	SALL3	spalt like transcription factor 3	protein-coding	5.65937	0.21275
chr13	19552277	19553276	Intergenic	-29623	348021	LINC00442	long intergenic non-protein coding RNA 442	ncRNA	4.1136	0.212816
chr3	109629184	109630244	Intergenic	308039	100616129	MIR4445	microRNA 4445	ncRNA	5.10797	0.213179
chr11	40013437	40014463	Intergenic	300730	57689	LRRC4C	leucine rich repeat containing 4C	protein-coding	8.29475	0.213222
chr8	102526223	102527267	Intron (NM_001330593, Intron 1 of 15)	22078	79977	GRHL2	grainyhead like transcription factor 2	protein-coding	7.29042	0.213397
chrY	3038923	3039922	Intergenic	168385	100873962	LINC00278	long intergenic non-protein coding RNA 278	ncRNA	1.27487	0.213421
chr14	60797640	60798649	Intergenic	8230	101927729	LINC02322	long intergenic non-protein coding RNA 2322	ncRNA	4.26074	0.213599
chrX	154033310	154034309	Promoter-TSS	-7	4354	MPP1	membrane palmitoylated protein 1	protein-coding	4.16754	0.213647
chr12	31912330	31913329	Intergenic	-30721	196394	AMN1	antagonist of mitotic exit network 1 homolog	protein-coding	2.32785	0.213698
chr3	117265935	117266934	Intergenic	143338	105374057	LINC02024	long intergenic non-protein coding RNA 2024	ncRNA	1.93271	0.213964
chr22	22535669	22537166	Intergenic	-62781	7441	VPREB1	V-set pre-B cell surrogate light chain 1	protein-coding	4.62097	0.214145
chr17	10692754	10693791	Intron (NR_073458, Intron 1 of 3)	14144	100289255	TMEM238L	transmembrane protein 238 like	ncRNA	7.0559	0.214452
chr10	133943870	133944869	Intron (NM_001323089, Intron 3 of 22)	-56083	10570	DPYSL4	dihydropyrimidinase like 4	protein-coding	7.36784	0.214465
chr15	98410703	98411871	Intron (NR_024172, Intron 1 of 2)	6372	91948	LINC00923	long intergenic non-protein coding RNA 923	ncRNA	3.68996	0.214498
chr20	24431819	24432822	Intergenic	-17515	79953	SYNDIG1	synapse differentiation inducing 1	protein-coding	3.02574	0.214668
chr18	47684777	47685776	Intron (NM_001080467, Intron 1 of 39)	-32343	100422865	MIR4320	microRNA 4320	ncRNA	6.62874	0.214778
chr11	34296188	34297551	Intron (NM_145804, Intron 1 of 16)	82688	25841	ABTB2	ankyrin repeat and BTB domain containing 2	protein-coding	6.35239	0.214787
chr2	79620622	79621637	Intergenic	106841	101927987	LOC101927987	uncharacterized LOC101927987	ncRNA	7.61539	0.214886
chr19	11062657	11063954	Intergenic	-8401	6597	SMARCA4	SWI/SNF related, matrix associated, actin dependent regulator of chromatin, subfamily a, member 4	protein-coding	6.20869	0.214999
chr14	100268359	100269413	Intron (NM_004434, Intron 1 of 21)	9136	2009	EML1	EMAP like 1	protein-coding	4.15782	0.215028
chr6	51989381	51990660	Intergenic	-19127	406989	MIR206	microRNA 206	ncRNA	2.76531	0.21504
chr9	17630030	17631029	Intron (NM_003026, Intron 1 of 8)	51465	6456	SH3GL2	SH3 domain containing GRB2 like 2, endophilin A1	protein-coding	4.8159	0.215076
chr5	80339198	80340197	Intron (NM_006909, Intron 2 of 26)	-82971	102524628	RASGRF2-AS1	RASGRF2 antisense RNA 1	ncRNA	7.87739	0.2154
chr4	121760572	121761571	Intron (NM_001300824, Intron 3 of 13)	82950	11107	PRDM5	PR/SET domain 5	protein-coding	6.78863	0.215514
chr2	237595878	237596877	Intergenic	117909	57007	ACKR3	atypical chemokine receptor 3	protein-coding	4.31054	0.215578
chr15	100600123	100601737	Intron (NM_139057, Intron 15 of 21)	253702	400464	LOC400464	ubiquitin conjugating enzyme E2 Q2 pseudogene	pseudo	7.48741	0.215725
chr2	178416396	178418145	Promoter-TSS	254	150737	TTC30B	tetratricopeptide repeat domain 30B	protein-coding	4.84741	0.215905
chr4	10656906	10657960	Intron (NM_052964, Intron 2 of 18)	28959	116449	CLNK	cytokine dependent hematopoietic cell linker	protein-coding	4.12937	0.21616
chr13	35421785	35422784	Intergenic	-94140	26960	NBEA	neurobeachin	protein-coding	4.24219	0.216452
chr10	15482350	15483349	Intergenic	-69561	221061	FAM171A1	family with sequence similarity 171 member A1	protein-coding	2.50431	0.216592
chr19	29924556	29925555	Intron (NR_040029, Intron 1 of 9)	91604	284395	LOC284395	uncharacterized LOC284395	ncRNA	2.92269	0.216649
chr18	52273864	52275354	Intergenic	16219	284254	DYNAP	dynactin associated protein	protein-coding	4.43251	0.216671
chr1	31122021	31123020	Intergenic	-69099	100129196	MATN1-AS1	MATN1 antisense RNA 1	ncRNA	7.14219	0.216769
chr10	45459242	45460241	Intron (NM_032023, Intron 1 of 10)	4491	83937	RASSF4	Ras association domain family member 4	protein-coding	5.91014	0.217284
chr15	32357455	32358454	Intron (NM_000746, Intron 2 of 9)	35236	1139	CHRNA7	cholinergic receptor nicotinic alpha 7 subunit	protein-coding	1.584	0.21732
chr11	35303798	35304797	Intron (NM_001252652, Intron 9 of 11)	119800	109623487	SNORD164	small nucleolar RNA, C/D box 164	snoRNA	2.99582	0.217392
chr10	133586599	133587598	Intergenic	35437	399827	LINC01164	long intergenic non-protein coding RNA 1164	ncRNA	6.89253	0.217738
chr16	84403553	84404552	Intron (NM_001286527, Intron 1 of 27)	1923	9914	ATP2C2	ATPase secretory pathway Ca2+ transporting 2	protein-coding	4.67872	0.217785
chr2	31274355	31275354	Intron (NM_024572, Intron 1 of 14)	77652	79623	GALNT14	polypeptide N-acetylgalactosaminyltransferase 14	protein-coding	1.92335	0.21781
chr2	129138294	129139641	Intergenic	-62525	9394	HS6ST1	heparan sulfate 6-O-sulfotransferase 1	protein-coding	14.9216	0.217834
chr7	138248177	138249176	Intron (NM_015905, Intron 9 of 18)	100293	136306	SVOPL	SVOP like	protein-coding	7.35425	0.21784
chr16	32168629	32169844	Intron (NR_135178, Intron 19 of 24)	30198	102723753	LOC102723753	HECT and RLD domain containing E3 ubiquitin protein ligase 2 pseudogene	pseudo	5.44633	0.217992
chr13	25511123	25512122	Intron (NR_026730, Intron 4 of 4)	-14623	55835	CENPJ	centromere protein J	protein-coding	4.19953	0.218355
chr10	4868256	4869255	Promoter-TSS	356	83592	AKR1E2	aldo-keto reductase family 1 member E2	protein-coding	4.00553	0.218408
chr17	32562258	32563647	Intergenic	-19352	6347	CCL2	C-C motif chemokine ligand 2	protein-coding	4.42369	0.218439
chr1	210770588	210771612	Intron (NM_018194, Intron 10 of 11)	268390	55733	HHAT	hedgehog acyltransferase	protein-coding	3.79045	0.218798
chr3	186649288	186650287	Intron (NM_173216, Intron 1 of 7)	1472	6480	ST6GAL1	ST6 beta-galactoside alpha-2,6-sialyltransferase 1	protein-coding	4.31236	0.21882
chr5	111093108	111094351	Promoter-TSS	64	9315	NREP	neuronal regeneration related protein	protein-coding	3.01523	0.218822
chr9	65696759	65697758	Intergenic	-187648	26165	SPATA31A7	SPATA31 subfamily A member 7	protein-coding	2.74886	0.218887
chr7	107875571	107876599	Intron (NM_001371164, Intron 3 of 29)	7744					7.17981	0.218911
chr10	87887710	87888709	Intron (NM_017551, Intron 4 of 15)	136336	442911	MIR346	microRNA 346	ncRNA	3.30034	0.218913
chr6	79861533	79862846	Intergenic	-74218	55023	PHIP	pleckstrin homology domain interacting protein	protein-coding	4.46868	0.218917
chr18	14457839	14459130	Intergenic	40221	440224	CXADRP3	CXADR pseudogene 3	pseudo	4.0436	0.218937
chr18	73634614	73635613	Intergenic	-199840	339298	LOC339298	uncharacterized LOC339298	ncRNA	3.66061	0.218977
chr5	173986342	173987341	Intergenic	-164744	4488	MSX2	msh homeobox 2	protein-coding	3.18477	0.218978
chr14	52573257	52574256	Intergenic	-37979	22795	NID2	nidogen 2	protein-coding	2.77606	0.219154
chr3	10568804	10569803	Intron (NM_001353564, Intron 2 of 20)	-22033	491	ATP2B2	ATPase plasma membrane Ca2+ transporting 2	protein-coding	3.11528	0.219165
chr2	129119008	129120522	Intergenic	-43323	9394	HS6ST1	heparan sulfate 6-O-sulfotransferase 1	protein-coding	5.75565	0.219209
chr4	121662709	121663708	Intron (NM_001300824, Intron 12 of 13)	180813	11107	PRDM5	PR/SET domain 5	protein-coding	3.22105	0.219479
chr3	23324758	23325757	Intron (NM_001370225, Intron 3 of 5)	80439	7325	UBE2E2	ubiquitin conjugating enzyme E2 E2	protein-coding	2.62297	0.219483
chr6	41168328	41169494	Promoter-TSS	-24	79865	TREML2	triggering receptor expressed on myeloid cells like 2	protein-coding	4.52594	0.219724
chr3	75551463	75552462	Intron (NR_151705, Intron 2 of 2)	67503	107986100	LINC02018	long intergenic non-protein coding RNA 2018	ncRNA	3.77313	0.219792
chr16	9562861	9563860	Intergenic	-13998	104266959	LINC01195	long intergenic non-protein coding RNA 1195	ncRNA	2.95497	0.220025
chr18	73350841	73351840	Intergenic	73018	100505853	LINC01898	long intergenic non-protein coding RNA 1898	ncRNA	2.04986	0.220027
chr15	95745824	95746823	Intergenic	124006	400456	LINC01197	long intergenic non-protein coding RNA 1197	ncRNA	2.99129	0.220056
chr22	18879532	18880531	Intron (NR_136571, Intron 1 of 11)	1913	100996432	FAM230F	family with sequence similarity 230 member F	ncRNA	2.76079	0.220209
chr7	114539904	114540903	Intergenic	-21806	29969	MDFIC	MyoD family inhibitor domain containing	protein-coding	1.95542	0.220214
chr4	26578596	26579595	Intergenic	-6451	55296	TBC1D19	TBC1 domain family member 19	protein-coding	3.54368	0.22028
chr1	149575998	149578298	Promoter-TSS	681	728855	LINC00623	long intergenic non-protein coding RNA 623	ncRNA	5.52029	0.22043
chr1	113733861	113734896	Intergenic	14497	643441	LOC643441	uncharacterized LOC643441	ncRNA	6.10118	0.220431
chr13	27041845	27043186	Intergenic	-89305	10810	WASF3	WASP family member 3	protein-coding	3.35913	0.220689
chr16	53407017	53408183	Promoter-TSS	195	102723373	LOC102723373	uncharacterized LOC102723373	ncRNA	2.68743	0.220726
chr8	110742215	110743214	Intergenic	-38694	55638	SYBU	syntabulin	protein-coding	4.0931	0.220751
chr14	60431943	60432958	Intron (NM_001355272, Intron 10 of 32)	46019	341883	LRRC9	leucine rich repeat containing 9	protein-coding	2.98498	0.220761
chr5	67977078	67978077	Intergenic	348177	101928885	LINC02198	long intergenic non-protein coding RNA 2198	ncRNA	2.59499	0.220785
chr16	33481578	33482577	Intergenic	-89767	104644205	ENPP7P13	ectonucleotide pyrophosphatase/phosphodiesterase 7 pseudogene 13	pseudo	1.91289	0.220878
chr1	222241732	222243061	Intergenic	-90534	105372950	LINC02257	long intergenic non-protein coding RNA 2257	ncRNA	2.98096	0.220912
chr15	54185110	54186716	Intergenic	-84725	440279	UNC13C	unc-13 homolog C	protein-coding	3.09316	0.22143
chr13	28596496	28597769	Intron (NM_004119, Intron 19 of 23)	-34358	646625	URAD	ureidoimidazoline (2-oxo-4-hydroxy-4-carboxy-5-) decarboxylase	protein-coding	5.25511	0.221451
chr2	71250486	71251485	Promoter-TSS	-220	79315	OR7E91P	olfactory receptor family 7 subfamily E member 91 pseudogene	pseudo	4.28525	0.221543
chr13	19711499	19712871	Intergenic	-19762	107984132	LOC107984132	uncharacterized LOC107984132	ncRNA	6.91207	0.222352
chr10	94958890	94959889	Intergenic	125739	1592	CYP26A1	cytochrome P450 family 26 subfamily A member 1	protein-coding	2.94787	0.222426
chr13	114743605	114745202	Intergenic	99027	22821	RASA3	RAS p21 protein activator 3	protein-coding	15.6329	0.222451
chr13	52985345	52986912	TTS (NM_001282169)	-5821	55901	THSD1	thrombospondin type 1 domain containing 1	protein-coding	11.9836	0.222551
chr17	9810971	9811970	Intergenic	-2882	5957	RCVRN	recoverin	protein-coding	2.77114	0.222739
chr16	32869828	32872210	Intergenic	25444	386757	SLC6A10P	solute carrier family 6 member 10, pseudogene	pseudo	47.6786	0.222848
chr14	50159357	50160534	Promoter-TSS	107	122773	KLHDC1	kelch domain containing 1	protein-coding	4.311	0.222865
chr14	64215431	64216430	Intergenic	-21147	81537	SGPP1	sphingosine-1-phosphate phosphatase 1	protein-coding	3.57846	0.222962
chr15	100824012	100825011	Intron (NM_139057, Intron 3 of 21)	57669	170691	ADAMTS17	ADAM metallopeptidase with thrombospondin type 1 motif 17	protein-coding	3.94032	0.223267
chr8	139868556	139869623	Intron (NM_152888, Intron 3 of 64)	57195	169044	COL22A1	collagen type XXII alpha 1 chain	protein-coding	4.52787	0.223383
chr1	164628503	164630091	Intron (NM_001204963, Intron 2 of 8)	100338	5087	PBX1	PBX homeobox 1	protein-coding	4.47814	0.223797
chr3	148942485	148943488	Intergenic	-3370	1356	CP	ceruloplasmin	protein-coding	7.76235	0.223962
chr22	27829080	27830079	Intergenic	122967	100507657	LINC02554	long intergenic non-protein coding RNA 2554	ncRNA	5.83371	0.224046
chr1	59042571	59043702	Promoter-TSS	-212	4070	TACSTD2	tumor associated calcium signal transducer 2	protein-coding	6.33063	0.224078
chr11	67441767	67442766	Promoter-TSS	45	222	ALDH3B2	aldehyde dehydrogenase 3 family member B2	protein-coding	4.10806	0.224153
chr11	8742379	8743636	Intron (NM_005418, Intron 7 of 22)	36021	677826	SNORA3B	small nucleolar RNA, H/ACA box 3B	snoRNA	15.3016	0.224186
chr13	41006429	41007428	Intron (NR_024506, Intron 5 of 5)	48215	646982	LINC00598	long intergenic non-protein coding RNA 598	ncRNA	4.46205	0.224286
chr14	24115642	24116641	Intergenic	10568	10202	DHRS2	dehydrogenase/reductase 2	protein-coding	6.20914	0.224336
chr11	66487321	66488372	Intron (NM_006946, Intron 2 of 36)	1024	6712	SPTBN2	spectrin beta, non-erythrocytic 2	protein-coding	11.563	0.224391
chr2	178482495	178483835	Promoter-TSS	305	92104	TTC30A	tetratricopeptide repeat domain 30A	protein-coding	4.26922	0.224544
chr17	20119058	20120080	Intron (NM_001033553, Intron 4 of 14)	60184	92521	SPECC1	sperm antigen with calponin homology and coiled-coil domains 1	protein-coding	9.68975	0.224683
chr3	72067354	72068353	Intergenic	81753	285286	LINC00877	long intergenic non-protein coding RNA 877	ncRNA	3.20124	0.225158
chr2	62493455	62494454	Intergenic	51298	10678	B3GNT2	UDP-GlcNAc:betaGal beta-1,3-N-acetylglucosaminyltransferase 2	protein-coding	4.21378	0.225174
chr13	91154088	91155577	Intron (NR_120414, Intron 2 of 5)	9290	101927224	LINC01049	long intergenic non-protein coding RNA 1049	ncRNA	4.90021	0.225188
chr18	3702439	3703438	Intron (NM_001242763, Intron 4 of 10)	99203	84777	DLGAP1-AS2	DLGAP1 antisense RNA 2	ncRNA	4.25482	0.225244
chr1	95013206	95014205	Intergenic	4447	113219466	MIR12133	microRNA 12133	ncRNA	1.31271	0.225495
chr2	91728086	91729203	Intergenic	119331	654342	LSP1P4	LSP1 pseudogene 4	pseudo	12.5225	0.225649
chr11	13072439	13073438	Intergenic	42075	644943	RASSF10	Ras association domain family member 10	protein-coding	3.43071	0.225822
chr8	67140607	67141800	Intergenic	36854	100505659	LINC00967	long intergenic non-protein coding RNA 967	ncRNA	5.55431	0.225935
chr2	165793665	165795368	Intron (NM_001351540, Intron 2 of 8)	17519	151258	SLC38A11	solute carrier family 38 member 11	protein-coding	4.3599	0.226285
chr1	146696483	146697482	Promoter-TSS	-51	2330	FMO5	flavin containing dimethylaniline monoxygenase 5	protein-coding	3.79741	0.226395
chr6	169526800	169528274	Intergenic	34859	101929484	LINC01615	long intergenic non-protein coding RNA 1615	ncRNA	7.50488	0.226502
chr5	33226256	33227255	Intergenic	-3086	105374716	LINC02160	long intergenic non-protein coding RNA 2160	ncRNA	3.28393	0.226527
chr17	72964075	72965083	Intron (NM_030630, Intron 1 of 18)	-2205	102723641	HID1-AS1	HID1 antisense RNA 1	ncRNA	10.2286	0.226553
chr3	122145295	122146294	Non-coding (NR_026698, Exon 15 of 15)	10741	102723582	LOC102723582	uncharacterized LOC102723582	ncRNA	3.01563	0.226614
chr12	63025300	63026790	Intergenic	28579	406891	MIRLET7I	microRNA let-7i	ncRNA	3.91359	0.226679
chr19	51455378	51456739	Promoter-TSS	236	25818	KLK5	kallikrein related peptidase 5	protein-coding	6.56683	0.226831
chr21	30591068	30592067	Intron (NR_027072, Intron 1 of 1)	25752	193629	LINC00189	long intergenic non-protein coding RNA 189	ncRNA	1.94308	0.22707
chr17	74888630	74890283	Intron (NM_001199172, Intron 3 of 16)	20727	146664	MGAT5B	alpha-1,6-mannosylglycoprotein 6-beta-N-acetylglucosaminyltransferase B	protein-coding	5.75943	0.227077
chr1	201345544	201346543	Promoter-TSS	765	7139	TNNT2	troponin T2, cardiac type	protein-coding	9.85311	0.227213
chr2	161036979	161038548	Intron (NM_001282390, Intron 3 of 13)	19020	3694	ITGB6	integrin subunit beta 6	protein-coding	4.83691	0.227219
chr3	122161434	122163214	TTS (NR_125405)	27271	102723582	LOC102723582	uncharacterized LOC102723582	ncRNA	9.41079	0.227348
chr16	87562240	87563291	Intergenic	34972	101928737	LOC101928737	uncharacterized LOC101928737	ncRNA	9.49244	0.227358
chr21	46301080	46302095	Intergenic	-7769	754	PTTG1IP	PTTG1 interacting protein	protein-coding	6.9504	0.227468
chr13	100318030	100319079	Intron (NR_104592, Intron 1 of 9)	23241	100422861	MIR4306	microRNA 4306	ncRNA	3.18401	0.227603
chr16	17449999	17450998	Intron (NM_022166, Intron 2 of 11)	114319	64131	XYLT1	xylosyltransferase 1	protein-coding	3.70602	0.22769
chr7	154674795	154675794	Intron (NR_157196, Intron 21 of 25)	-44933	100132707	PAXIP1-AS2	PAXIP1 antisense RNA 2	ncRNA	5.91476	0.22785
chr8	47912181	47913180	Intergenic	160172	497634	LINC00293	long intergenic non-protein coding RNA 293	ncRNA	1.6845	0.227902
chr8	139888464	139889477	Intron (NM_152888, Intron 3 of 64)	37314	169044	COL22A1	collagen type XXII alpha 1 chain	protein-coding	4.66751	0.227984
chr14	76760157	76761156	Intergenic	-77034	2103	ESRRB	estrogen related receptor beta	protein-coding	1.867	0.228103
chr19	46803602	46804601	Intron (NM_152796, Intron 1 of 11)	2468	64344	HIF3A	hypoxia inducible factor 3 subunit alpha	protein-coding	2.64375	0.228259
chr3	128384285	128385284	Intergenic	-15123	6184	RPN1	ribophorin I	protein-coding	2.43357	0.22835
chr11	61300531	61301530	Intron (NM_001370211, Intron 3 of 7)	9318	9066	SYT7	synaptotagmin 7	protein-coding	8.47298	0.228411
chr17	36085238	36086237	Intron (NM_001304286, Intron 4 of 6)	19313	6928	HNF1B	HNF1 homeobox B	protein-coding	9.83647	0.228439
chr11	64338908	64339907	3' UTR (NM_018484, Exon 10 of 10)	15994	55867	SLC22A11	solute carrier family 22 member 11	protein-coding	6.06728	0.228514
chr11	101722858	101723881	Intergenic	-62372	57562	CEP126	centrosomal protein 126	protein-coding	4.6024	0.228721
chr21	42768380	42769379	Intron (NM_002463, Intron 7 of 13)	-23606	4599	MX1	MX dynamin like GTPase 1	protein-coding	4.05324	0.229035
chr2	9960218	9961217	Intergenic	-22854	9014	TAF1B	TATA-box binding protein associated factor, RNA polymerase I subunit B	protein-coding	3.47211	0.229267
chrX	143807647	143808646	Intergenic	-520877	494118	SPANXN1	SPANX family member N1	protein-coding	2.88242	0.229272
chr19	50690948	50691947	Intergenic	-15432	79784	MYH14	myosin heavy chain 14	protein-coding	2.49161	0.229366
chr7	149387566	149388565	Intergenic	-24037	84626	KRBA1	KRAB-A domain containing 1	protein-coding	2.53572	0.229544
chr6	135160920	135161919	Intergenic	109820	64577	ALDH8A1	aldehyde dehydrogenase 8 family member A1	protein-coding	3.29078	0.229735
chr11	78985527	78986526	Intron (NM_001098816, Intron 2 of 33)	127127	100126333	MIR708	microRNA 708	ncRNA	3.67953	0.229746
chr10	60727136	60728135	Intergenic	-31643	100507008	LINC00844	long intergenic non-protein coding RNA 844	ncRNA	2.81407	0.229772
chr9	113799710	113801587	Promoter-TSS	102	1902	LPAR1	lysophosphatidic acid receptor 1	protein-coding	5.08042	0.229859
chr13	71604683	71605682	Intron (NR_047699, Intron 1 of 3)	15909	100885781	LINC00348	long intergenic non-protein coding RNA 348	ncRNA	8.47359	0.229962
chr16	66739720	66741072	Intergenic	-9750	146223	CMTM4	CKLF like MARVEL transmembrane domain containing 4	protein-coding	5.9672	0.230063
chr11	67495050	67496049	Intergenic	-46854	222	ALDH3B2	aldehyde dehydrogenase 3 family member B2	protein-coding	3.30955	0.230192
chr4	15022183	15023182	Intron (NR_125911, Intron 2 of 5)	18577	132864	CPEB2	cytoplasmic polyadenylation element binding protein 2	protein-coding	1.61979	0.230373
chr9	138332724	138333723	Intergenic	30872	100506599	PPP1R26-AS1	PPP1R26 antisense RNA 1	ncRNA	6.06414	0.230439
chr11	11481489	11482488	Intron (NM_001363464, Intron 1 of 9)	-107191	283106	CSNK2A3	casein kinase 2 alpha 3	protein-coding	4.06323	0.230469
chr10	45406163	45407668	Promoter-TSS	130	643236	TMEM72	transmembrane protein 72	protein-coding	7.53131	0.230532
chr4	189897765	189898831	Intergenic	200487	105377610	LINC02508	long intergenic non-protein coding RNA 2508	ncRNA	3.16597	0.230625
chr1	65532240	65533308	Promoter-TSS	655	3716	JAK1	Janus kinase 1	protein-coding	3.03992	0.230764
chr5	6508805	6509915	Intergenic	60388	134111	UBE2QL1	ubiquitin conjugating enzyme E2 Q family like 1	protein-coding	4.89956	0.230796
chr11	67651438	67653496	Intergenic	-79660	645332	FAM86C2P	family with sequence similarity 86, member A pseudogene	pseudo	3.19132	0.230804
chr16	21244827	21245826	Promoter-TSS	306	257629	ANKS4B	ankyrin repeat and sterile alpha motif domain containing 4B	protein-coding	2.9042	0.230913
chr5	14581498	14582857	Promoter-TSS	276	54491	OTULINL	OTU deubiquitinase with linear linkage specificity like	protein-coding	2.51268	0.230915
chr16	33329244	33330243	Intergenic	-31041	390705	LOC390705	protein phosphatase 2 regulatory subunit B'', beta pseudogene	pseudo	8.51016	0.231033
chr15	50276329	50277328	Intron (NR_073597, Intron 10 of 26)	128748	79895	ATP8B4	ATPase phospholipid transporting 8B4 (putative)	protein-coding	2.12373	0.231076
chr20	24547082	24548081	Intron (NR_147606, Intron 2 of 4)	96984	79953	SYNDIG1	synapse differentiation inducing 1	protein-coding	4.05532	0.231608
chr11	72272343	72273478	Intergenic	-8790	101928555	LINC01537	long intergenic non-protein coding RNA 1537	ncRNA	3.79112	0.23161
chr15	102452303	102453655	Intergenic	10283	26682	OR4F4	olfactory receptor family 4 subfamily F member 4	protein-coding	2.32591	0.231628
chr18	37005059	37006097	Intron (NR_024391, Intron 3 of 3)	196561	100126323	MIR924	microRNA 924	ncRNA	2.9779	0.231899
chr15	88420038	88421100	Intron (NM_001243101, Intron 17 of 17)	68930	113218493	MIR11181	microRNA 11181	ncRNA	3.94022	0.23195
chr12	38778605	38779652	Intergenic	68552	144245	ALG10B	ALG10 alpha-1,2-glucosyltransferase B	protein-coding	4.22042	0.232128
chr1	210539280	210540279	Intron (NM_018194, Intron 3 of 11)	37069	55733	HHAT	hedgehog acyltransferase	protein-coding	2.46971	0.23226
chr10	38441430	38442744	Intergenic	-22512	100129055	LOC100129055	cyclin Y like 1 pseudogene	pseudo	2.45912	0.232372
chr2	218474578	218475577	Intron (NR_026597, Intron 1 of 12)	146239	729582	DIRC3	disrupted in renal carcinoma 3	ncRNA	5.88296	0.232684
chr3	139395913	139397171	Promoter-TSS	272	349565	NMNAT3	nicotinamide nucleotide adenylyltransferase 3	protein-coding	3.99011	0.232691
chr13	101195704	101196703	Intron (NM_001195087, Intron 2 of 2)	-10147	87769	GGACT	gamma-glutamylamine cyclotransferase	protein-coding	7.40568	0.232948
chr13	110966771	110967770	Intron (NM_001846, Intron 3 of 47)	7639	1284	COL4A2	collagen type IV alpha 2 chain	protein-coding	7.7943	0.233008
chr13	99068534	99069533	Intron (NM_001286839, Intron 16 of 27)	105346	8428	STK24	serine/threonine kinase 24	protein-coding	10.2902	0.233089
chr19	45995514	45996769	Promoter-TSS	370	6253	RTN2	reticulon 2	protein-coding	5.52339	0.233095
chr10	122359545	122360865	TTS (NR_103717)	2744	404216	LINC01561	long intergenic non-protein coding RNA 1561	ncRNA	4.37836	0.233108
chr10	29391184	29392183	Intergenic	-186316	84569	LYZL1	lysozyme like 1	protein-coding	4.88588	0.23314
chr19	17539932	17541453	Intergenic	9836	93343	MVB12A	multivesicular body subunit 12A	protein-coding	7.00649	0.233285
chr8	21881321	21882645	Promoter-TSS	338	10361	NPM2	nucleophosmin/nucleoplasmin 2	protein-coding	6.23258	0.233295
chr6	15791574	15792573	Intergenic	-128784	84062	DTNBP1	dystrobrevin binding protein 1	protein-coding	4.92651	0.233507
chr2	218252118	218253577	Intron (NR_026597, Intron 8 of 12)	105391	105373877	DIRC3-AS1	DIRC3 antisense RNA 1	ncRNA	4.55369	0.233657
chr16	32738305	32740453	Intergenic	-51929	24150	TP53TG3	TP53 target 3	protein-coding	7.08187	0.233682
chr6	150589066	150590065	Intergenic	-100583	389434	IYD	iodotyrosine deiodinase	protein-coding	3.86621	0.233714
chr3	90060140	90061139	Intergenic	903868	2042	EPHA3	EPH receptor A3	protein-coding	2.75202	0.233728
chr11	22488852	22489851	Intron (NR_120583, Intron 3 of 3)	24214	102723378	LINC01495	long intergenic non-protein coding RNA 1495	ncRNA	1.45334	0.23376
chr22	18717594	18718612	Intergenic	-3324	642643	FAM230E	family with sequence similarity 230 member E	ncRNA	7.36727	0.233826
chr18	14503064	14504063	Intergenic	-4858	440224	CXADRP3	CXADR pseudogene 3	pseudo	3.19135	0.233856
chrX	117973059	117974058	Promoter-TSS	39	101928287	LINC01285	long intergenic non-protein coding RNA 1285	ncRNA	2.66147	0.234127
chr5	2283610	2284609	Intergenic	28206	100506858	LOC100506858	uncharacterized LOC100506858	ncRNA	3.01084	0.234192
chr11	122895346	122896345	Intergenic	7571	341056	LOC341056	SUMO1 activating enzyme subunit 1 pseudogene	pseudo	2.36352	0.234219
chr20	37227760	37229021	Intergenic	-2062	343578	ARHGAP40	Rho GTPase activating protein 40	protein-coding	5.00377	0.234221
chr3	147849490	147850698	Intergenic	54148	100507461	LINC02032	long intergenic non-protein coding RNA 2032	ncRNA	3.13269	0.234232
chr12	104580891	104582161	Intergenic	-28031	7296	TXNRD1	thioredoxin reductase 1	protein-coding	4.74965	0.234346
chr11	8375643	8376642	Intergenic	-85808	4004	LMO1	LIM domain only 1	protein-coding	2.86719	0.234398
chr8	95650949	95652077	Promoter-TSS	182	100288748	LOC100288748	uncharacterized LOC100288748	ncRNA	15.0244	0.234545
chr17	21316060	21317059	Intron (NM_001194958, Intron 2 of 2)	8111	100134444	KCNJ18	potassium voltage-gated channel subfamily J member 18	protein-coding	18.608	0.234563
chr1	59039283	59040282	Intergenic	3142	4070	TACSTD2	tumor associated calcium signal transducer 2	protein-coding	7.03929	0.234661
chr10	26844361	26845412	Intron (NM_019043, Intron 11 of 14)	23350	101929117	LOC101929117	uncharacterized LOC101929117	ncRNA	4.29006	0.234691
chr2	229891837	229892836	Intron (NM_001330157, Intron 1 of 1)	204472	55022	PID1	phosphotyrosine interaction domain containing 1	protein-coding	2.197	0.23471
chr3	195659525	195660524	Intergenic	-24144	10188	TNK2	tyrosine kinase non receptor 2	protein-coding	5.34761	0.235005
chr14	105003142	105004141	Intergenic	-42460	400258	C14orf180	chromosome 14 open reading frame 180	protein-coding	2.4085	0.23504
chr9	73568257	73569256	Intron (NM_001366143, Intron 1 of 25)	-84788	80036	TRPM3	transient receptor potential cation channel subfamily M member 3	protein-coding	2.6174	0.235184
chr9	17625650	17626649	Intron (NM_003026, Intron 1 of 8)	47085	6456	SH3GL2	SH3 domain containing GRB2 like 2, endophilin A1	protein-coding	3.13447	0.235284
chr8	125150018	125151465	Intron (NR_103547, Intron 1 of 4)	33022	157376	FER1L6-AS2	FER1L6 antisense RNA 2	ncRNA	3.13899	0.2355
chr16	33803063	33805989	Intergenic	-161519	113218496	MIR9901	microRNA 9901	ncRNA	33.8529	0.235534
chr7	101084735	101085743	Intron (NM_133457, Intron 2 of 13)	79083	136227	COL26A1	collagen type XXVI alpha 1 chain	protein-coding	5.12423	0.235567
chr13	37363091	37364090	Intergenic	-29749	5994	RFXAP	regulatory factor X associated protein	protein-coding	2.35885	0.235715
chr12	76099709	76100708	Intergenic	-194819	11103	KRR1	KRR1 small subunit processome component homolog	protein-coding	3.94676	0.2358
chr11	110249484	110250551	Intron (NR_135100, Intron 2 of 3)	24178	105369486	LINC02732	long intergenic non-protein coding RNA 2732	ncRNA	5.33183	0.23581
chr10	13545790	13546789	Intron (NM_001370075, Intron 1 of 8)	-1313	222389	BEND7	BEN domain containing 7	protein-coding	5.69777	0.235835
chr1	242168551	242169550	Intergenic	-6650	440738	MAP1LC3C	microtubule associated protein 1 light chain 3 gamma	protein-coding	3.92563	0.235851
chr1	47222680	47224012	Intergenic	-38560	9813	EFCAB14	EF-hand calcium binding domain 14	protein-coding	5.92797	0.235971
chr11	66485777	66486776	Intron (NM_006946, Intron 2 of 36)	2594	6712	SPTBN2	spectrin beta, non-erythrocytic 2	protein-coding	8.82565	0.236085
chr12	116308845	116309844	Intergenic	277115	693205	MIR620	microRNA 620	ncRNA	3.94229	0.23609
chr2	79497209	79498208	Intergenic	-110829	5068	REG3A	regenerating family member 3 alpha	protein-coding	4.25159	0.236091
chr14	44853844	44854843	Intergenic	122143	84075	FSCB	fibrous sheath CABYR binding protein	protein-coding	2.27273	0.236216
chr12	132927855	132928854	Intergenic	21918	101928416	LOC101928416	uncharacterized LOC101928416	ncRNA	3.1664	0.236317
chr4	128347122	128348121	Intergenic	-206491	27152	INTU	inturned planar cell polarity protein	protein-coding	1.70437	0.236332
chr8	47498090	47499089	Intron (NR_146077, Intron 7 of 8)	30676	389652	ASNSP1	asparagine synthetase pseudogene 1	pseudo	1.48064	0.23635
chr20	24350552	24351551	Intergenic	-98784	79953	SYNDIG1	synapse differentiation inducing 1	protein-coding	1.89056	0.236435
chr18	42258647	42259756	Promoter-TSS	-837	26040	SETBP1	SET binding protein 1	protein-coding	4.01965	0.236622
chr1	205882238	205883237	3' UTR (NM_134325, Exon 22 of 22)	23589	284581	LOC284581	uncharacterized LOC284581	ncRNA	4.11903	0.236641
chr11	41733119	41734118	Intergenic	-2500	102723644	LINC01499	long intergenic non-protein coding RNA 1499	ncRNA	1.77978	0.236827
[truncated: 4,997 more rows]

## Sheet: H3K27ac GAIN
Chr	Start	End	Annotation	Distance to TSS	Entrez ID	Nearest Gene	Gene Description	Gene Type	RPKM (mean)	Fold change
[truncated: 8,143 more rows]

## Sheet: H3K27ac LOSS
Chr	Start	End	Annotation	Distance to TSS	Entrez ID	Nearest Gene	Gene Description	Gene Type	RPKM (mean)	Fold change
[truncated: 7,636 more rows]

[truncated: 1 more sheets: Colocalization]
