# Supplementary material for: KLF6-mediated recruitment of the p300 complex enhances H3K23su and cooperatively upregulates SEMA3C with FOSL2 to drive 5-FU resistance in colon cancer cells
Source: Exp Mol Med. 2025 Mar 13;57(3):667–85. doi: 10.1038/s12276-025-01424-1 (PMC11958781; doi:10.1038/s12276-025-01424-1)
Supplement: Supplementary file 5 — Supplementary Table 4 [file 12276_2025_1424_MOESM5_ESM.xlsx]

## Sheet: KEGG H3K23su GAIN
ID	Description	GeneRatio	BgRatio	pvalue	p.adjust	qvalue	geneID	Count
hsa04010	MAPK signaling pathway	24/295	302/8390	0.000152216	0.0215386	0.0212301	RPS6KA5/PLA2G4A/EFNA5/PTPRR/DUSP9/CACNA1H/MEF2C/CACNB2/RASGRP3/DUSP6/EGFR/DUSP5/DUSP4/CACNG6/DUSP10/EPHA2/RAP1B/MET/STMN1/TGFA/MAP4K2/FLT1/CACNA1C/EFNA2	24
hsa05223	Non-small cell lung cancer	9/295	72/8390	0.000883278	0.0833225	0.0821293	FOXO3/CASP9/EGFR/DDB2/MET/TGFA/CDKN1A/CCND1/BAD	9
hsa04014	Ras signaling pathway	18/295	236/8390	0.00162493	0.104412	0.102916	GAB2/PLA2G4A/EFNA5/RGL1/TIAM1/RASGRP3/EGFR/ETS1/EPHA2/RAP1B/MET/TGFA/FLT1/ABL2/EFNA2/FOXO4/BAD/GNB1	18
hsa04390	Hippo signaling pathway	13/295	157/8390	0.00350389	0.161662	0.159347	TP73/BMP4/CCN2/WNT5B/PRKCZ/BIRC3/RASSF6/DVL1/YAP1/DLG5/CCND1/WWTR1/NKD1	13
hsa05213	Endometrial cancer	7/295	58/8390	0.0039987	0.161662	0.159347	FOXO3/CASP9/EGFR/DDB2/CDKN1A/CCND1/BAD	7
hsa05212	Pancreatic cancer	8/295	76/8390	0.00502929	0.177911	0.175364	STAT1/CASP9/EGFR/DDB2/TGFA/CDKN1A/CCND1/BAD	8
hsa05202	Transcriptional misregulation in cancer	13/295	193/8390	0.0184712	0.488223	0.481232	MITF/FOXO1/MEF2C/RUNX2/DUSP6/DDB2/BIRC3/MET/AFF1/LYL1/FLT1/CDKN1A/CSF2	13
hsa01521	EGFR tyrosine kinase inhibitor resistance	7/295	79/8390	0.020702	0.488223	0.481232	AXL/FOXO3/EGFR/MET/TGFA/IL6R/BAD	7
hsa05210	Colorectal cancer	7/295	86/8390	0.0312493	0.66317	0.653673	CASP9/EGFR/DDB2/TGFA/CDKN1A/CCND1/BAD	7
hsa04115	p53 signaling pathway	6/295	73/8390	0.0428027	0.66317	0.653673	TP73/CASP9/DDB2/CDKN1A/CCND1/SFN	6
hsa05215	Prostate cancer	7/295	97/8390	0.0542143	0.66317	0.653673	FOXO1/CASP9/EGFR/TGFA/CDKN1A/CCND1/BAD	7
hsa05219	Bladder cancer	4/295	41/8390	0.0547715	0.66317	0.653673	RPS6KA5/EGFR/CDKN1A/CCND1	4
hsa04370	VEGF signaling pathway	5/295	59/8390	0.0556298	0.66317	0.653673	PLA2G4A/NOS3/CASP9/SH2D2A/BAD	5
hsa04722	Neurotrophin signaling pathway	8/295	119/8390	0.058111	0.66317	0.653673	RPS6KA5/TP73/FOXO3/RAP1B/RIPK2/CAMK2D/ARHGDIB/BAD	8
hsa00563	Glycosylphosphatidylinositol (GPI)-anchor biosynthesis	3/295	26/8390	0.0616323	0.66317	0.653673	PIGM/PIGV/PGAP1	3
hsa04919	Thyroid hormone signaling pathway	8/295	121/8390	0.0628639	0.66317	0.653673	MED30/STAT1/FOXO1/BMP4/CASP9/SLC9A1/CCND1/BAD	8
hsa04015	Rap1 signaling pathway	12/295	210/8390	0.0665591	0.66317	0.653673	EFNA5/TIAM1/ADORA2B/RASGRP3/EGFR/PRKCZ/PRKD3/EPHA2/RAP1B/MET/FLT1/EFNA2	12
hsa04630	JAK-STAT signaling pathway	10/295	166/8390	0.0676001	0.66317	0.653673	STAT1/SOCS2/LEPR/EGFR/CDKN1A/CCND1/IL6R/SOCS4/IFNLR1/CSF2	10
hsa05217	Basal cell carcinoma	5/295	63/8390	0.0698971	0.66317	0.653673	BMP4/WNT5B/DDB2/DVL1/CDKN1A	5
hsa04974	Protein digestion and absorption	7/295	103/8390	0.0702778	0.66317	0.653673	CPA2/PRSS3/SLC7A8/KCNN4/KCNE3/PRCP/COL17A1	7
hsa04151	PI3K-Akt signaling pathway	18/295	354/8390	0.0736077	0.66317	0.653673	EFNA5/NOS3/SGK1/FOXO3/TNC/CASP9/EGFR/EPHA2/MET/TGFA/ITGA2/FLT1/CDKN1A/CCND1/EFNA2/IL6R/BAD/GNB1	18
hsa04929	GnRH secretion	5/295	64/8390	0.0737514	0.66317	0.653673	CACNA1H/KISS1R/KCNN4/GPER1/CACNA1C	5
hsa05165	Human papillomavirus infection	17/295	331/8390	0.074985	0.66317	0.653673	MX2/STAT1/FOXO1/TNC/WNT5B/EGFR/PRKCZ/ATP6V1D/UBR4/ITGA2/DVL1/CDKN1A/CCND1/HES2/BAD/HLA-A/TBPL1	17
hsa04930	Type II diabetes mellitus	4/295	46/8390	0.0772024	0.66317	0.653673	SOCS2/PRKCZ/CACNA1C/SOCS4	4
hsa04012	ErbB signaling pathway	6/295	85/8390	0.0781429	0.66317	0.653673	EGFR/CAMK2D/TGFA/CDKN1A/ABL2/BAD	6
hsa04392	Hippo signaling pathway - multiple species	3/295	29/8390	0.0802895	0.66317	0.653673	RASSF6/YAP1/WWTR1	3
hsa05200	Pathways in cancer	25/295	531/8390	0.0820175	0.66317	0.653673	RPS6KA5/MITF/STAT1/FOXO1/BMP4/RASGRP3/DLL4/CASP9/WNT5B/EGFR/ETS1/DDB2/CAMK2D/BIRC3/MET/TGFA/ITGA2/DVL1/CDKN1A/CCND1/IL6R/ROCK1/BAD/PLEKHG5/GNB1	25
hsa04066	HIF-1 signaling pathway	7/295	109/8390	0.0889005	0.689827	0.679948	NOS3/EGFR/CAMK2D/FLT1/CDKN1A/IL6R/ENO2	7
hsa04068	FoxO signaling pathway	8/295	131/8390	0.0901893	0.689827	0.679948	FOXO1/SGK1/FOXO3/FBXO32/EGFR/CDKN1A/CCND1/FOXO4	8
hsa04917	Prolactin signaling pathway	5/295	70/8390	0.0992322	0.721808	0.711471	STAT1/SOCS2/FOXO3/CCND1/SOCS4	5
hsa05160	Hepatitis C	9/295	157/8390	0.10154	0.721808	0.711471	MX2/STAT1/CASP9/EGFR/CDKN1A/CCND1/CLDN23/BAD/EIF2S1	9
hsa04510	Focal adhesion	11/295	203/8390	0.102078	0.721808	0.711471	TNC/EGFR/RAP1B/BIRC3/MET/PARVG/ITGA2/FLT1/CCND1/ROCK1/BAD	11
hsa05222	Small cell lung cancer	6/295	92/8390	0.104573	0.721808	0.711471	CASP9/DDB2/BIRC3/ITGA2/CDKN1A/CCND1	6
hsa05205	Proteoglycans in cancer	11/295	205/8390	0.107384	0.723565	0.713203	TIAM1/WNT5B/EGFR/SLC9A1/CAMK2D/MET/ITGA2/CDKN1A/CCND1/ROCK1/HPSE	11
hsa04713	Circadian entrainment	6/295	97/8390	0.125959	0.775687	0.764579	RPS6KA5/CACNA1H/GRIN2D/CAMK2D/CACNA1C/GNB1	6
hsa05220	Chronic myeloid leukemia	5/295	76/8390	0.12855	0.775687	0.764579	GAB2/DDB2/CDKN1A/CCND1/BAD	5
hsa00511	Other glycan degradation	2/295	18/8390	0.130417	0.775687	0.764579	FUCA1/MANBA	2
hsa01522	Endocrine resistance	6/295	98/8390	0.130475	0.775687	0.764579	DLL4/EGFR/GPER1/CDKN1A/CCND1/BAD	6
hsa04350	TGF-beta signaling pathway	6/295	98/8390	0.130475	0.775687	0.764579	LTBP1/BMP4/ACVR2A/NBL1/INHBB/ROCK1	6
hsa00500	Starch and sucrose metabolism	3/295	36/8390	0.131682	0.775687	0.764579	PGM2L1/ENPP1/PYGL	3
hsa05225	Hepatocellular carcinoma	9/295	168/8390	0.137385	0.775687	0.764579	WNT5B/EGFR/DDB2/MET/TGFA/DVL1/CDKN1A/CCND1/BAD	9
hsa04062	Chemokine signaling pathway	10/295	192/8390	0.138876	0.775687	0.764579	TIAM1/STAT1/CXCL9/FOXO3/PRKCZ/RAP1B/ROCK1/BAD/PREX1/GNB1	10
hsa05216	Thyroid cancer	3/295	37/8390	0.139791	0.775687	0.764579	DDB2/CDKN1A/CCND1	3
hsa00531	Glycosaminoglycan degradation	2/295	19/8390	0.142529	0.775687	0.764579	IDS/HPSE	2
hsa04310	Wnt signaling pathway	9/295	171/8390	0.148172	0.791183	0.779853	TLE4/CTNNBIP1/WNT5B/FOSL1/CAMK2D/DVL1/CCND1/SERPINF1/NKD1	9
hsa05416	Viral myocarditis	4/295	60/8390	0.159478	0.835781	0.823813	CASP9/CCND1/ABL2/HLA-A	4
hsa04024	cAMP signaling pathway	11/295	225/8390	0.168916	0.869151	0.856705	PDE4D/TIAM1/SSTR5/GRIN2D/SLC9A1/RAP1B/CAMK2D/CACNA1C/ROCK1/BAD/GIPR	11
hsa03250	Viral life cycle - HIV-1	4/295	63/8390	0.180189	0.910596	0.897556	MX2/SAMHD1/SERINC3/CPSF7	4
hsa04260	Cardiac muscle contraction	5/295	87/8390	0.190936	0.933659	0.920289	CACNB2/SLC9A1/CACNG6/CACNA1C/TPM1	5
hsa04614	Renin-angiotensin system	2/295	23/8390	0.192933	0.933659	0.920289	PREP/PRCP	2
hsa04910	Insulin signaling pathway	7/295	137/8390	0.207144	0.933659	0.920289	FOXO1/SORBS1/SOCS2/PRKCZ/BAD/SOCS4/PYGL	7
hsa04720	Long-term potentiation	4/295	67/8390	0.209087	0.933659	0.920289	GRIN2D/RAP1B/CAMK2D/CACNA1C	4
hsa05221	Acute myeloid leukemia	4/295	67/8390	0.209087	0.933659	0.920289	DUSP6/CCND1/BAD/CSF2	4
hsa05410	Hypertrophic cardiomyopathy	5/295	90/8390	0.209567	0.933659	0.920289	CACNB2/CACNG6/ITGA2/CACNA1C/TPM1	5
hsa04664	Fc epsilon RI signaling pathway	4/295	68/8390	0.216511	0.933659	0.920289	GAB2/PLA2G4A/INPP5D/CSF2	4
hsa05162	Measles	7/295	139/8390	0.217268	0.933659	0.920289	MX2/STAT1/TP73/CASP9/CCND1/BAD/EIF2S1	7
hsa05031	Amphetamine addiction	4/295	69/8390	0.224007	0.933659	0.920289	MAOB/GRIN2D/CAMK2D/CACNA1C	4
hsa04020	Calcium signaling pathway	11/295	240/8390	0.224239	0.933659	0.920289	NOS3/PTAFR/CACNA1H/ADORA2B/GRIN2D/HRH1/EGFR/CAMK2D/MET/FLT1/CACNA1C	11
hsa04814	Motor proteins	9/295	193/8390	0.238832	0.933659	0.920289	MYH15/MYO1D/STARD9/DYNLT3/TUBB2A/MYO5A/KIF17/TPM1/MYO6	9
hsa00601	Glycosphingolipid biosynthesis - lacto and neolacto series	2/295	27/8390	0.245185	0.933659	0.920289	A4GALT/B4GALT4	2
hsa01040	Biosynthesis of unsaturated fatty acids	2/295	27/8390	0.245185	0.933659	0.920289	ELOVL6/SCD5	2
hsa05414	Dilated cardiomyopathy	5/295	96/8390	0.248442	0.933659	0.920289	CACNB2/CACNG6/ITGA2/CACNA1C/TPM1	5
hsa05164	Influenza A	8/295	171/8390	0.253788	0.933659	0.920289	MX2/STAT1/IL33/PRSS3/CASP9/IL18/NXF1/EIF2S1	8
hsa00562	Inositol phosphate metabolism	4/295	73/8390	0.254611	0.933659	0.920289	PIP4K2A/SYNJ2/SYNJ1/INPP5D	4
hsa01524	Platinum drug resistance	4/295	73/8390	0.254611	0.933659	0.920289	CASP9/BIRC3/CDKN1A/BAD	4
hsa03015	mRNA surveillance pathway	5/295	97/8390	0.255098	0.933659	0.920289	SRRM1/NXF1/CPSF7/SSU72/TARDBP	5
hsa04070	Phosphatidylinositol signaling system	5/295	97/8390	0.255098	0.933659	0.920289	PIP4K2A/SYNJ2/SYNJ1/IP6K2/INPP5D	5
hsa00330	Arginine and proline metabolism	3/295	50/8390	0.256751	0.933659	0.920289	MAOB/NOS3/CKB	3
hsa00565	Ether lipid metabolism	3/295	50/8390	0.256751	0.933659	0.920289	PLA2G4A/PAFAH2/LPCAT4	3
hsa05224	Breast cancer	7/295	147/8390	0.259412	0.933659	0.920289	DLL4/WNT5B/EGFR/DDB2/DVL1/CDKN1A/CCND1	7
hsa04925	Aldosterone synthesis and secretion	5/295	98/8390	0.261799	0.933659	0.920289	CACNA1H/PRKD3/DAGLA/CAMK2D/CACNA1C	5
hsa03320	PPAR signaling pathway	4/295	75/8390	0.270226	0.933659	0.920289	SORBS1/PLIN2/SCD5/ACOX2	4
hsa05226	Gastric cancer	7/295	149/8390	0.270306	0.933659	0.920289	WNT5B/EGFR/DDB2/MET/DVL1/CDKN1A/CCND1	7
hsa04611	Platelet activation	6/295	124/8390	0.27053	0.933659	0.920289	PLA2G4A/NOS3/PRKCZ/RAP1B/ITGA2/ROCK1	6
hsa04933	AGE-RAGE signaling pathway in diabetic complications	5/295	100/8390	0.275319	0.938738	0.925295	NOS3/STAT1/FOXO1/PRKCZ/CCND1	5
hsa05412	Arrhythmogenic right ventricular cardiomyopathy	4/295	77/8390	0.286005	0.95718	0.943473	CACNB2/CACNG6/ITGA2/CACNA1C	4
hsa04972	Pancreatic secretion	5/295	102/8390	0.288981	0.95718	0.943473	RAB27B/CPA2/PRSS3/SLC9A1/RAP1B	5
hsa04380	Osteoclast differentiation	6/295	128/8390	0.294892	0.95718	0.943473	GAB2/MITF/STAT1/FHL2/FOSL1/FOSL2	6
hsa05206	MicroRNAs in cancer	13/295	310/8390	0.295852	0.95718	0.943473	FOXP1/RPS6KA5/EFNA5/VIM/TNC/EGFR/MET/STMN1/CDKN1A/CCND1/EFNA2/ROCK1/TPM1	13
hsa04261	Adrenergic signaling in cardiomyocytes	7/295	154/8390	0.298048	0.95718	0.943473	RPS6KA5/CACNB2/SLC9A1/CACNG6/CAMK2D/CACNA1C/TPM1	7
hsa00920	Sulfur metabolism	1/295	10/8390	0.301021	0.95718	0.943473	PAPSS2	1
hsa04218	Cellular senescence	7/295	156/8390	0.309317	0.963554	0.949756	FOXO1/FOXO3/ETS1/ZFP36L1/CDKN1A/CCND1/HLA-A	7
hsa04215	Apoptosis - multiple species	2/295	32/8390	0.311022	0.963554	0.949756	CASP9/BIRC3	2
hsa04340	Hedgehog signaling pathway	3/295	56/8390	0.314694	0.963554	0.949756	MOSMO/CCND1/GPR161	3
hsa04928	Parathyroid hormone synthesis, secretion and action	5/295	106/8390	0.316645	0.963554	0.949756	PDE4D/MEF2C/RUNX2/EGFR/CDKN1A	5
hsa05134	Legionellosis	3/295	57/8390	0.324414	0.976694	0.962707	CLK4/CASP9/IL18	3
hsa04270	Vascular smooth muscle contraction	6/295	134/8390	0.33218	0.989546	0.975376	PLA2G4A/RAMP1/ADORA2B/CALD1/CACNA1C/ROCK1	6

## Sheet: KEGG H3K23su LOSS
ID	Description	GeneRatio	BgRatio	pvalue	p.adjust	qvalue	geneID	Count
hsa05200	Pathways in cancer	23/181	531/8390	0.00102523	0.180702	0.159312	MGST1/GLI2/RASSF5/AGT/LPAR1/TXNRD1/NOTCH3/GSTM3/AXIN2/PLCB2/EML4/PLCG2/IGF1R/PRKCA/BCL2/WNT11/MAPK9/EGF/CTBP2/DAPK2/TCF7L1/BMP2/FGFR1	23
hsa04931	Insulin resistance	8/181	108/8390	0.00225584	0.180702	0.159312	AGT/CREB3L2/TBC1D4/PTPRF/MAPK9/CREB5/PPARGC1B/GFPT1	8
hsa05215	Prostate cancer	7/181	97/8390	0.00486429	0.180702	0.159312	IGF1R/CREB3L2/BCL2/EGF/CREB5/TCF7L1/FGFR1	7
hsa01521	EGFR tyrosine kinase inhibitor resistance	6/181	79/8390	0.00701534	0.180702	0.159312	PLCG2/IGF1R/PRKCA/BCL2/EGF/EIF4EBP1	6
hsa04066	HIF-1 signaling pathway	7/181	109/8390	0.00910226	0.180702	0.159312	HKDC1/PLCG2/IGF1R/PRKCA/BCL2/EGF/EIF4EBP1	7
hsa04012	ErbB signaling pathway	6/181	85/8390	0.00993239	0.180702	0.159312	AREG/PLCG2/PRKCA/MAPK9/EGF/EIF4EBP1	6
hsa05225	Hepatocellular carcinoma	9/181	168/8390	0.010414	0.180702	0.159312	MGST1/TXNRD1/GSTM3/AXIN2/PLCG2/IGF1R/PRKCA/WNT11/TCF7L1	9
hsa05210	Colorectal cancer	6/181	86/8390	0.0104914	0.180702	0.159312	AXIN2/AREG/BCL2/MAPK9/EGF/TCF7L1	6
hsa05217	Basal cell carcinoma	5/181	63/8390	0.0113242	0.180702	0.159312	GLI2/AXIN2/WNT11/TCF7L1/BMP2	5
hsa04310	Wnt signaling pathway	9/181	171/8390	0.011608	0.180702	0.159312	AXIN2/PLCB2/APCDD1/TLE6/PRKCA/WNT11/MAPK9/CTBP2/TCF7L1	9
hsa04927	Cortisol synthesis and secretion	5/181	65/8390	0.0128586	0.180702	0.159312	AGT/CACNA1D/PLCB2/CREB3L2/CREB5	5
hsa05205	Proteoglycans in cancer	10/181	205/8390	0.013185	0.180702	0.159312	RDX/CD44/TLR2/FLNC/PLCG2/IGF1R/ANK3/PRKCA/WNT11/FGFR1	10
hsa04935	Growth hormone synthesis, secretion and action	7/181	120/8390	0.0149361	0.180702	0.159312	CACNA1D/PLCB2/PLCG2/CREB3L2/PRKCA/MAPK9/CREB5	7
hsa00790	Folate biosynthesis	3/181	26/8390	0.0178309	0.180702	0.159312	PAH/ALPI/PCBD2	3
hsa05131	Shigellosis	11/181	247/8390	0.017836	0.180702	0.159312	CGAS/HKDC1/RRAGD/CD44/FOXO6/MAP1LC3B2/PLCB2/PLCG2/BCL2/MAPK9/MYL9	11
hsa00514	Other types of O-glycan biosynthesis	4/181	47/8390	0.0181639	0.180702	0.159312	GALNT5/ST6GAL1/B3GLCT/GALNT12	4
hsa04934	Cushing syndrome	8/181	155/8390	0.0188296	0.180702	0.159312	AGT/AXIN2/CACNA1D/PLCB2/CREB3L2/WNT11/CREB5/TCF7L1	8
hsa04750	Inflammatory mediator regulation of TRP channels	6/181	98/8390	0.0190358	0.180702	0.159312	PRKCH/PLCB2/PLCG2/CYP2J2/PRKCA/MAPK9	6
hsa04925	Aldosterone synthesis and secretion	6/181	98/8390	0.0190358	0.180702	0.159312	AGT/CACNA1D/PLCB2/CREB3L2/PRKCA/CREB5	6
hsa05231	Choline metabolism in cancer	6/181	98/8390	0.0190358	0.180702	0.159312	SLC44A2/DGKE/PRKCA/MAPK9/EGF/EIF4EBP1	6
hsa05223	Non-small cell lung cancer	5/181	72/8390	0.0193223	0.180702	0.159312	RASSF5/EML4/PLCG2/PRKCA/EGF	5
hsa01524	Platinum drug resistance	5/181	73/8390	0.0203919	0.180702	0.159312	MGST1/GSTM3/ABCC2/BCL2/ATP7B	5
hsa04933	AGE-RAGE signaling pathway in diabetic complications	6/181	100/8390	0.0208175	0.180702	0.159312	AGT/PLCB2/PLCG2/PRKCA/BCL2/MAPK9	6
hsa00520	Amino sugar and nucleotide sugar metabolism	4/181	49/8390	0.0208753	0.180702	0.159312	HKDC1/CYB5R2/NPL/GFPT1	4
hsa04270	Vascular smooth muscle contraction	7/181	134/8390	0.0257043	0.21576	0.19022	PRKCH/AGT/MYH14/CACNA1D/PLCB2/PRKCA/MYL9	7
hsa04928	Parathyroid hormone synthesis, secretion and action	6/181	106/8390	0.0268328	0.218609	0.192731	PLCB2/CREB3L2/PRKCA/BCL2/CREB5/FGFR1	6
hsa04140	Autophagy - animal	7/181	141/8390	0.0326997	0.258795	0.228161	RRAGD/MAP1LC3B2/IGF1R/ULK2/BCL2/MAPK9/DAPK2	7
hsa04020	Calcium signaling pathway	10/181	240/8390	0.0347845	0.266901	0.235307	CHRNA7/CACNA1D/PLCB2/PLCG2/GNAL/PRKCA/P2RX4/MCOLN2/EGF/FGFR1	10
hsa04911	Insulin secretion	5/181	86/8390	0.0379042	0.266901	0.235307	CACNA1D/PLCB2/CREB3L2/PRKCA/CREB5	5
hsa00040	Pentose and glucuronate interconversions	3/181	35/8390	0.0390094	0.266901	0.235307	FGGY/CRYL1/SORD	3
hsa05224	Breast cancer	7/181	147/8390	0.0396276	0.266901	0.235307	NOTCH3/AXIN2/IGF1R/WNT11/EGF/TCF7L1/FGFR1	7
hsa00730	Thiamine metabolism	2/181	15/8390	0.0404221	0.266901	0.235307	AK4/ALPI	2
hsa04072	Phospholipase D signaling pathway	7/181	148/8390	0.0408688	0.266901	0.235307	AGT/LPAR1/PLCB2/PLCG2/DGKE/PRKCA/EGF	7
hsa00512	Mucin type O-glycan biosynthesis	3/181	36/8390	0.0419011	0.266901	0.235307	GALNT5/GALNT12/B4GALT5	3
hsa00760	Nicotinate and nicotinamide metabolism	3/181	36/8390	0.0419011	0.266901	0.235307	NUDT12/NMNAT3/NAMPT	3
hsa04151	PI3K-Akt signaling pathway	13/181	354/8390	0.0423959	0.266901	0.235307	LPAR1/TLR2/PIK3AP1/AREG/IGF1R/CREB3L2/SGK2/PRKCA/BCL2/EGF/CREB5/EIF4EBP1/FGFR1	13
hsa04071	Sphingolipid signaling pathway	6/181	121/8390	0.046605	0.286879	0.252921	SGPP2/PLCB2/PRKCA/BCL2/MAPK9/DEGS2	6
hsa05208	Chemical carcinogenesis - reactive oxygen species	9/181	223/8390	0.0519896	0.313068	0.276009	MGST1/PTPRJ/AKR1C1/GSTM3/NDUFS4/MAPK9/EGF/COX7A2L/AKR1C2	9
hsa04390	Hippo signaling pathway	7/181	157/8390	0.0531857	0.313456	0.276351	GLI2/AXIN2/AREG/FRMD6/WNT11/TCF7L1/BMP2	7
hsa04070	Phosphatidylinositol signaling system	5/181	97/8390	0.0582573	0.336193	0.296397	PLCB2/PLCG2/DGKE/PRKCA/PIK3C2B	5
hsa04924	Renin secretion	4/181	69/8390	0.0613895	0.340214	0.299942	PDE3B/AGT/CACNA1D/PLCB2	4
hsa00380	Tryptophan metabolism	3/181	42/8390	0.0614105	0.340214	0.299942	DDC/AOC1/AADAT	3
hsa04916	Melanogenesis	5/181	101/8390	0.0669501	0.363631	0.320587	PLCB2/CREB3L2/PRKCA/WNT11/TCF7L1	5
hsa05415	Diabetic cardiomyopathy	8/181	203/8390	0.0723372	0.376133	0.331609	AGT/PLCB2/TBC1D4/NDUFS4/PRKCA/MAPK9/COX7A2L/GFPT1	8
hsa04930	Type II diabetes mellitus	3/181	46/8390	0.0763687	0.376133	0.331609	HKDC1/CACNA1D/MAPK9	3
hsa04918	Thyroid hormone synthesis	4/181	75/8390	0.0783189	0.376133	0.331609	PLCB2/CREB3L2/PRKCA/CREB5	4
hsa05214	Glioma	4/181	75/8390	0.0783189	0.376133	0.331609	PLCG2/IGF1R/PRKCA/EGF	4
hsa04973	Carbohydrate digestion and absorption	3/181	47/8390	0.0803372	0.376133	0.331609	HKDC1/CACNA1D/PLCB2	3
hsa00340	Histidine metabolism	2/181	22/8390	0.0806706	0.376133	0.331609	ALDH3A1/AOC1	2
hsa04015	Rap1 signaling pathway	8/181	210/8390	0.0842321	0.376133	0.331609	RASSF5/LPAR1/SKAP1/PLCB2/IGF1R/PRKCA/EGF/FGFR1	8
hsa00515	Mannose type O-glycan biosynthesis	2/181	23/8390	0.0871411	0.376133	0.331609	LARGE2/POMGNT2	2
hsa03060	Protein export	2/181	23/8390	0.0871411	0.376133	0.331609	OXA1L/SEC11A	2
hsa00980	Metabolism of xenobiotics by cytochrome P450	4/181	78/8390	0.0875716	0.376133	0.331609	MGST1/ALDH3A1/AKR1C1/GSTM3	4
hsa05030	Cocaine addiction	3/181	49/8390	0.0885361	0.376133	0.331609	DDC/CREB3L2/CREB5	3
hsa04550	Signaling pathways regulating pluripotency of stem cells	6/181	143/8390	0.0887366	0.376133	0.331609	AXIN2/ID3/IGF1R/WNT11/ACVR2B/FGFR1	6
hsa05017	Spinocerebellar ataxia	6/181	143/8390	0.0887366	0.376133	0.331609	SPTBN2/VLDLR/PLCB2/ULK2/PRKCA/MAPK9	6
hsa05022	Pathways of neurodegeneration - multiple diseases	15/181	476/8390	0.0896049	0.376133	0.331609	IFT57/CHRNA7/SPTBN2/MAP1LC3B2/AXIN2/CACNA1D/PLCB2/ULK2/NDUFS4/PRKCA/BCL2/WNT11/MAPK9/COX7A2L/SEPTIN5	15
hsa05132	Salmonella infection	9/181	249/8390	0.0896201	0.376133	0.331609	RIPK3/TLR2/FLNC/BCL2/MAPK9/TCF7L1/PIK3C2B/PODXL/MYL9	9
hsa00510	N-Glycan biosynthesis	3/181	50/8390	0.0927627	0.377872	0.333142	ALG10B/TUSC3/ST6GAL1	3
hsa05110	Vibrio cholerae infection	3/181	50/8390	0.0927627	0.377872	0.333142	PLCG2/KCNQ1/PRKCA	3
hsa04360	Axon guidance	7/181	182/8390	0.0985709	0.390675	0.344429	NEO1/PLCG2/RGS3/UNC5B/PRKCA/ABLIM2/MYL9	7
hsa04668	TNF signaling pathway	5/181	114/8390	0.0998709	0.390675	0.344429	NOD2/RIPK3/CREB3L2/MAPK9/CREB5	5
hsa04723	Retrograde endocannabinoid signaling	6/181	148/8390	0.100508	0.390675	0.344429	GABRE/CACNA1D/PLCB2/NDUFS4/PRKCA/MAPK9	6
hsa04726	Serotonergic synapse	5/181	115/8390	0.10269	0.390675	0.344429	DDC/CACNA1D/PLCB2/CYP2J2/PRKCA	5
hsa05226	Gastric cancer	6/181	149/8390	0.102958	0.390675	0.344429	AXIN2/BCL2/WNT11/CDH17/EGF/TCF7L1	6
hsa00600	Sphingolipid metabolism	3/181	53/8390	0.105927	0.392073	0.345662	SGPP2/B4GALT5/DEGS2	3
hsa04621	NOD-like receptor signaling pathway	7/181	186/8390	0.107358	0.392073	0.345662	NOD2/RIPK3/MAP1LC3B2/PLCB2/NAMPT/BCL2/MAPK9	7
hsa04662	B cell receptor signaling pathway	4/181	84/8390	0.107572	0.392073	0.345662	PIK3AP1/IFITM1/CD22/PLCG2	4
hsa04010	MAPK signaling pathway	10/181	302/8390	0.117606	0.417044	0.367677	CACNG4/FLNC/CACNA1D/AREG/IGF1R/RASGRF2/PRKCA/MAPK9/EGF/FGFR1	10
hsa04340	Hedgehog signaling pathway	3/181	56/8390	0.119777	0.417044	0.367677	HHAT/GLI2/BCL2	3
hsa04919	Thyroid hormone signaling pathway	5/181	121/8390	0.12042	0.417044	0.367677	NOTCH3/PLCB2/PLCG2/TBC1D4/PRKCA	5
hsa04150	mTOR signaling pathway	6/181	156/8390	0.120965	0.417044	0.367677	RRAGD/IGF1R/ULK2/PRKCA/WNT11/EIF4EBP1	6
hsa04540	Gap junction	4/181	88/8390	0.121952	0.417044	0.367677	LPAR1/PLCB2/PRKCA/EGF	4
hsa04514	Cell adhesion molecules	6/181	157/8390	0.123658	0.417724	0.368277	CADM1/ICAM2/NEO1/CD22/PTPRF/PTPRM	6
hsa04211	Longevity regulating pathway	4/181	89/8390	0.12567	0.419404	0.369758	IGF1R/CREB3L2/CREB5/EIF4EBP1	4
hsa05171	Coronavirus disease - COVID-19	8/181	232/8390	0.128641	0.421567	0.371665	CGAS/MX1/TLR2/RPL23/PLCG2/PRKCA/MAPK9/RPS17	8
hsa05213	Endometrial cancer	3/181	58/8390	0.129362	0.421567	0.371665	AXIN2/EGF/TCF7L1	3
hsa05032	Morphine addiction	4/181	91/8390	0.133248	0.428455	0.377738	PDE3B/GABRE/PDE7A/PRKCA	4
hsa05161	Hepatitis B	6/181	162/8390	0.137561	0.428455	0.377738	TLR2/CREB3L2/PRKCA/BCL2/MAPK9/CREB5	6
hsa04014	Ras signaling pathway	8/181	236/8390	0.137823	0.428455	0.377738	RASSF5/PLCG2/IGF1R/RASGRF2/PRKCA/MAPK9/EGF/FGFR1	8
hsa04730	Long-term depression	3/181	60/8390	0.139209	0.428455	0.377738	PLCB2/IGF1R/PRKCA	3
hsa04978	Mineral absorption	3/181	60/8390	0.139209	0.428455	0.377738	STEAP2/FTH1/ATP7B	3
hsa04912	GnRH signaling pathway	4/181	93/8390	0.14101	0.429229	0.37842	CACNA1D/PLCB2/PRKCA/MAPK9	4
hsa04926	Relaxin signaling pathway	5/181	129/8390	0.146121	0.436602	0.38492	PLCB2/CREB3L2/PRKCA/MAPK9/CREB5	5
hsa04510	Focal adhesion	7/181	203/8390	0.149145	0.436602	0.38492	FLNC/IGF1R/PRKCA/BCL2/MAPK9/EGF/MYL9	7
hsa04330	Notch signaling pathway	3/181	62/8390	0.149302	0.436602	0.38492	NOTCH3/TLE6/CTBP2	3
hsa04215	Apoptosis - multiple species	2/181	32/8390	0.15104	0.436602	0.38492	BCL2/MAPK9	2
hsa04022	cGMP-PKG signaling pathway	6/181	167/8390	0.152166	0.436602	0.38492	PDE3B/CACNA1D/PLCB2/CREB3L2/CREB5/MYL9	6
hsa04068	FoxO signaling pathway	5/181	131/8390	0.15289	0.436602	0.38492	FOXO6/IGF1R/SGK2/MAPK9/EGF	5
hsa04530	Tight junction	6/181	169/8390	0.158196	0.437687	0.385877	RDX/MYH14/EPB41L4B/CACNA1D/MAPK9/MYL9	6
hsa00051	Fructose and mannose metabolism	2/181	33/8390	0.15862	0.437687	0.385877	HKDC1/SORD	2
hsa04929	GnRH secretion	3/181	64/8390	0.159624	0.437687	0.385877	CACNA1D/PLCB2/PRKCA	3
hsa01522	Endocrine resistance	4/181	98/8390	0.16117	0.437687	0.385877	NOTCH3/IGF1R/BCL2/MAPK9	4
hsa04350	TGF-beta signaling pathway	4/181	98/8390	0.16117	0.437687	0.385877	NEO1/ID3/ACVR2B/BMP2	4
hsa04141	Protein processing in endoplasmic reticulum	6/181	171/8390	0.16433	0.441936	0.389622	TUSC3/UGGT2/SEC24D/BCL2/MAPK9/DNAJC3	6
hsa04910	Insulin signaling pathway	5/181	137/8390	0.173956	0.455752	0.401803	PDE3B/HKDC1/PTPRF/MAPK9/EIF4EBP1	5
hsa05170	Human immunodeficiency virus 1 infection	7/181	212/8390	0.173974	0.455752	0.401803	CGAS/TLR2/PLCG2/PRKCA/BCL2/AP1M2/MAPK9	7
hsa05142	Chagas disease	4/181	102/8390	0.178011	0.455752	0.401803	TLR2/PLCB2/GNAL/MAPK9	4
hsa05146	Amoebiasis	4/181	102/8390	0.178011	0.455752	0.401803	TLR2/PLCB2/GNAL/PRKCA	4
hsa04664	Fc epsilon RI signaling pathway	3/181	68/8390	0.180884	0.455752	0.401803	PLCG2/PRKCA/MAPK9	3
hsa05418	Fluid shear stress and atherosclerosis	5/181	139/8390	0.181216	0.455752	0.401803	MGST1/GSTM3/BCL2/ACVR2B/MAPK9	5
hsa00350	Tyrosine metabolism	2/181	36/8390	0.181753	0.455752	0.401803	ALDH3A1/DDC	2
hsa05417	Lipid and atherosclerosis	7/181	215/8390	0.18263	0.455752	0.401803	VLDLR/TLR2/PLCB2/CYP2J2/PRKCA/BCL2/MAPK9	7
hsa05204	Chemical carcinogenesis - DNA adducts	3/181	69/8390	0.186315	0.460629	0.406102	MGST1/GSTM3/AKR1C2	3
hsa01250	Biosynthesis of nucleotide sugars	2/181	37/8390	0.189573	0.460629	0.406102	HKDC1/GFPT1	2
hsa05143	African trypanosomiasis	2/181	37/8390	0.189573	0.460629	0.406102	PLCB2/PRKCA	2
hsa04922	Glucagon signaling pathway	4/181	107/8390	0.199852	0.476198	0.419829	PDE3B/PLCB2/CREB3L2/CREB5	4
hsa00982	Drug metabolism - cytochrome P450	3/181	72/8390	0.202857	0.476198	0.419829	MGST1/ALDH3A1/GSTM3	3
hsa04137	Mitophagy - animal	3/181	72/8390	0.202857	0.476198	0.419829	MAP1LC3B2/RHOT1/MAPK9	3
hsa05218	Melanoma	3/181	72/8390	0.202857	0.476198	0.419829	IGF1R/EGF/FGFR1	3
hsa00513	Various types of N-glycan biosynthesis	2/181	39/8390	0.205343	0.477983	0.421402	TUSC3/B4GALNT4	2
hsa00562	Inositol phosphate metabolism	3/181	73/8390	0.208446	0.481163	0.424206	PLCB2/PLCG2/PIK3C2B	3
hsa05033	Nicotine addiction	2/181	40/8390	0.213282	0.488256	0.43046	GABRE/CHRNA7	2
hsa05016	Huntington disease	9/181	306/8390	0.215488	0.489264	0.431348	IFT57/TGM2/PLCB2/CREB3L2/ULK2/NDUFS4/MAPK9/CREB5/COX7A2L	9
hsa01230	Biosynthesis of amino acids	3/181	75/8390	0.219726	0.490289	0.432252	PAH/PC/PSAT1	3
hsa04216	Ferroptosis	2/181	41/8390	0.221249	0.490289	0.432252	MAP1LC3B2/FTH1	2
hsa05219	Bladder cancer	2/181	41/8390	0.221249	0.490289	0.432252	EGF/DAPK2	2
hsa04810	Regulation of actin cytoskeleton	7/181	229/8390	0.225258	0.491649	0.433451	TMSB4Y/RDX/MYH14/LPAR1/EGF/FGFR1/MYL9	7
hsa04971	Gastric acid secretion	3/181	76/8390	0.225413	0.491649	0.433451	PLCB2/KCNQ1/PRKCA	3
hsa05412	Arrhythmogenic right ventricular cardiomyopathy	3/181	77/8390	0.231129	0.492199	0.433936	CACNG4/CACNA1D/TCF7L1	3
hsa04670	Leukocyte transendothelial migration	4/181	114/8390	0.231678	0.492199	0.433936	RASSF5/PLCG2/PRKCA/MYL9	4
hsa04714	Thermogenesis	7/181	232/8390	0.234823	0.492199	0.433936	CREB3L2/NDUFS4/NDUFAF2/COA6/CREB5/COX7A2L/FGFR1	7
hsa01240	Biosynthesis of cofactors	5/181	153/8390	0.234906	0.492199	0.433936	AK4/NMNAT3/ALPI/FECH/PSAT1	5
hsa01200	Carbon metabolism	4/181	115/8390	0.236327	0.492199	0.433936	HKDC1/PC/PCCA/PSAT1	4
hsa04724	Glutamatergic synapse	4/181	115/8390	0.236327	0.492199	0.433936	CACNA1D/PLCB2/PRKCA/SHANK2	4
hsa04921	Oxytocin signaling pathway	5/181	154/8390	0.238907	0.49386	0.4354	CACNG4/CACNA1D/PLCB2/PRKCA/MYL9	5
hsa04962	Vasopressin-regulated water reabsorption	2/181	44/8390	0.245279	0.503276	0.443701	CREB3L2/CREB5	2
hsa04722	Neurotrophin signaling pathway	4/181	119/8390	0.255134	0.519648	0.458135	MAGED1/PLCG2/BCL2/MAPK9	4
hsa04152	AMPK signaling pathway	4/181	121/8390	0.264652	0.5351	0.471758	IGF1R/CREB3L2/CREB5/EIF4EBP1	4
hsa00280	Valine, leucine and isoleucine degradation	2/181	48/8390	0.277448	0.556426	0.490559	OXCT1/PCCA	2
hsa00603	Glycosphingolipid biosynthesis - globo and isoglobo series	1/181	15/8390	0.279217	0.556426	0.490559	B3GALNT1	1
hsa05165	Human papillomavirus infection	9/181	331/8390	0.285764	0.565405	0.498476	MX1/NOTCH3/AXIN2/CREB3L2/WNT11/EGF/CREB5/EIF4EBP1/TCF7L1	9
hsa04260	Cardiac muscle contraction	3/181	87/8390	0.289457	0.56865	0.501337	CACNG4/CACNA1D/COX7A2L	3
hsa00230	Purine metabolism	4/181	128/8390	0.298439	0.576036	0.507849	PDE3B/AK4/PDE9A/PDE7A	4
hsa04727	GABAergic synapse	3/181	89/8390	0.301289	0.576036	0.507849	GABRE/CACNA1D/PRKCA	3
hsa05235	PD-L1 expression and PD-1 checkpoint pathway in cancer	3/181	89/8390	0.301289	0.576036	0.507849	TLR2/EML4/EGF	3
hsa04913	Ovarian steroidogenesis	2/181	51/8390	0.301535	0.576036	0.507849	IGF1R/CYP2J2	2
hsa05410	Hypertrophic cardiomyopathy	3/181	90/8390	0.307215	0.580273	0.511584	CACNG4/AGT/CACNA1D	3
hsa00450	Selenocompound metabolism	1/181	17/8390	0.310037	0.580273	0.511584	TXNRD1	1
hsa00910	Nitrogen metabolism	1/181	17/8390	0.310037	0.580273	0.511584	CA12	1
hsa05010	Alzheimer disease	10/181	384/8390	0.315911	0.586359	0.51695	CHRNA7/AXIN2/CACNA1D/PLCB2/SLC39A10/ULK2/NDUFS4/WNT11/MAPK9/COX7A2L	10
hsa04961	Endocrine and other factor-regulated calcium reabsorption	2/181	53/8390	0.317523	0.586359	0.51695	PLCB2/PRKCA	2
hsa00511	Other glycan degradation	1/181	18/8390	0.324952	0.596105	0.525542	AGA	1
hsa04657	IL-17 signaling pathway	3/181	94/8390	0.330951	0.60056	0.52947	MAPK9/IL17D/USP25	3
hsa01210	2-Oxocarboxylic acid metabolism	1/181	19/8390	0.339547	0.60056	0.52947	AADAT	1
hsa05414	Dilated cardiomyopathy	3/181	96/8390	0.342819	0.60056	0.52947	CACNG4/AGT/CACNA1D	3
hsa04915	Estrogen signaling pathway	4/181	138/8390	0.347487	0.60056	0.52947	PLCB2/CREB3L2/BCL2/CREB5	4
hsa05152	Tuberculosis	5/181	180/8390	0.347794	0.60056	0.52947	NOD2/CD74/TLR2/BCL2/MAPK9	5
hsa04666	Fc gamma R-mediated phagocytosis	3/181	97/8390	0.348747	0.60056	0.52947	PLCG2/PRKCA/BIN1	3
hsa04713	Circadian entrainment	3/181	97/8390	0.348747	0.60056	0.52947	CACNA1D/PLCB2/PRKCA	3
hsa00480	Glutathione metabolism	2/181	57/8390	0.349223	0.60056	0.52947	MGST1/GSTM3	2
hsa04371	Apelin signaling pathway	4/181	139/8390	0.352414	0.60056	0.52947	PDE3B/NOTCH3/MAP1LC3B2/PLCB2	4
hsa05162	Measles	4/181	139/8390	0.352414	0.60056	0.52947	MX1/TLR2/BCL2/MAPK9	4
hsa00100	Steroid biosynthesis	1/181	20/8390	0.353827	0.60056	0.52947	CYP2R1	1
hsa00670	One carbon pool by folate	1/181	20/8390	0.353827	0.60056	0.52947	ALDH1L1	1
hsa04024	cAMP signaling pathway	6/181	225/8390	0.357734	0.60056	0.52947	PDE3B/CACNA1D/CREB3L2/MAPK9/CREB5/MYL9	6
hsa05163	Human cytomegalovirus infection	6/181	225/8390	0.357734	0.60056	0.52947	CGAS/PLCB2/CREB3L2/PRKCA/CREB5/EIF4EBP1	6
hsa04370	VEGF signaling pathway	2/181	59/8390	0.364893	0.608888	0.536812	PLCG2/PRKCA	2
hsa00532	Glycosaminoglycan biosynthesis - chondroitin sulfate / dermatan sulfate	1/181	21/8390	0.367801	0.610064	0.537849	XYLT2	1
hsa04914	Progesterone-mediated oocyte maturation	3/181	102/8390	0.378288	0.61986	0.546485	PDE3B/IGF1R/MAPK9	3
hsa04972	Pancreatic secretion	3/181	102/8390	0.378288	0.61986	0.546485	PLCB2/KCNQ1/PRKCA	3
hsa00590	Arachidonic acid metabolism	2/181	61/8390	0.380419	0.61986	0.546485	LTA4H/CYP2J2	2
hsa00140	Steroid hormone biosynthesis	2/181	62/8390	0.388123	0.624506	0.550581	AKR1C1/AKR1C2	2
hsa00561	Glycerolipid metabolism	2/181	62/8390	0.388123	0.624506	0.550581	LIPG/DGKE	2
hsa04625	C-type lectin receptor signaling pathway	3/181	104/8390	0.390035	0.624506	0.550581	PLCG2/MAPK9/IL17D	3
hsa04614	Renin-angiotensin system	1/181	23/8390	0.394852	0.626471	0.552314	AGT	1
hsa03250	Viral life cycle - HIV-1	2/181	63/8390	0.395785	0.626471	0.552314	MX1/BICD1	2
hsa05321	Inflammatory bowel disease	2/181	65/8390	0.410976	0.64682	0.570254	NOD2/TLR2	2
hsa05130	Pathogenic Escherichia coli infection	5/181	197/8390	0.420921	0.655534	0.577936	MYH14/LPAR1/SEC24D/MYO1B/MAPK9	5
hsa00010	Glycolysis / Gluconeogenesis	2/181	67/8390	0.425979	0.655534	0.577936	HKDC1/ALDH3A1	2
hsa04720	Long-term potentiation	2/181	67/8390	0.425979	0.655534	0.577936	PLCB2/PRKCA	2
hsa05221	Acute myeloid leukemia	2/181	67/8390	0.425979	0.655534	0.577936	EIF4EBP1/TCF7L1	2
hsa04950	Maturity onset diabetes of the young	1/181	26/8390	0.433286	0.663095	0.584602	HNF1B	1
hsa05145	Toxoplasmosis	3/181	112/8390	0.436398	0.663182	0.584679	TLR2/BCL2/MAPK9	3
hsa05169	Epstein-Barr virus infection	5/181	202/8390	0.442253	0.663182	0.584679	CD44/TLR2/PLCG2/BCL2/MAPK9	5
hsa00601	Glycosphingolipid biosynthesis - lacto and neolacto series	1/181	27/8390	0.44555	0.663182	0.584679	B3GALNT1	1
hsa00650	Butanoate metabolism	1/181	27/8390	0.44555	0.663182	0.584679	OXCT1	1
hsa05120	Epithelial cell signaling in Helicobacter pylori infection	2/181	70/8390	0.448105	0.663182	0.584679	PLCG2/MAPK9	2
hsa05230	Central carbon metabolism in cancer	2/181	70/8390	0.448105	0.663182	0.584679	HKDC1/FGFR1	2
hsa04217	Necroptosis	4/181	159/8390	0.450102	0.663182	0.584679	RIPK3/FTH1/BCL2/MAPK9	4
hsa04144	Endocytosis	6/181	251/8390	0.458259	0.671628	0.592125	MVB12A/RAB11FIP4/IGF1R/SNX4/RUFY1/BIN1	6
hsa04392	Hippo signaling pathway - multiple species	1/181	29/8390	0.469291	0.683872	0.60292	FRMD6	1
hsa00020	Citrate cycle (TCA cycle)	1/181	30/8390	0.48078	0.683872	0.60292	PC	1
hsa00591	Linoleic acid metabolism	1/181	30/8390	0.48078	0.683872	0.60292	CYP2J2	1
hsa00630	Glyoxylate and dicarboxylate metabolism	1/181	30/8390	0.48078	0.683872	0.60292	PCCA	1
hsa01523	Antifolate resistance	1/181	30/8390	0.48078	0.683872	0.60292	ABCC2	1
hsa04630	JAK-STAT signaling pathway	4/181	166/8390	0.483331	0.683872	0.60292	IL20RB/IFNL1/BCL2/EGF	4
hsa04623	Cytosolic DNA-sensing pathway	2/181	75/8390	0.483895	0.683872	0.60292	CGAS/RIPK3	2
hsa05212	Pancreatic cancer	2/181	76/8390	0.490881	0.684874	0.603803	MAPK9/EGF	2
hsa00052	Galactose metabolism	1/181	31/8390	0.492022	0.684874	0.603803	HKDC1	1
hsa00410	beta-Alanine metabolism	1/181	31/8390	0.492022	0.684874	0.603803	ALDH3A1	1
hsa00640	Propanoate metabolism	1/181	32/8390	0.503021	0.693218	0.61116	PCCA	1
hsa04136	Autophagy - other	1/181	32/8390	0.503021	0.693218	0.61116	ULK2	1
hsa05012	Parkinson disease	6/181	266/8390	0.514755	0.705877	0.62232	SLC39A10/NDUFS4/GNAL/MAPK9/COX7A2L/SEPTIN5	6
hsa00983	Drug metabolism - other enzymes	2/181	80/8390	0.518226	0.707135	0.623429	MGST1/GSTM3	2
hsa05020	Prion disease	6/181	273/8390	0.540378	0.7336	0.646761	CACNA1D/CREB3L2/NDUFS4/MAPK9/CREB5/COX7A2L	6
hsa00500	Starch and sucrose metabolism	1/181	36/8390	0.5447	0.7336	0.646761	HKDC1	1
hsa04650	Natural killer cell mediated cytotoxicity	3/181	132/8390	0.545565	0.7336	0.646761	ICAM2/PLCG2/PRKCA	3
hsa00250	Alanine, aspartate and glutamate metabolism	1/181	37/8390	0.554565	0.734997	0.647993	GFPT1	1
hsa04960	Aldosterone-regulated sodium reabsorption	1/181	37/8390	0.554565	0.734997	0.647993	PRKCA	1
hsa05216	Thyroid cancer	1/181	37/8390	0.554565	0.734997	0.647993	TCF7L1	1
hsa00260	Glycine, serine and threonine metabolism	1/181	40/8390	0.582901	0.768875	0.67786	PSAT1	1
hsa04613	Neutrophil extracellular trap formation	4/181	190/8390	0.590275	0.772794	0.681315	TLR2/PLCB2/PLCG2/PRKCA	4
hsa03440	Homologous recombination	1/181	41/8390	0.591943	0.772794	0.681315	BARD1	1
hsa04658	Th1 and Th2 cell differentiation	2/181	92/8390	0.594242	0.772794	0.681315	NOTCH3/MAPK9	2
hsa04970	Salivary secretion	2/181	93/8390	0.600159	0.776841	0.684884	PLCB2/PRKCA	2
hsa05167	Kaposi sarcoma-associated herpesvirus infection	4/181	194/8390	0.60682	0.781556	0.689041	MAP1LC3B2/PLCG2/MAPK9/TCF7L1	4
hsa00860	Porphyrin metabolism	1/181	43/8390	0.609445	0.781556	0.689041	FECH	1
hsa04060	Cytokine-cytokine receptor interaction	6/181	295/8390	0.616779	0.787316	0.694119	IL20RB/IFNL1/IL32/ACVR2B/IL17D/BMP2	6
hsa02010	ABC transporters	1/181	45/8390	0.6262	0.795676	0.701489	ABCC2	1
hsa04640	Hematopoietic cell lineage	2/181	99/8390	0.634304	0.802293	0.707323	CD44/CD22	2
hsa00620	Pyruvate metabolism	1/181	47/8390	0.64224	0.808639	0.712917	PC	1
hsa04932	Non-alcoholic fatty liver disease	3/181	155/8390	0.654655	0.811508	0.715447	NDUFS4/MAPK9/COX7A2L	3
hsa04218	Cellular senescence	3/181	156/8390	0.658949	0.811508	0.715447	RASSF5/CACNA1D/EIF4EBP1	3
hsa04064	NF-kappa B signaling pathway	2/181	104/8390	0.660993	0.811508	0.715447	PLCG2/BCL2	2
hsa04620	Toll-like receptor signaling pathway	2/181	104/8390	0.660993	0.811508	0.715447	TLR2/MAPK9	2
hsa05206	MicroRNAs in cancer	6/181	310/8390	0.664612	0.811508	0.715447	RDX/CD44/NOTCH3/PLCG2/PRKCA/BCL2	6
hsa00330	Arginine and proline metabolism	1/181	50/8390	0.665026	0.811508	0.715447	AOC1	1
hsa05144	Malaria	1/181	50/8390	0.665026	0.811508	0.715447	TLR2	1
hsa04979	Cholesterol metabolism	1/181	51/8390	0.672296	0.816781	0.720095	LIPG	1
hsa00270	Cysteine and methionine metabolism	1/181	52/8390	0.679409	0.821818	0.724536	PSAT1	1
hsa03010	Ribosome	3/181	167/8390	0.703659	0.847451	0.747135	RPL23/RPS17/MRPL23	3
hsa05134	Legionellosis	1/181	57/8390	0.712735	0.854665	0.753495	TLR2	1
hsa05164	Influenza A	3/181	171/8390	0.718777	0.854747	0.753567	MX1/PRKCA/DNAJC3	3
hsa04923	Regulation of lipolysis in adipocytes	1/181	58/8390	0.718975	0.854747	0.753567	PDE3B	1
hsa04213	Longevity regulating pathway - multiple species	1/181	62/8390	0.742614	0.879077	0.775018	IGF1R	1
hsa00310	Lysine degradation	1/181	63/8390	0.748208	0.88193	0.777533	AADAT	1
hsa04611	Platelet activation	2/181	124/8390	0.752423	0.88314	0.7786	PLCB2/PLCG2	2
hsa04380	Osteoclast differentiation	2/181	128/8390	0.767951	0.897563	0.791315	PLCG2/MAPK9	2
hsa05034	Alcoholism	3/181	187/8390	0.773332	0.898458	0.792104	DDC/CREB3L2/CREB5	3
hsa04920	Adipocytokine signaling pathway	1/181	69/8390	0.779322	0.898458	0.792104	MAPK9	1
hsa04142	Lysosome	2/181	132/8390	0.78263	0.898458	0.792104	AP1M2/AGA	2
hsa04917	Prolactin signaling pathway	1/181	70/8390	0.784122	0.898458	0.792104	MAPK9	1
hsa04622	RIG-I-like receptor signaling pathway	1/181	71/8390	0.788818	0.898458	0.792104	MAPK9	1
hsa00190	Oxidative phosphorylation	2/181	134/8390	0.789661	0.898458	0.792104	NDUFS4/COX7A2L	2
hsa04814	Motor proteins	3/181	193/8390	0.791446	0.898458	0.792104	MYH14/MYO1B/MYL9	3
hsa04210	Apoptosis	2/181	136/8390	0.796492	0.898458	0.792104	BCL2/MAPK9	2
hsa04115	p53 signaling pathway	1/181	73/8390	0.797908	0.898458	0.792104	BCL2	1
hsa04080	Neuroactive ligand-receptor interaction	6/181	367/8390	0.810192	0.900214	0.793652	GABRE/CHRNA7/AGT/PGRMC2/LPAR1/P2RX4	6
hsa05133	Pertussis	1/181	76/8390	0.810819	0.900214	0.793652	MAPK9	1
hsa05220	Chronic myeloid leukemia	1/181	76/8390	0.810819	0.900214	0.793652	CTBP2	1
hsa05140	Leishmaniasis	1/181	77/8390	0.814937	0.900214	0.793652	TLR2	1
hsa04936	Alcoholic liver disease	2/181	142/8390	0.815827	0.900214	0.793652	MAPK9/TCF7L1	2
hsa04612	Antigen processing and presentation	1/181	78/8390	0.818967	0.900214	0.793652	CD74	1
hsa04146	Peroxisome	1/181	82/8390	0.83423	0.913367	0.805248	NUDT12	1
hsa01232	Nucleotide metabolism	1/181	85/8390	0.844832	0.916793	0.808269	AK4	1
hsa04610	Complement and coagulation cascades	1/181	86/8390	0.848214	0.916793	0.808269	SERPINE2	1
hsa04742	Taste transduction	1/181	86/8390	0.848214	0.916793	0.808269	PLCB2	1
hsa05160	Hepatitis C	2/181	157/8390	0.857188	0.916793	0.808269	MX1/EGF	2
hsa04512	ECM-receptor interaction	1/181	89/8390	0.857925	0.916793	0.808269	CD44	1
hsa04976	Bile secretion	1/181	89/8390	0.857925	0.916793	0.808269	ABCC2	1
hsa05166	Human T-cell leukemia virus 1 infection	3/181	222/8390	0.862844	0.916793	0.808269	CREB3L2/MAPK9/CREB5	3
hsa05222	Small cell lung cancer	1/181	92/8390	0.867019	0.916793	0.808269	BCL2	1
hsa05323	Rheumatoid arthritis	1/181	93/8390	0.869919	0.916793	0.808269	TLR2	1
hsa05168	Herpes simplex virus 1 infection	8/181	512/8390	0.870457	0.916793	0.808269	ZNF780B/CGAS/CD74/ZNF419/TLR2/ZNF133/BCL2/EIF4EBP1	8
hsa00564	Glycerophospholipid metabolism	1/181	99/8390	0.886048	0.928772	0.81883	DGKE	1
hsa04061	Viral protein interaction with cytokine and cytokine receptor	1/181	100/8390	0.888536	0.928772	0.81883	IL20RB	1
hsa04974	Protein digestion and absorption	1/181	103/8390	0.89568	0.929531	0.819499	KCNQ1	1
hsa04660	T cell receptor signaling pathway	1/181	104/8390	0.897958	0.929531	0.819499	MAPK9	1
hsa05014	Amyotrophic lateral sclerosis	5/181	364/8390	0.89933	0.929531	0.819499	MAP1LC3B2/ULK2/NDUFS4/BCL2/COX7A2L	5
hsa04659	Th17 cell differentiation	1/181	108/8390	0.906588	0.933549	0.823042	MAPK9	1
hsa04062	Chemokine signaling pathway	2/181	192/8390	0.922865	0.946791	0.834716	PLCB2/PLCG2	2
hsa05203	Viral carcinogenesis	2/181	204/8390	0.937932	0.958698	0.845214	CREB3L2/CREB5	2
hsa04114	Oocyte meiosis	1/181	131/8390	0.943845	0.961196	0.847415	IGF1R	1
hsa05135	Yersinia infection	1/181	137/8390	0.950838	0.96477	0.850567	MAPK9	1
hsa04120	Ubiquitin mediated proteolysis	1/181	142/8390	0.955999	0.966466	0.852062	UBE3B	1
hsa04145	Phagosome	1/181	152/8390	0.96476	0.971776	0.856743	TLR2	1
hsa05202	Transcriptional misregulation in cancer	1/181	193/8390	0.985859	0.989431	0.872308	IGF1R	1

## Sheet: KEGG H3K27ac GAIN
ID	Description	GeneRatio	BgRatio	pvalue	p.adjust	qvalue	geneID	Count
hsa04390	Hippo signaling pathway	13/242	157/8390	0.000589639	0.0804857	0.0785151	WWTR1/RASSF6/PRKCZ/SAV1/CCN2/LEF1/SERPINE1/YAP1/BMP4/BIRC3/TCF7L2/SMAD3/NKD1	13
hsa04520	Adherens junction	9/242	93/8390	0.00138949	0.126444	0.123348	SORBS1/EGFR/ROCK1/LEF1/FER/MET/ARHGAP29/TCF7L2/SMAD3	9
hsa05213	Endometrial cancer	6/242	58/8390	0.00625333	0.316052	0.308314	EGFR/LEF1/DDB2/FOXO3/TCF7L2/CASP9	6
hsa04014	Ras signaling pathway	14/242	236/8390	0.00829508	0.316052	0.308314	PLA2G4A/ETS1/RGL1/TGFA/GAB2/EGFR/TIAM1/EFNA5/ABL2/MET/RASGRP3/GNB1/FLT1/EPHA2	14
hsa05200	Pathways in cancer	25/242	531/8390	0.0103209	0.316052	0.308314	ETS1/FOXO1/RPS6KA5/TGFA/EGFR/STAT1/ITGA2/MITF/ROCK1/LEF1/DDB2/PPARD/LAMA3/MET/CAMK2D/BMP4/ARHGEF11/BIRC3/TCF7L2/RASGRP3/GNB1/SMAD3/F2R/CASP9/JAG1	25
hsa05210	Colorectal cancer	7/242	86/8390	0.0118387	0.316052	0.308314	TGFA/EGFR/LEF1/DDB2/TCF7L2/SMAD3/CASP9	7
hsa04151	PI3K-Akt signaling pathway	18/242	354/8390	0.0137806	0.316052	0.308314	NOS3/SGK1/TGFA/EGFR/ITGA2/TNC/TNXB/FOXO3/EFNA5/LAMA3/MET/COL6A1/MAGI1/GNB1/FLT1/F2R/CASP9/EPHA2	18
hsa04010	MAPK signaling pathway	16/242	302/8390	0.0138347	0.316052	0.308314	PLA2G4A/CACNB2/PTPRR/MEF2C/RPS6KA5/TGFA/EGFR/HSPB1/CACNA1H/EFNA5/MET/DUSP6/DUSP5/RASGRP3/FLT1/EPHA2	16
hsa04512	ECM-receptor interaction	7/242	89/8390	0.0141236	0.316052	0.308314	ITGA2/TNC/TNXB/CD47/LAMA3/COL6A1/AGRN	7
hsa05223	Non-small cell lung cancer	6/242	72/8390	0.0173202	0.337744	0.329475	TGFA/EGFR/DDB2/FOXO3/MET/CASP9	6
hsa05212	Pancreatic cancer	6/242	76/8390	0.0220544	0.382511	0.373145	TGFA/EGFR/STAT1/DDB2/SMAD3/CASP9	6
hsa04350	TGF-beta signaling pathway	7/242	98/8390	0.0228494	0.382511	0.373145	LTBP1/ACVR2A/ROCK1/NBL1/BMP4/INHBB/SMAD3	7
hsa05202	Transcriptional misregulation in cancer	11/242	193/8390	0.0238194	0.382511	0.373145	FOXO1/MEF2C/AFF1/MITF/DDB2/MET/DUSP6/BIRC3/BAIAP3/LYL1/FLT1	11
hsa04370	VEGF signaling pathway	5/242	59/8390	0.0271059	0.411106	0.40104	PLA2G4A/NOS3/HSPB1/SH2D2A/CASP9	5
hsa04015	Rap1 signaling pathway	11/242	210/8390	0.040503	0.581965	0.567716	PRKCZ/EGFR/TIAM1/ADORA2B/EFNA5/MET/MAGI1/RASGRP3/FLT1/F2R/EPHA2	11
hsa04371	Apelin signaling pathway	8/242	139/8390	0.0476141	0.649933	0.634019	MEF2C/NOS3/CCN2/SERPINE1/SLC9A1/GNB1/SMAD3/JAG1	8
hsa04310	Wnt signaling pathway	9/242	171/8390	0.0590138	0.694027	0.677034	TLE4/LEF1/PPARD/CTNNBIP1/CAMK2D/SERPINF1/TCF7L2/SMAD3/NKD1	9
hsa04115	p53 signaling pathway	5/242	73/8390	0.0590957	0.694027	0.677034	SESN1/SERPINE1/DDB2/PERP/CASP9	5
hsa04919	Thyroid hormone signaling pathway	7/242	121/8390	0.0603411	0.694027	0.677034	FOXO1/MED30/STAT1/KAT2B/SLC9A1/BMP4/CASP9	7
hsa05215	Prostate cancer	6/242	97/8390	0.0610134	0.694027	0.677034	FOXO1/TGFA/EGFR/LEF1/TCF7L2/CASP9	6
hsa00730	Thiamine metabolism	2/242	15/8390	0.0679802	0.697236	0.680165	ALPP/TPK1	2
hsa04933	AGE-RAGE signaling pathway in diabetic complications	6/242	100/8390	0.0686577	0.697236	0.680165	FOXO1/NOS3/PRKCZ/STAT1/SERPINE1/SMAD3	6
hsa04510	Focal adhesion	10/242	203/8390	0.0689574	0.697236	0.680165	EGFR/ITGA2/TNC/ROCK1/TNXB/LAMA3/MET/COL6A1/BIRC3/FLT1	10
hsa04974	Protein digestion and absorption	6/242	103/8390	0.0768337	0.728881	0.711035	CPA2/SLC7A8/PRSS3/COL6A1/COL17A1/KCNE3	6
hsa01521	EGFR tyrosine kinase inhibitor resistance	5/242	79/8390	0.0774269	0.728881	0.711035	TGFA/EGFR/FOXO3/MET/AXL	5
hsa04068	FoxO signaling pathway	7/242	131/8390	0.0842717	0.766872	0.748096	FOXO1/FBXO32/SGK1/EGFR/GABARAPL2/FOXO3/SMAD3	7
hsa04621	NOD-like receptor signaling pathway	9/242	186/8390	0.0891094	0.767392	0.748603	ANTXR2/STAT1/GABARAPL2/TICAM1/NLRP1/BIRC3/NEK7/IL18/RIPK2	9
hsa05216	Thyroid cancer	3/242	37/8390	0.0899507	0.767392	0.748603	LEF1/DDB2/TCF7L2	3
hsa00511	Other glycan degradation	2/242	18/8390	0.0936798	0.774987	0.756012	FUCA1/MANBA	2
hsa05217	Basal cell carcinoma	4/242	63/8390	0.107902	0.866389	0.845176	LEF1/DDB2/BMP4/TCF7L2	4
hsa05321	Inflammatory bowel disease	4/242	65/8390	0.117471	0.916274	0.89384	RORA/STAT1/IL18/SMAD3	4
hsa05222	Small cell lung cancer	5/242	92/8390	0.126276	0.929893	0.907125	ITGA2/DDB2/LAMA3/BIRC3/CASP9	5
hsa05221	Acute myeloid leukemia	4/242	67/8390	0.127396	0.929893	0.907125	LEF1/PPARD/DUSP6/TCF7L2	4
hsa04917	Prolactin signaling pathway	4/242	70/8390	0.142914	0.929893	0.907125	SOCS2/STAT1/FOXO3/SOCS4	4
hsa04930	Type II diabetes mellitus	3/242	46/8390	0.146315	0.929893	0.907125	SOCS2/PRKCZ/SOCS4	3
hsa04070	Phosphatidylinositol signaling system	5/242	97/8390	0.148106	0.929893	0.907125	PIP4K2A/IP6K2/PI4K2A/SYNJ2/INPP5D	5
hsa04611	Platelet activation	6/242	124/8390	0.148332	0.929893	0.907125	PLA2G4A/NOS3/PRKCZ/ITGA2/ROCK1/F2R	6
hsa04750	Inflammatory mediator regulation of TRP channels	5/242	98/8390	0.152655	0.929893	0.907125	PLA2G4A/HRH1/P2RY2/CAMK2D/F2RL1	5
hsa05218	Melanoma	4/242	72/8390	0.153654	0.929893	0.907125	EGFR/MITF/DDB2/MET	4
hsa04020	Calcium signaling pathway	10/242	240/8390	0.155652	0.929893	0.907125	NOS3/EGFR/HRH1/PTAFR/ADORA2B/CACNA1H/MET/CAMK2D/FLT1/F2R	10
hsa04921	Oxytocin signaling pathway	7/242	154/8390	0.15684	0.929893	0.907125	PLA2G4A/CACNB2/MEF2C/NOS3/EGFR/ROCK1/CAMK2D	7
hsa00562	Inositol phosphate metabolism	4/242	73/8390	0.159135	0.929893	0.907125	PIP4K2A/PI4K2A/SYNJ2/INPP5D	4
hsa00230	Purine metabolism	6/242	128/8390	0.164544	0.929893	0.907125	PDE4D/NT5E/GDA/PAPSS2/ENPP1/URAD	6
hsa04380	Osteoclast differentiation	6/242	128/8390	0.164544	0.929893	0.907125	FHL2/GAB2/STAT1/MITF/FOSL2/LCK	6
hsa03320	PPAR signaling pathway	4/242	75/8390	0.17031	0.929893	0.907125	SCD5/SORBS1/PPARD/PLIN2	4
hsa05214	Glioma	4/242	75/8390	0.17031	0.929893	0.907125	TGFA/EGFR/DDB2/CAMK2D	4
hsa00330	Arginine and proline metabolism	3/242	50/8390	0.174309	0.933065	0.910219	MAOB/NOS3/CKB	3
hsa05412	Arrhythmogenic right ventricular cardiomyopathy	4/242	77/8390	0.181752	0.938801	0.915815	CACNB2/ITGA2/LEF1/TCF7L2	4
hsa01040	Biosynthesis of unsaturated fatty acids	2/242	27/8390	0.182258	0.938801	0.915815	SCD5/ELOVL6	2
hsa04270	Vascular smooth muscle contraction	6/242	134/8390	0.190196	0.961547	0.938004	PLA2G4A/RAMP1/ADORA2B/ROCK1/CALD1/ARHGEF11	6

## Sheet: KEGG H3K27ac_LOSS
ID	Description	GeneRatio	BgRatio	pvalue	p.adjust	qvalue	geneID	Count
hsa04978	Mineral absorption	7/219	60/8390	0.000894086	0.240509	0.233404	STEAP2/SLC11A2/MT1A/TRPM7/MT1M/ATP7B/FTH1	7
hsa04216	Ferroptosis	5/219	41/8390	0.00403517	0.54273	0.526696	MAP1LC3B2/SLC11A2/GCLC/SAT1/FTH1	5
hsa04020	Calcium signaling pathway	13/219	240/8390	0.0100537	0.543743	0.527679	CHRNA7/CACNA1D/MCOLN3/FGFR1/PLCB2/GNAL/P2RX4/PLCG2/ATP2A2/FGFR4/PHKB/FGF18/MCOLN2	13
hsa04330	Notch signaling pathway	5/219	62/8390	0.0224623	0.543743	0.527679	NOTCH3/CTBP2/MFNG/NRARP/APH1B	5
hsa05210	Colorectal cancer	6/219	86/8390	0.0246043	0.543743	0.527679	AXIN2/BCL2/AREG/MYC/TCF7L1/EREG	6
hsa05215	Prostate cancer	6/219	97/8390	0.0409817	0.543743	0.527679	CREB5/FGFR1/CREB3L2/BCL2/IGF1R/TCF7L1	6
hsa00562	Inositol phosphate metabolism	5/219	73/8390	0.0415374	0.543743	0.527679	PIK3C2B/PLCB2/PLCG2/PIP5KL1/PLCH1	5
hsa01524	Platinum drug resistance	5/219	73/8390	0.0415374	0.543743	0.527679	MGST1/ABCC2/GSTM3/BCL2/ATP7B	5
hsa00030	Pentose phosphate pathway	3/219	30/8390	0.0424484	0.543743	0.527679	GPI/RPIA/TKT	3
hsa00730	Thiamine metabolism	2/219	15/8390	0.0569724	0.618791	0.600509	AK4/AK2	2
hsa00480	Glutathione metabolism	4/219	57/8390	0.0609987	0.618791	0.600509	MGST1/GPX7/GSTM3/GCLC	4
hsa04931	Insulin resistance	6/219	108/8390	0.062991	0.618791	0.600509	CREB5/AGT/PTPRF/CREB3L2/PTPA/TBC1D4	6
hsa00360	Phenylalanine metabolism	2/219	16/8390	0.0640199	0.618791	0.600509	PAH/DDC	2
hsa00512	Mucin type O-glycan biosynthesis	3/219	36/8390	0.0667098	0.618791	0.600509	B4GALT5/GALNT5/GALNT12	3
hsa00760	Nicotinate and nicotinamide metabolism	3/219	36/8390	0.0667098	0.618791	0.600509	NUDT12/NAMPT/NMNAT3	3
hsa04012	ErbB signaling pathway	5/219	85/8390	0.0709462	0.636151	0.617356	PLCG2/AREG/MYC/PAK4/EREG	5
hsa04668	TNF signaling pathway	6/219	114/8390	0.0774523	0.656247	0.636858	NOD2/CREB5/RIPK3/CREB3L2/MAP3K8/CASP10	6
hsa00140	Steroid hormone biosynthesis	4/219	62/8390	0.0780665	0.656247	0.636858	AKR1C1/AKR1C2/AKR1C3/COMT	4
hsa01210	2-Oxocarboxylic acid metabolism	2/219	19/8390	0.086737	0.675695	0.655732	AADAT/GPT2	2
hsa05205	Proteoglycans in cancer	9/219	205/8390	0.0880656	0.675695	0.655732	CD44/RDX/ANK3/FGFR1/PLCG2/TFAP4/ANK2/MYC/IGF1R	9
hsa05224	Breast cancer	7/219	147/8390	0.0898248	0.675695	0.655732	FGFR1/AXIN2/NOTCH3/MYC/FGF18/IGF1R/TCF7L1	7
hsa00100	Steroid biosynthesis	2/219	20/8390	0.0947736	0.675695	0.655732	CYP2R1/LBR	2
hsa00380	Tryptophan metabolism	3/219	42/8390	0.0959459	0.675695	0.655732	AADAT/AOC1/DDC	3
hsa04919	Thyroid hormone signaling pathway	6/219	121/8390	0.0965006	0.675695	0.655732	PLCB2/NOTCH3/PLCG2/ATP2A2/TBC1D4/MYC	6
hsa04015	Rap1 signaling pathway	9/219	210/8390	0.0985764	0.675695	0.655732	LPAR1/RASSF5/FGFR1/PLCB2/FGFR4/SKAP1/FGF18/IGF1R/P2RY1	9
hsa01240	Biosynthesis of cofactors	7/219	153/8390	0.105316	0.675695	0.655732	AK4/NMNAT3/MAT1A/GCLC/MTHFD1L/MTHFD2/AK2	7
hsa04924	Renin secretion	4/219	69/8390	0.105499	0.675695	0.655732	PDE3B/AGT/CACNA1D/PLCB2	4
hsa05031	Amphetamine addiction	4/219	69/8390	0.105499	0.675695	0.655732	CREB5/CACNA1D/CREB3L2/DDC	4
hsa04934	Cushing syndrome	7/219	155/8390	0.110781	0.677288	0.657278	CREB5/AGT/CACNA1D/CREB3L2/AXIN2/PLCB2/TCF7L1	7
hsa04925	Aldosterone synthesis and secretion	5/219	98/8390	0.112868	0.677288	0.657278	CREB5/AGT/CACNA1D/CREB3L2/PLCB2	5
hsa00230	Purine metabolism	6/219	128/8390	0.117822	0.677288	0.657278	PDE3B/AK4/PDE7A/PDE9A/ENTPD6/AK2	6
hsa04614	Renin-angiotensin system	2/219	23/8390	0.120042	0.677288	0.657278	AGT/KLK1	2
hsa04973	Carbohydrate digestion and absorption	3/219	47/8390	0.123596	0.677288	0.657278	CACNA1D/HKDC1/PLCB2	3
hsa00534	Glycosaminoglycan biosynthesis - heparan sulfate / heparin	2/219	24/8390	0.1288	0.677288	0.657278	HS6ST1/GLCE	2
hsa04918	Thyroid hormone synthesis	4/219	75/8390	0.132016	0.677288	0.657278	GPX7/CREB5/CREB3L2/PLCB2	4
hsa04151	PI3K-Akt signaling pathway	13/219	354/8390	0.134797	0.677288	0.657278	LPAR1/CREB5/PIK3AP1/FGFR1/CREB3L2/BCL2/AREG/FGFR4/IL2RG/MYC/FGF18/IGF1R/EREG	13
hsa05030	Cocaine addiction	3/219	49/8390	0.135382	0.677288	0.657278	CREB5/CREB3L2/DDC	3
hsa04270	Vascular smooth muscle contraction	6/219	134/8390	0.137815	0.677288	0.657278	PRKCH/MYH14/AGT/CACNA1D/PLCB2/MYL9	6
hsa05412	Arrhythmogenic right ventricular cardiomyopathy	4/219	77/8390	0.141413	0.677288	0.657278	CACNA1D/CACNG4/ATP2A2/TCF7L1	4
hsa00330	Arginine and proline metabolism	3/219	50/8390	0.141416	0.677288	0.657278	SAT1/SMOX/AOC1	3
hsa00510	N-Glycan biosynthesis	3/219	50/8390	0.141416	0.677288	0.657278	ALG10B/TUSC3/ST6GAL1	3
hsa04928	Parathyroid hormone synthesis, secretion and action	5/219	106/8390	0.143441	0.677288	0.657278	CREB5/FGFR1/CREB3L2/PLCB2/BCL2	5
hsa04022	cGMP-PKG signaling pathway	7/219	167/8390	0.146619	0.677288	0.657278	PDE3B/CREB5/CACNA1D/CREB3L2/PLCB2/ATP2A2/MYL9	7
hsa04922	Glucagon signaling pathway	5/219	107/8390	0.147494	0.677288	0.657278	PDE3B/CREB5/CREB3L2/PLCB2/PHKB	5
hsa05225	Hepatocellular carcinoma	7/219	168/8390	0.149831	0.677288	0.657278	MGST1/GSTM3/AXIN2/PLCG2/MYC/IGF1R/TCF7L1	7
hsa01521	EGFR tyrosine kinase inhibitor resistance	4/219	79/8390	0.151068	0.677288	0.657278	GAS6/PLCG2/BCL2/IGF1R	4
hsa04310	Wnt signaling pathway	7/219	171/8390	0.159664	0.694337	0.673823	RNF43/APCDD1/AXIN2/PLCB2/CTBP2/MYC/TCF7L1	7
hsa00600	Sphingolipid metabolism	3/219	53/8390	0.160033	0.694337	0.673823	SGPP2/B4GALT5/ARSA	3
hsa04140	Autophagy - animal	6/219	141/8390	0.163001	0.69599	0.675427	RRAGD/MAP1LC3B2/ULK2/BCL2/DAPK2/IGF1R	6
hsa04550	Signaling pathways regulating pluripotency of stem cells	6/219	143/8390	0.17054	0.705774	0.684923	FGFR1/AXIN2/ACVR2B/FGFR4/MYC/IGF1R	6
hsa05017	Spinocerebellar ataxia	6/219	143/8390	0.17054	0.705774	0.684923	VLDLR/ULK2/SPTBN2/PLCB2/ATP2A2/XBP1	6
hsa04662	B cell receptor signaling pathway	4/219	84/8390	0.176246	0.718335	0.697112	CD22/PIK3AP1/IFITM1/PLCG2	4
hsa04340	Hedgehog signaling pathway	3/219	56/8390	0.179346	0.720061	0.698787	HHAT/GLI2/BCL2	3
hsa04911	Insulin secretion	4/219	86/8390	0.186696	0.734204	0.712513	CREB5/CACNA1D/CREB3L2/PLCB2	4
hsa05213	Endometrial cancer	3/219	58/8390	0.192558	0.734204	0.712513	AXIN2/MYC/TCF7L1	3
hsa00052	Galactose metabolism	2/219	31/8390	0.193423	0.734204	0.712513	HKDC1/AKR1B10	2
hsa05131	Shigellosis	9/219	247/8390	0.196971	0.734204	0.712513	RRAGD/CGAS/CD44/MAP1LC3B2/HKDC1/PLCB2/PLCG2/BCL2/MYL9	9
hsa05132	Salmonella infection	9/219	249/8390	0.203221	0.734204	0.712513	PIK3C2B/RIPK3/BCL2/CYFIP1/MYL9/PODXL/MYC/TLR6/TCF7L1	9
hsa04935	Growth hormone synthesis, secretion and action	5/219	120/8390	0.204263	0.734204	0.712513	CREB5/CACNA1D/CREB3L2/PLCB2/PLCG2	5
hsa05410	Hypertrophic cardiomyopathy	4/219	90/8390	0.208171	0.734204	0.712513	AGT/CACNA1D/CACNG4/ATP2A2	4
hsa04144	Endocytosis	9/219	251/8390	0.209554	0.734204	0.712513	MVB12A/BIN1/EPS15L1/RUFY1/FGFR4/IL2RG/CBLC/PIP5KL1/IGF1R	9
hsa00051	Fructose and mannose metabolism	2/219	33/8390	0.212605	0.734204	0.712513	HKDC1/AKR1B10	2
hsa00590	Arachidonic acid metabolism	3/219	61/8390	0.212809	0.734204	0.712513	AKR1C3/CYP4F3/LTA4H	3
hsa04621	NOD-like receptor signaling pathway	7/219	186/8390	0.212892	0.734204	0.712513	NOD2/NAMPT/MAP1LC3B2/RIPK3/PLCB2/TRPM7/BCL2	7
hsa00561	Glycerolipid metabolism	3/219	62/8390	0.21966	0.747957	0.725859	AKR1B10/LIPG/GPAT3	3
hsa05217	Basal cell carcinoma	3/219	63/8390	0.226556	0.75396	0.731685	GLI2/AXIN2/TCF7L1	3
hsa04390	Hippo signaling pathway	6/219	157/8390	0.227029	0.75396	0.731685	GLI2/FRMD6/AXIN2/AREG/MYC/TCF7L1	6
hsa00040	Pentose and glucuronate interconversions	2/219	35/8390	0.23196	0.757011	0.734646	FGGY/AKR1B10	2
hsa05414	Dilated cardiomyopathy	4/219	96/8390	0.241599	0.757011	0.734646	AGT/CACNA1D/CACNG4/ATP2A2	4
hsa00350	Tyrosine metabolism	2/219	36/8390	0.241681	0.757011	0.734646	DDC/COMT	2
hsa00500	Starch and sucrose metabolism	2/219	36/8390	0.241681	0.757011	0.734646	GPI/HKDC1	2
hsa04070	Phosphatidylinositol signaling system	4/219	97/8390	0.24729	0.757011	0.734646	PIK3C2B/PLCB2/PLCG2/PPIP5K1	4
hsa01250	Biosynthesis of nucleotide sugars	2/219	37/8390	0.25142	0.757011	0.734646	GPI/HKDC1	2
hsa05216	Thyroid cancer	2/219	37/8390	0.25142	0.757011	0.734646	MYC/TCF7L1	2
hsa04750	Inflammatory mediator regulation of TRP channels	4/219	98/8390	0.25301	0.757011	0.734646	PRKCH/PLCB2/PLCG2/ASIC1	4
hsa05221	Acute myeloid leukemia	3/219	67/8390	0.254521	0.757011	0.734646	CEBPA/MYC/TCF7L1	3
hsa05022	Pathways of neurodegeneration - multiple diseases	15/219	476/8390	0.26104	0.757011	0.734646	IFT57/GPX7/MAP1LC3B2/ULK2/CHRNA7/CACNA1D/SPTBN2/AXIN2/PLCB2/ATP2A2/UBE2G1/BCL2/UBE2L6/SEPTIN5/XBP1	15
hsa04142	Lysosome	5/219	132/8390	0.262039	0.757011	0.734646	PPT1/ARSA/SLC11A2/AGA/TPP1	5
hsa04010	MAPK signaling pathway	10/219	302/8390	0.264521	0.757011	0.734646	CACNA1D/CACNG4/FGFR1/MAP3K8/AREG/FGFR4/MYC/FGF18/IGF1R/EREG	10
hsa04933	AGE-RAGE signaling pathway in diabetic complications	4/219	100/8390	0.264532	0.757011	0.734646	AGT/PLCB2/PLCG2/BCL2	4
hsa05204	Chemical carcinogenesis - DNA adducts	3/219	69/8390	0.268686	0.759144	0.736715	MGST1/AKR1C2/GSTM3	3
hsa00513	Various types of N-glycan biosynthesis	2/219	39/8390	0.270921	0.759144	0.736715	TUSC3/B4GALNT4	2
hsa05230	Central carbon metabolism in cancer	3/219	70/8390	0.275803	0.764855	0.742258	FGFR1/HKDC1/MYC	3
hsa05033	Nicotine addiction	2/219	40/8390	0.28067	0.765883	0.743256	GABRE/CHRNA7	2
hsa04910	Insulin signaling pathway	5/219	137/8390	0.287176	0.765883	0.743256	PDE3B/PTPRF/HKDC1/PRKAR2B/PHKB	5
hsa04141	Protein processing in endoplasmic reticulum	6/219	171/8390	0.288619	0.765883	0.743256	TUSC3/DNAJC3/UBE2G1/UGGT2/BCL2/XBP1	6
hsa05218	Melanoma	3/219	72/8390	0.290092	0.765883	0.743256	FGFR1/FGF18/IGF1R	3
hsa05219	Bladder cancer	2/219	41/8390	0.290409	0.765883	0.743256	DAPK2/MYC	2
hsa04066	HIF-1 signaling pathway	4/219	109/8390	0.317383	0.82642	0.802004	HKDC1/PLCG2/BCL2/IGF1R	4
hsa04962	Vasopressin-regulated water reabsorption	2/219	44/8390	0.319508	0.82642	0.802004	CREB5/CREB3L2	2
hsa00603	Glycosphingolipid biosynthesis - globo and isoglobo series	1/219	15/8390	0.327716	0.837647	0.812899	B3GALNT1	1
hsa00980	Metabolism of xenobiotics by cytochrome P450	3/219	78/8390	0.33319	0.837647	0.812899	MGST1/AKR1C1/GSTM3	3
hsa04721	Synaptic vesicle cycle	3/219	78/8390	0.33319	0.837647	0.812899	CPLX1/NAPA/SLC6A9	3
hsa04930	Type II diabetes mellitus	2/219	46/8390	0.338754	0.843749	0.818821	CACNA1D/HKDC1	2
hsa04670	Leukocyte transendothelial migration	4/219	114/8390	0.347153	0.853449	0.828235	RASSF5/PLCG2/MYL9/ARHGAP35	4
hsa05226	Gastric cancer	5/219	149/8390	0.348994	0.853449	0.828235	AXIN2/BCL2/MYC/FGF18/TCF7L1	5
hsa05110	Vibrio cholerae infection	2/219	50/8390	0.376711	0.893176	0.866788	KCNQ1/PLCG2	2
hsa04722	Neurotrophin signaling pathway	4/219	119/8390	0.376976	0.893176	0.866788	MAGED1/PLCG2/BCL2/ZNF274	4
hsa00511	Other glycan degradation	1/219	18/8390	0.379094	0.893176	0.866788	AGA	1
hsa01232	Nucleotide metabolism	3/219	85/8390	0.383329	0.893176	0.866788	AK4/ENTPD6/AK2	3
hsa04913	Ovarian steroidogenesis	2/219	51/8390	0.386065	0.893176	0.866788	AKR1C3/IGF1R	2
hsa04979	Cholesterol metabolism	2/219	51/8390	0.386065	0.893176	0.866788	LIPG/APOE	2
hsa04514	Cell adhesion molecules	5/219	157/8390	0.390693	0.893176	0.866788	ICAM2/CADM1/CD22/NEO1/PTPRF	5
hsa00270	Cysteine and methionine metabolism	2/219	52/8390	0.395358	0.893176	0.866788	MAT1A/GCLC	2
hsa04260	Cardiac muscle contraction	3/219	87/8390	0.397524	0.893176	0.866788	CACNA1D/CACNG4/ATP2A2	3
hsa05171	Coronavirus disease - COVID-19	7/219	232/8390	0.402824	0.893176	0.866788	CGAS/MX1/RPL7/PLCG2/RPL15/CFD/RPL13	7
hsa04961	Endocrine and other factor-regulated calcium reabsorption	2/219	53/8390	0.404586	0.893176	0.866788	PLCB2/KLK1	2
hsa04611	Platelet activation	4/219	124/8390	0.406681	0.893176	0.866788	PLCB2/PLCG2/P2RY1/ARHGAP35	4
hsa04211	Longevity regulating pathway	3/219	89/8390	0.41163	0.893176	0.866788	CREB5/CREB3L2/IGF1R	3
hsa05161	Hepatitis B	5/219	162/8390	0.416695	0.893176	0.866788	CREB5/CREB3L2/BCL2/CASP10/MYC	5
hsa05010	Alzheimer disease	11/219	384/8390	0.419884	0.893176	0.866788	ULK2/CHRNA7/CACNA1D/SLC11A2/AXIN2/SLC39A10/PLCB2/ATP2A2/APH1B/APOE/XBP1	11
hsa04014	Ras signaling pathway	7/219	236/8390	0.420045	0.893176	0.866788	RASSF5/FGFR1/PLCG2/FGFR4/FGF18/IGF1R/PAK4	7
hsa05032	Morphine addiction	3/219	91/8390	0.425635	0.893176	0.866788	PDE3B/GABRE/PDE7A	3
hsa00220	Arginine biosynthesis	1/219	22/8390	0.441568	0.893176	0.866788	GPT2	1
hsa00340	Histidine metabolism	1/219	22/8390	0.441568	0.893176	0.866788	AOC1	1
hsa04530	Tight junction	5/219	169/8390	0.452783	0.893176	0.866788	MYH14/RDX/EPB41L4B/CACNA1D/MYL9	5
hsa04650	Natural killer cell mediated cytotoxicity	4/219	132/8390	0.453579	0.893176	0.866788	ICAM2/PLCG2/ULBP3/ULBP1	4
hsa00515	Mannose type O-glycan biosynthesis	1/219	23/8390	0.456183	0.893176	0.866788	POMGNT2	1
hsa04730	Long-term depression	2/219	60/8390	0.467157	0.893176	0.866788	PLCB2/IGF1R	2
hsa04977	Vitamin digestion and absorption	1/219	24/8390	0.470417	0.893176	0.866788	SLC19A2	1
hsa01522	Endocrine resistance	3/219	98/8390	0.47366	0.893176	0.866788	NOTCH3/BCL2/IGF1R	3
hsa04350	TGF-beta signaling pathway	3/219	98/8390	0.47366	0.893176	0.866788	NEO1/ACVR2B/MYC	3
hsa05170	Human immunodeficiency virus 1 infection	6/219	212/8390	0.479182	0.893176	0.866788	CGAS/WEE1/PLCG2/BCL2/CDC25C/PAK4	6
hsa00564	Glycerophospholipid metabolism	3/219	99/8390	0.480375	0.893176	0.866788	ETNK2/GPAT3/GPCPD1	3
hsa04915	Estrogen signaling pathway	4/219	138/8390	0.487959	0.893176	0.866788	CREB5/CREB3L2/PLCB2/BCL2	4
hsa04371	Apelin signaling pathway	4/219	139/8390	0.493606	0.893176	0.866788	PDE3B/MAP1LC3B2/PLCB2/NOTCH3	4
hsa05418	Fluid shear stress and atherosclerosis	4/219	139/8390	0.493606	0.893176	0.866788	MGST1/GSTM3/BCL2/ACVR2B	4
hsa04916	Melanogenesis	3/219	101/8390	0.493685	0.893176	0.866788	CREB3L2/PLCB2/TCF7L1	3
hsa04950	Maturity onset diabetes of the young	1/219	26/8390	0.497782	0.893176	0.866788	HNF1B	1
hsa04914	Progesterone-mediated oocyte maturation	3/219	102/8390	0.500277	0.893176	0.866788	PDE3B/IGF1R/CDC25C	3
hsa04972	Pancreatic secretion	3/219	102/8390	0.500277	0.893176	0.866788	KCNQ1/PLCB2/ATP2A2	3
hsa05142	Chagas disease	3/219	102/8390	0.500277	0.893176	0.866788	PLCB2/GNAL/TLR6	3
hsa04929	GnRH secretion	2/219	64/8390	0.501131	0.893176	0.866788	CACNA1D/PLCB2	2
hsa05152	Tuberculosis	5/219	180/8390	0.508181	0.893176	0.866788	NOD2/CD74/BCL2/CASP10/TLR6	5
hsa05321	Inflammatory bowel disease	2/219	65/8390	0.509406	0.893176	0.866788	NOD2/IL2RG	2
hsa00062	Fatty acid elongation	1/219	27/8390	0.510931	0.893176	0.866788	PPT1	1
hsa00601	Glycosphingolipid biosynthesis - lacto and neolacto series	1/219	27/8390	0.510931	0.893176	0.866788	B3GALNT1	1
hsa00650	Butanoate metabolism	1/219	27/8390	0.510931	0.893176	0.866788	BDH1	1
hsa04360	Axon guidance	5/219	182/8390	0.518024	0.893176	0.866788	NEO1/PLCG2/MYL9/ROBO3/PAK4	5
hsa00010	Glycolysis / Gluconeogenesis	2/219	67/8390	0.525686	0.893176	0.866788	GPI/HKDC1	2
hsa05208	Chemical carcinogenesis - reactive oxygen species	6/219	223/8390	0.528722	0.893176	0.866788	MGST1/AKR1C1/AKR1C2/PTPRJ/GSTM3/AKR1C3	6
hsa04392	Hippo signaling pathway - multiple species	1/219	29/8390	0.536212	0.893176	0.866788	FRMD6	1
hsa04024	cAMP signaling pathway	6/219	225/8390	0.537531	0.893176	0.866788	PDE3B/CREB5/CACNA1D/CREB3L2/ATP2A2/MYL9	6
hsa04072	Phospholipase D signaling pathway	4/219	148/8390	0.543182	0.893176	0.866788	LPAR1/AGT/PLCB2/PLCG2	4
hsa05012	Parkinson disease	7/219	266/8390	0.545931	0.893176	0.866788	SLC11A2/SLC39A10/GNAL/UBE2G1/UBE2L6/SEPTIN5/XBP1	7
hsa00020	Citrate cycle (TCA cycle)	1/219	30/8390	0.54836	0.893176	0.866788	PC	1
hsa01523	Antifolate resistance	1/219	30/8390	0.54836	0.893176	0.866788	ABCC2	1
hsa00410	beta-Alanine metabolism	1/219	31/8390	0.560191	0.893176	0.866788	SMOX	1
hsa05206	MicroRNAs in cancer	8/219	310/8390	0.564581	0.893176	0.866788	CD44/RDX/NOTCH3/PLCG2/BCL2/MYC/CDC25C/PAK4	8
hsa00982	Drug metabolism - cytochrome P450	2/219	72/8390	0.56477	0.893176	0.866788	MGST1/GSTM3	2
hsa04137	Mitophagy - animal	2/219	72/8390	0.56477	0.893176	0.866788	MAP1LC3B2/RHOT1	2
hsa05223	Non-small cell lung cancer	2/219	72/8390	0.56477	0.893176	0.866788	RASSF5/PLCG2	2
hsa04136	Autophagy - other	1/219	32/8390	0.571714	0.893176	0.866788	ULK2	1
hsa04215	Apoptosis - multiple species	1/219	32/8390	0.571714	0.893176	0.866788	BCL2	1
hsa04921	Oxytocin signaling pathway	4/219	154/8390	0.574825	0.893176	0.866788	CACNA1D/CACNG4/PLCB2/MYL9	4
hsa04724	Glutamatergic synapse	3/219	115/8390	0.581707	0.893176	0.866788	CACNA1D/PLCB2/SHANK2	3
hsa04726	Serotonergic synapse	3/219	115/8390	0.581707	0.893176	0.866788	CACNA1D/PLCB2/DDC	3
hsa04150	mTOR signaling pathway	4/219	156/8390	0.585097	0.893176	0.866788	RRAGD/ULK2/GRB10/IGF1R	4
hsa04218	Cellular senescence	4/219	156/8390	0.585097	0.893176	0.866788	RASSF5/CACNA1D/TRPM7/MYC	4
hsa04623	Cytosolic DNA-sensing pathway	2/219	75/8390	0.587093	0.893176	0.866788	CGAS/RIPK3	2
hsa05214	Glioma	2/219	75/8390	0.587093	0.893176	0.866788	PLCG2/IGF1R	2
hsa05130	Pathogenic Escherichia coli infection	5/219	197/8390	0.588958	0.893176	0.866788	MYH14/LPAR1/TMED10/CYFIP1/MYO1B	5
hsa04710	Circadian rhythm	1/219	34/8390	0.593865	0.893176	0.866788	NFIL3	1
hsa04971	Gastric acid secretion	2/219	76/8390	0.594344	0.893176	0.866788	KCNQ1/PLCB2	2
hsa05220	Chronic myeloid leukemia	2/219	76/8390	0.594344	0.893176	0.866788	CTBP2/MYC	2
hsa04217	Necroptosis	4/219	159/8390	0.600235	0.897018	0.870517	RIPK3/TRPM7/BCL2/FTH1	4
hsa04510	Focal adhesion	5/219	203/8390	0.615703	0.899024	0.872463	BCL2/MYL9/IGF1R/PAK4/ARHGAP35	5
hsa05415	Diabetic cardiomyopathy	5/219	203/8390	0.615703	0.899024	0.872463	AGT/PLCB2/PTPA/ATP2A2/TBC1D4	5
hsa04071	Sphingolipid signaling pathway	3/219	121/8390	0.616362	0.899024	0.872463	SGPP2/PLCB2/BCL2	3
hsa04152	AMPK signaling pathway	3/219	121/8390	0.616362	0.899024	0.872463	CREB5/CREB3L2/IGF1R	3
hsa00983	Drug metabolism - other enzymes	2/219	80/8390	0.622397	0.899024	0.872463	MGST1/GSTM3	2
hsa00250	Alanine, aspartate and glutamate metabolism	1/219	37/8390	0.624972	0.899024	0.872463	GPT2	1
hsa05143	African trypanosomiasis	1/219	37/8390	0.624972	0.899024	0.872463	PLCB2	1
hsa04630	JAK-STAT signaling pathway	4/219	166/8390	0.634247	0.900237	0.87364	IFNL1/BCL2/IL2RG/MYC	4
hsa05340	Primary immunodeficiency	1/219	38/8390	0.634805	0.900237	0.87364	IL2RG	1
hsa04146	Peroxisome	2/219	82/8390	0.635855	0.900237	0.87364	NUDT12/PEX11G	2
hsa04926	Relaxin signaling pathway	3/219	129/8390	0.659485	0.92699	0.899603	CREB5/CREB3L2/PLCB2	3
hsa04742	Taste transduction	2/219	86/8390	0.661643	0.92699	0.899603	PLCB2/P2RY1	2
hsa05417	Lipid and atherosclerosis	5/219	215/8390	0.666039	0.928313	0.900887	VLDLR/PLCB2/BCL2/TLR6/XBP1	5
hsa04540	Gap junction	2/219	88/8390	0.67398	0.929307	0.901851	LPAR1/PLCB2	2
hsa04727	GABAergic synapse	2/219	89/8390	0.680011	0.929307	0.901851	GABRE/CACNA1D	2
hsa05016	Huntington disease	7/219	306/8390	0.69282	0.929307	0.901851	IFT57/GPX7/CREB5/TGM2/ULK2/CREB3L2/PLCB2	7
hsa05166	Human T-cell leukemia virus 1 infection	5/219	222/8390	0.693355	0.929307	0.901851	VAC14/CREB5/CREB3L2/IL2RG/MYC	5
hsa02010	ABC transporters	1/219	45/8390	0.696808	0.929307	0.901851	ABCC2	1
hsa04658	Th1 and Th2 cell differentiation	2/219	92/8390	0.697562	0.929307	0.901851	NOTCH3/IL2RG	2
hsa05222	Small cell lung cancer	2/219	92/8390	0.697562	0.929307	0.901851	BCL2/MYC	2
hsa04912	GnRH signaling pathway	2/219	93/8390	0.703233	0.929307	0.901851	CACNA1D/PLCB2	2
hsa05163	Human cytomegalovirus infection	5/219	225/8390	0.704587	0.929307	0.901851	CGAS/CREB5/CREB3L2/PLCB2/MYC	5
hsa05162	Measles	3/219	139/8390	0.708346	0.929307	0.901851	MX1/BCL2/IL2RG	3
hsa04657	IL-17 signaling pathway	2/219	94/8390	0.708816	0.929307	0.901851	LCN2/IL17D	2
hsa00620	Pyruvate metabolism	1/219	47/8390	0.712514	0.929307	0.901851	PC	1
hsa04120	Ubiquitin mediated proteolysis	3/219	142/8390	0.721919	0.929307	0.901851	UBE2G1/UBE2L6/CBLC	3
hsa04666	Fc gamma R-mediated phagocytosis	2/219	97/8390	0.725042	0.929307	0.901851	PLCG2/BIN1	2
hsa04713	Circadian entrainment	2/219	97/8390	0.725042	0.929307	0.901851	CACNA1D/PLCB2	2
hsa05231	Choline metabolism in cancer	2/219	98/8390	0.730279	0.929307	0.901851	SLC44A2/GPCPD1	2
hsa04640	Hematopoietic cell lineage	2/219	99/8390	0.735431	0.929307	0.901851	CD44/CD22	2
hsa04814	Motor proteins	4/219	193/8390	0.747218	0.929307	0.901851	MYH14/MYL9/MYO1B/KIF21B	4
hsa05202	Transcriptional misregulation in cancer	4/219	193/8390	0.747218	0.929307	0.901851	CEBPA/MYC/IGF1R/KLF3	4
hsa04723	Retrograde endocannabinoid signaling	3/219	148/8390	0.747588	0.929307	0.901851	GABRE/CACNA1D/PLCB2	3
hsa05146	Amoebiasis	2/219	102/8390	0.750391	0.929307	0.901851	PLCB2/GNAL	2
hsa05167	Kaposi sarcoma-associated herpesvirus infection	4/219	194/8390	0.750839	0.929307	0.901851	MAP1LC3B2/PLCG2/MYC/TCF7L1	4
hsa04064	NF-kappa B signaling pathway	2/219	104/8390	0.759957	0.929307	0.901851	PLCG2/BCL2	2
hsa04620	Toll-like receptor signaling pathway	2/219	104/8390	0.759957	0.929307	0.901851	MAP3K8/TLR6	2
hsa04625	C-type lectin receptor signaling pathway	2/219	104/8390	0.759957	0.929307	0.901851	PLCG2/IL17D	2
hsa04660	T cell receptor signaling pathway	2/219	104/8390	0.759957	0.929307	0.901851	MAP3K8/PAK4	2
hsa03460	Fanconi anemia pathway	1/219	54/8390	0.761372	0.929307	0.901851	FANCC	1
hsa05165	Human papillomavirus infection	7/219	331/8390	0.767402	0.929307	0.901851	CREB5/MX1/CREB3L2/AXIN2/NOTCH3/MFNG/TCF7L1	7
hsa03013	Nucleocytoplasmic transport	2/219	108/8390	0.778143	0.929307	0.901851	XPO4/THOC7	2
hsa05169	Epstein-Barr virus infection	4/219	202/8390	0.778394	0.929307	0.901851	CD44/PLCG2/BCL2/MYC	4
hsa01212	Fatty acid metabolism	1/219	57/8390	0.779692	0.929307	0.901851	PPT1	1
hsa04110	Cell cycle	3/219	157/8390	0.782518	0.929307	0.901851	WEE1/MYC/CDC25C	3
hsa00240	Pyrimidine metabolism	1/219	58/8390	0.785482	0.929307	0.901851	ENTPD6	1
hsa04923	Regulation of lipolysis in adipocytes	1/219	58/8390	0.785482	0.929307	0.901851	PDE3B	1
hsa04060	Cytokine-cytokine receptor interaction	6/219	295/8390	0.788283	0.929307	0.901851	IFNL1/IL32/ACVR2B/IL17D/IL2RG/TNFSF9	6
hsa04370	VEGF signaling pathway	1/219	59/8390	0.79112	0.929307	0.901851	PLCG2	1
hsa04213	Longevity regulating pathway - multiple species	1/219	62/8390	0.807165	0.941774	0.91395	IGF1R	1
hsa00310	Lysine degradation	1/219	63/8390	0.812236	0.941774	0.91395	AADAT	1
hsa03250	Viral life cycle - HIV-1	1/219	63/8390	0.812236	0.941774	0.91395	MX1	1
hsa03010	Ribosome	3/219	167/8390	0.816572	0.942738	0.914885	RPL7/RPL15/RPL13	3
hsa04720	Long-term potentiation	1/219	67/8390	0.831227	0.955555	0.927324	PLCB2	1
hsa04664	Fc epsilon RI signaling pathway	1/219	68/8390	0.835668	0.956069	0.927823	PLCG2	1
hsa05211	Renal cell carcinoma	1/219	69/8390	0.839992	0.956069	0.927823	PAK4	1
hsa05120	Epithelial cell signaling in Helicobacter pylori infection	1/219	70/8390	0.844203	0.956069	0.927823	PLCG2	1
hsa04622	RIG-I-like receptor signaling pathway	1/219	71/8390	0.848304	0.956069	0.927823	CASP10	1
hsa04080	Neuroactive ligand-receptor interaction	7/219	367/8390	0.850404	0.956069	0.927823	GABRE/LPAR1/AGT/CHRNA7/P2RX4/PGRMC2/P2RY1	7
hsa04115	p53 signaling pathway	1/219	73/8390	0.856186	0.956069	0.927823	BCL2	1
hsa04068	FoxO signaling pathway	2/219	131/8390	0.861002	0.956069	0.927823	PLK4/IGF1R	2
hsa04114	Oocyte meiosis	2/219	131/8390	0.861002	0.956069	0.927823	IGF1R/CDC25C	2
hsa03320	PPAR signaling pathway	1/219	75/8390	0.863661	0.956069	0.927823	FABP5	1
hsa05034	Alcoholism	3/219	187/8390	0.871285	0.956589	0.928328	CREB5/CREB3L2/DDC	3
hsa04612	Antigen processing and presentation	1/219	78/8390	0.874154	0.956589	0.928328	CD74	1
hsa04210	Apoptosis	2/219	136/8390	0.874799	0.956589	0.928328	BCL2/CASP10	2
hsa04610	Complement and coagulation cascades	1/219	86/8390	0.898367	0.97507	0.946263	CFD	1
hsa05203	Viral carcinogenesis	3/219	204/8390	0.905948	0.97507	0.946263	VAC14/CREB5/CREB3L2	3
hsa04512	ECM-receptor interaction	1/219	89/8390	0.906199	0.97507	0.946263	CD44	1
hsa04976	Bile secretion	1/219	89/8390	0.906199	0.97507	0.946263	ABCC2	1
hsa04970	Salivary secretion	1/219	93/8390	0.915715	0.976676	0.947821	PLCB2	1
hsa04932	Non-alcoholic fatty liver disease	2/219	155/8390	0.916511	0.976676	0.947821	CEBPA/XBP1	2
hsa05160	Hepatitis C	2/219	157/8390	0.920051	0.976676	0.947821	MX1/MYC	2
hsa05150	Staphylococcus aureus infection	1/219	96/8390	0.922215	0.976676	0.947821	CFD	1
hsa04061	Viral protein interaction with cytokine and cytokine receptor	1/219	100/8390	0.930112	0.981177	0.952189	IL2RG	1
hsa04974	Protein digestion and absorption	1/219	103/8390	0.935506	0.981601	0.9526	KCNQ1	1
hsa05164	Influenza A	2/219	171/8390	0.941155	0.981601	0.9526	MX1/DNAJC3	2
hsa04659	Th17 cell differentiation	1/219	108/8390	0.943591	0.981601	0.9526	IL2RG	1
hsa04714	Thermogenesis	3/219	232/8390	0.94511	0.981601	0.9526	CREB5/FGFR1/CREB3L2	3
hsa05145	Toxoplasmosis	1/219	112/8390	0.949326	0.982188	0.95317	BCL2	1
hsa04613	Neutrophil extracellular trap formation	2/219	190/8390	0.961495	0.985331	0.95622	PLCB2/PLCG2	2
hsa04062	Chemokine signaling pathway	2/219	192/8390	0.963194	0.985331	0.95622	PLCB2/PLCG2	2
hsa05014	Amyotrophic lateral sclerosis	5/219	364/8390	0.964522	0.985331	0.95622	GPX7/MAP1LC3B2/ULK2/BCL2/XBP1	5
hsa04380	Osteoclast differentiation	1/219	128/8390	0.967016	0.985331	0.95622	PLCG2	1
hsa05020	Prion disease	3/219	273/8390	0.976048	0.988385	0.959184	CREB5/CACNA1D/CREB3L2	3
hsa04936	Alcoholic liver disease	1/219	142/8390	0.977362	0.988385	0.959184	TCF7L1	1
