# Supplementary material for: KLF6-mediated recruitment of the p300 complex enhances H3K23su and cooperatively upregulates SEMA3C with FOSL2 to drive 5-FU resistance in colon cancer cells
Source: Exp Mol Med. 2025 Mar 13;57(3):667–85. doi: 10.1038/s12276-025-01424-1 (PMC11958781; doi:10.1038/s12276-025-01424-1)
Supplement: Supplementary file 7 — Supplementary Table 6 [file 12276_2025_1424_MOESM7_ESM.xlsx]

## Sheet: proteins
Accession	Gene	Description	Mw(kDa)	Length	Protein group	Identification type NC	Identification type OE	Peptides	Peptides NC	Peptides OE	Unique peptides	Unique peptides NC	Unique peptides OE	Sequence coverage [%]	Sequence coverage NC [%]	Sequence coverage OE [%]	Unique sequence coverage [%]	Intensity	Intensity NC	Intensity OE	iBAQ	iBAQ [%]	iBAQ NC	iBAQ NC [%]	iBAQ OE	iBAQ OE [%]	LFQ intensity NC	LFQ intensity OE	MS/MS count	MS/MS count NC	MS/MS count OE	SAF	SAF NC	SAF OE	Protein group ID	Peptide ID	Evidence ID	MS/MS ID	Best MS/MS
Q9Y584	TIMM22	Mitochondrial import inner membrane translocase subunit Tim22 OS=Homo sapiens OX=9606 GN=TIMM22 PE=1 SV=2	20.031	194		By MS/MS	By MS/MS	43	39	40	21	21	20	42.1	40.9	39.8	21.4	3159100000	1599600000	1559400000	83133000	0.710201	42095000	0.50101	41038000	1.24224	1401700000	2875000000	98	55	43	0.135359	0.0759669	0.0593923	440	175;506;623;770;771;1606;1882;1943;1944;1945;2002;2047;2113;2114;2120;2188;2246;2820;3617;3771;3969;4492;4493;4808;4932;5473;5917;5918;6867;6946;7522;7523;8053;8194;8954;9414;9607;10316;10317;10318;10377;10383;10384	320;321;322;323;324;325;326;982;983;1200;1201;1478;1479;1480;1481;1482;1483;3088;3089;3090;3091;3092;3093;3094;3095;3096;3097;3098;3632;3633;3634;3751;3752;3753;3754;3870;3871;3872;3873;3980;3981;4107;4108;4109;4110;4123;4124;4251;4252;4366;4367;4368;4369;5487;5488;7013;7014;7308;7309;7708;7709;8755;8756;8757;8758;9400;9401;9402;9651;10710;10711;11579;11580;11581;13654;13655;13852;13853;15007;150…	297;298;299;300;301;302;910;911;1108;1109;1351;1352;1353;1354;1355;1356;1357;2862;2863;2864;2865;2866;2867;2868;2869;2870;2871;3354;3355;3356;3487;3488;3489;3490;3606;3607;3608;3711;3712;3713;3714;3830;3831;3832;3833;3845;3846;3965;4068;4069;4070;5100;6497;6498;6499;6500;6501;6770;7182;7183;7184;7185;8162;8163;8164;8165;8752;8753;8984;9948;9949;10746;10747;10748;12628;12833;12834;13860;13861;1386…	299;910;1109;1352;1356;2863;3354;3487;3488;3489;3606;3711;3831;3832;3845;3965;4069;5100;6501;6770;7184;8163;8164;8753;8984;9949;10746;10748;12628;12833;13861;13867;14817;15066;16514;17381;17753;19028;19029;19031;19129;19140;19143
Q9Y5P6	GMPPB	Mannose-1-phosphate guanyltransferase beta OS=Homo sapiens OX=9606 GN=GMPPB PE=1 SV=2	39.834	360		By MS/MS	By MS/MS	38	37	36	18	17	17	48.5	48.4	46	23.3	1954000000	1296100000	657890000	35527000	0.303505	23566000	0.28048	11962000	0.362095	1171500000	1095200000	94	57	37	0.128767	0.0780822	0.0506849	841	37;38;142;165;166;279;1462;2341;2551;2920;2955;3064;3065;3837;4121;4393;5459;5524;6478;6479;6480;6481;6490;6492;6493;6495;6496;6497;6498;6499;6501;6630;7265;7552;9541;9648;9649;10241	68;69;70;71;265;302;303;304;305;534;535;2807;2808;4556;4962;4963;5676;5677;5741;5742;5958;5959;5960;5961;5962;5963;7455;7456;7998;7999;8552;8553;8554;8555;8556;10679;10680;10805;10806;12746;12747;12748;12749;12750;12751;12752;12753;12754;12755;12756;12757;12758;12759;12760;12761;12762;12763;12764;12765;12766;12767;12786;12787;12788;12789;12790;12792;12793;12794;12795;12796;12798;12799;12800;12801…	64;65;66;67;244;279;280;281;282;283;284;285;490;491;492;493;2599;4257;4622;5273;5274;5333;5540;5541;5542;5543;5544;5545;5546;6948;6949;7441;7967;7968;7969;7970;7971;7972;9924;9925;10032;10033;11808;11809;11810;11811;11812;11813;11814;11815;11816;11817;11818;11819;11820;11821;11822;11823;11824;11825;11826;11843;11844;11845;11846;11847;11849;11850;11851;11853;11854;11855;11856;11857;11858;11859;118…	64;66;244;282;283;491;2599;4257;4622;5273;5333;5541;5544;6948;7441;7967;9925;10032;11808;11812;11824;11825;11843;11849;11851;11853;11857;11863;11866;11867;11871;12143;13402;13931;17614;17829;17831;18900
Q9Y5X2	SNX8	Sorting nexin-8 OS=Homo sapiens OX=9606 GN=SNX8 PE=1 SV=1	52.569	465		By MS/MS	By MS/MS	50	48	47	50	48	47	16.1	15.5	15.5	16.1	561740000	289230000	272510000	2767200	0.0236401	1424800	0.0169578	1342400	0.0406351	312030000	459980000	90	50	40	0.031348	0.0174155	0.0139324	531	230;277;485;1734;2266;2318;2387;2606;2863;3122;3278;3281;3308;4021;4243;4471;4526;4616;4971;5202;5315;5643;5739;5846;5929;6002;6003;6074;6186;6270;6271;6606;6837;6962;7064;7315;7345;7357;7496;7606;8111;8173;8187;8324;9215;10056;10320;10339;10417;10497	441;442;530;531;943;944;3350;4406;4407;4500;4501;4645;4646;5068;5069;5564;5565;6070;6071;6368;6369;6376;6377;6421;6422;7811;7812;8252;8253;8708;8709;8825;8826;9016;9017;9725;10173;10174;10175;10176;10406;10407;11046;11047;11234;11235;11440;11441;11442;11443;11444;11606;11607;11739;11740;11880;11881;12110;12111;12112;12113;12335;12336;12337;12338;13057;13597;13598;13881;13882;14090;14091;14584;145…	406;407;485;486;872;873;3093;4108;4191;4329;4719;4720;5167;5168;5636;5901;5907;5908;5909;5910;5954;7272;7273;7671;7672;8123;8236;8237;8411;9045;9443;9444;9445;9676;10250;10251;10429;10430;10431;10620;10621;10622;10623;10624;10770;10771;10772;10894;10895;11013;11014;11200;11201;11442;11443;11444;11445;12083;12582;12857;12858;13043;13044;13496;13497;13547;13548;13568;13569;13820;13821;13822;14011;1…	407;486;873;3093;4108;4191;4329;4719;5167;5636;5901;5908;5954;7272;7671;8123;8237;8411;9045;9445;9676;10251;10429;10622;10770;10894;10895;11014;11201;11442;11445;12083;12582;12857;13044;13497;13547;13568;13821;14011;14918;15023;15050;15318;17003;18562;19035;19062;19189;19344
Q9Y6J9	TAF6L	TAF6-like RNA polymerase II p300/CBP-associated factor-associated factor 65 kDa subunit 6L OS=Homo sapiens OX=9606 GN=TAF6L PE=1 SV=1	67.814	622		By MS/MS	By MS/MS	43	42	42	43	42	42	31.4	30.8	30.9	31.4	1184900000	522560000	862330000	13021000	0.111238	4841300	0.0414244	8179700	0.0670564	642790000	930050000	85	37	48	0.161505	0.0532851	0.10822	1162	517;732;876;1050;1723;1950;2085;2455;3215;3216;3320;3672;3744;4334;4335;4582;4969;5215;5329;5369;5443;5696;5730;5818;6508;6655;6776;6901;6911;6979;7047;7144;7518;7521;7548;7769;7955;8867;8868;8950;9657;9741;9763	1006;1007;1405;1406;1678;1679;2019;2020;3328;3329;3765;3766;4056;4057;4778;4779;6248;6249;6250;6251;6445;6446;7118;7119;7254;7255;8429;8430;8431;8432;8433;8434;8946;8947;8948;9721;9722;10196;10197;10432;10433;10503;10504;10645;10646;11147;11148;11213;11214;11215;11216;11383;11384;12833;12834;12835;12836;13185;13186;13469;13719;13720;13721;13722;13743;13744;13911;13912;13913;13914;13915;14053;1405…	929;930;1293;1294;1543;1864;1865;3074;3499;3785;3786;4451;4452;4453;5791;5792;5793;5975;5976;6594;6717;7827;7828;7829;7830;7831;8347;8348;9042;9468;9469;9697;9698;9771;9772;9773;9898;10346;10347;10405;10406;10407;10408;10564;10565;11883;11884;11885;11886;12200;12201;12473;12707;12708;12709;12710;12727;12728;12885;12886;12887;12888;13014;13015;13187;13188;13189;13190;13852;13853;13854;13855;13859;…	929;1293;1543;1864;3074;3499;3786;4452;5791;5792;5976;6594;6717;7829;7831;8348;9042;9468;9697;9773;9898;10347;10408;10564;11884;12201;12473;12709;12728;12886;13015;13189;13852;13859;13926;14296;14624;16322;16324;16504;17842;17995;18027
Q9Y6M1	IGF2BP2	Insulin-like growth factor 2 mRNA-binding protein 2 OS=Homo sapiens OX=9606 GN=IGF2BP2 PE=1 SV=2	66.121	599	F8W930	By MS/MS	By MS/MS	38	35	36	36	33	35	40.1	38.8	36.8	36.7	1146800000	702980000	443810000	26669000	0.227832	16348000	0.194572	10321000	0.312422	602120000	881140000	78	34	44	0.0996169	0.0561941	0.0434227	1863	118;241;805;1357;1726;1841;1842;1902;1924;1975;2118;2119;2232;3435;3440;3603;4133;4217;4218;4691;4742;4844;5734;6106;6713;6749;7221;7784;7799;8489;8490;8615;8725;8726;8735;8815;8816;10039	223;224;461;462;1548;1549;2613;3334;3335;3336;3550;3551;3552;3553;3554;3666;3667;3713;3813;3814;3815;3816;4119;4120;4121;4122;4340;4341;6670;6671;6679;6680;6681;6682;6989;6990;8021;8022;8191;8192;8193;8194;9161;9162;9163;9164;9263;9264;9472;9473;11223;11224;11943;11944;13316;13317;13384;13385;13386;13387;13388;13389;14399;15512;15513;15514;15515;15537;15538;16910;16911;16912;17148;17149;17364;173…	204;205;426;427;1418;1419;1420;2418;3079;3080;3081;3280;3281;3282;3283;3386;3430;3535;3536;3537;3841;3842;3843;3844;4046;4047;4048;4049;6188;6189;6195;6196;6474;6475;7460;7461;7616;7617;7618;8543;8544;8545;8636;8637;8813;10414;10415;10416;10417;10418;10419;10420;11063;11064;12321;12322;12390;12391;12392;12393;12394;13330;14322;14323;14324;14345;14346;14347;15651;15652;15653;15654;15865;15866;1586…	204;426;1419;2418;3080;3281;3283;3386;3430;3536;3841;3843;4049;6188;6196;6475;7460;7616;7618;8545;8637;8813;10414;11064;12322;12392;13330;14323;14347;15651;15653;15867;16056;16060;16074;16225;16228;18493
S4R305	DNAJC6	Putative tyrosine-protein phosphatase auxilin (Fragment) OS=Homo sapiens OX=9606 GN=DNAJC6 PE=1 SV=1	58.435	516	O75061	By MS/MS	By MS/MS	29	29	28	18	18	17	45.2	45.2	43	29.7	2610500000	997970000	1612600000	70555000	0.602748	26972000	0.51872	43583000	0.816455	1572800000	1650500000	75	32	43	0.116099	0.0665635	0.0495356	480	877;1008;1280;2087;2459;2481;2487;3532;3873;4188;4189;4561;5278;5841;6157;6523;6629;6633;6990;7025;7072;7539;7911;8315;8434;9141;9223;9933;10404	1680;1681;1682;1683;1939;1940;2457;2458;4060;4061;4786;4787;4825;4826;4838;4839;6853;6854;6855;7529;7530;7531;8126;8127;8128;8129;8902;8903;8904;8905;10337;10338;10339;10340;11427;11428;11429;11430;11431;12046;12047;12872;12873;12874;12875;12876;13112;13113;13114;13115;13116;13130;13131;13132;13133;13134;13135;13936;14009;14010;14011;14012;14013;14014;14108;14109;15044;15045;15046;15047;15048;157…	1544;1545;1546;1786;2278;2279;3789;3790;4459;4460;4495;4496;4511;4512;4513;4514;4515;4516;6356;6357;7013;7014;7015;7016;7017;7018;7019;7552;7553;7554;7555;7556;8307;8308;8309;9617;9618;9619;9620;10603;10604;10605;10606;10607;10608;10609;11149;11916;11917;11918;11919;11920;11921;11922;12128;12129;12130;12131;12132;12133;12134;12150;12151;12152;12153;12909;12977;12978;12979;12980;12981;13061;13062;…	1544;1786;2278;3790;4459;4495;4512;6357;7014;7552;7554;8308;9617;10605;11149;11916;12132;12150;12909;12978;13061;13912;14551;15303;15522;16879;17027;18316;19171
X6R9L0	DNAJC3	DnaJ homolog subfamily C member 3 OS=Homo sapiens OX=9606 GN=DNAJC3 PE=1 SV=1	51.912	453	Q13217	By MS/MS	By MS/MS	26	25	26	26	25	26	45.5	44.7	45.5	45.5	4958900000	2535000000	2424000000	198360000	1.69458	101400000	1.154	96959000	3.06943	2632400000	4015800000	74	35	39	0.151639	0.079918	0.0717213	567	719;1255;1256;1257;1271;1333;1440;1541;1921;2865;3001;5527;5892;5893;6399;6428;7134;7381;7600;7846;8826;8902;8903;9112;9113;9726	1379;1380;1381;1382;1383;2412;2413;2414;2415;2416;2417;2441;2442;2567;2568;2766;2767;2955;2956;3707;3708;5568;5569;5832;5833;10810;10811;10812;10813;11523;11524;11525;11526;11527;11528;11529;11530;12579;12580;12633;14227;14228;14712;14713;14714;14715;14716;14717;14718;14719;14720;14721;15164;15165;15622;15623;17570;17571;17716;17717;17718;17719;17720;17721;17722;18164;18165;18166;18167;19347;19348	1267;1268;1269;1270;1271;2228;2229;2230;2231;2232;2233;2263;2264;2379;2380;2563;2735;3421;3422;3423;3424;3425;5172;5173;5174;5409;5410;10036;10037;10038;10039;10694;10695;10696;10697;10698;10699;10700;10701;10702;10703;11666;11667;11713;13161;13162;13603;13604;13605;13606;13607;13608;13609;13610;13611;13612;13999;14426;14427;14428;14429;16243;16244;16388;16389;16390;16391;16392;16393;16394;16395;…	1271;2229;2231;2233;2264;2379;2563;2735;3424;5174;5409;10038;10698;10701;11667;11713;13161;13611;13999;14426;16243;16390;16394;16819;16822;17971
A0A087WV46	LAMTOR4	Late endosomal/lysosomal adaptor and MAPK and MTOR activator 4 OS=Homo sapiens OX=9606 GN=LAMTOR4 PE=1 SV=1	8.878	82	Q0VGL1;C9JXA7	By MS/MS	By MS/MS	31	30	28	31	30	28	51.3	49.4	49.6	51.3	2526900000	635170000	1891800000	93590000	0.799535	23525000	0.833906	70065000	0.712113	1683400000	1307300000	72	29	43	0.168618	0.100703	0.0679157	700	1;109;134;791;792;1158;1854;1855;2454;3359;3997;3998;4306;4861;4862;5064;5265;5645;5646;6112;6520;6797;6936;7160;7161;7554;7963;8253;8855;8856;9376	2;3;203;204;205;206;250;251;1523;1524;1525;2231;2232;3582;3583;3584;3585;4776;4777;6530;6531;6532;6533;7765;7766;7767;7768;7769;8373;8374;9512;9513;9514;9515;9516;9517;9922;9923;10309;10310;11050;11051;11052;11053;11054;11055;11958;11959;12865;13513;13514;13833;13834;13835;13836;14279;14280;14281;15079;15080;15851;15852;15853;15854;15855;15856;15857;15858;15859;16430;16431;16432;16433;16434;16435…	1;2;3;4;5;186;187;188;229;230;231;232;233;234;1395;1396;1397;2060;3307;3308;3309;3310;4450;6050;6051;6052;6053;7235;7236;7237;7238;7239;7240;7782;8864;8865;8866;8867;8868;8869;9212;9589;9590;9591;9592;10254;10255;10256;10257;10258;10259;11076;11910;11911;12509;12510;12815;12816;12817;12818;13218;13219;13220;13221;13222;13223;13933;14639;14640;14641;14642;14643;14644;14645;14646;14647;14648;15182;…	2;188;231;1395;1397;2060;3308;3310;4450;6051;7235;7238;7782;8864;8868;9212;9589;10254;10257;11076;11911;12510;12817;13218;13221;13933;14639;15186;16291;16299;17322
A0A0C4DH76	OTUD6B	Deubiquitinase OTUD6B OS=Homo sapiens OX=9606 GN=OTUD6B PE=1 SV=1	12.735	108	Q8N6M0;A0A087X0W9	By MS/MS	By MS/MS	18	18	16	2	2	2	35.1	35.1	34.8	3.6	1550000000	316520000	1233500000	70456000	0.601902	14387000	0.667327	56069000	0.435501	1026500000	500560000	72	21	51	0.161798	0.114607	0.047191	984	1101;2025;2333;2694;2695;4382;4412;4413;4483;4510;4511;4858;5226;5541;6915;8643;8644;10467	2115;2116;2117;2118;3929;3930;3931;4534;4535;4536;4537;4538;4539;4540;4541;4542;4543;4544;5238;5239;5240;5241;8524;8525;8526;8527;8528;8529;8530;8531;8532;8533;8593;8594;8595;8596;8597;8733;8734;8790;8791;8792;8793;8794;9497;9498;9499;9500;9501;9502;9503;9504;9505;9506;9507;9508;10218;10219;10220;10221;10222;10223;10224;10225;10226;10227;10228;10229;10230;10231;10232;10233;10234;10235;10839;10840…	1953;1954;1955;1956;3671;3672;3673;4223;4224;4225;4226;4227;4228;4229;4230;4231;4232;4233;4234;4235;4236;4237;4238;4239;4240;4241;4242;4243;4244;4245;4862;4863;4864;4865;4866;4867;4868;4869;4870;4871;4872;4873;4874;4875;4876;4877;4878;4879;4880;4881;7915;7916;7917;7918;7919;7920;7921;7922;7923;7924;7925;7926;7927;7928;7929;7930;7931;7932;7933;7934;7935;7936;7937;7938;7939;7940;7941;7942;7943;7944…	1955;3671;4243;4866;4876;7942;8005;8008;8142;8197;8199;8851;9529;10059;12754;15907;15910;19279
Q5T160	RARS2	Probable arginine--tRNA ligase, mitochondrial OS=Homo sapiens OX=9606 GN=RARS2 PE=1 SV=1	65.505	578	H0Y450	By MS/MS	By MS/MS	40	40	35	40	40	35	24.5	24.5	21.5	24.5	780350000	292520000	487820000	7962700	0.068025	2984900	0.0592453	4977800	0.0903543	457660000	510810000	72	27	45	0.0429851	0.0268657	0.0161194	1017	403;412;563;716;757;843;1105;1232;1291;2329;2650;3410;3411;3696;3697;3843;4135;4622;4661;4768;5055;5120;5205;5345;5346;5545;5814;5901;6887;6929;7350;7449;7629;8944;9012;9313;9619;10105;10106;10395	776;777;778;779;793;794;1087;1088;1089;1090;1373;1374;1454;1455;1617;1618;2125;2126;2367;2368;2480;2481;4525;4526;5157;5158;6626;6627;6628;7163;7164;7165;7166;7466;7467;7468;7469;8025;8026;9027;9028;9029;9030;9100;9101;9102;9103;9320;9321;9902;9903;9904;9905;10020;10179;10180;10455;10456;10457;10458;10459;10850;11376;11545;11546;11547;11548;13693;13694;13811;13812;13813;13814;13815;14651;14652;14…	713;714;715;716;727;1012;1013;1014;1264;1332;1486;1960;1961;2189;2190;2296;2297;4213;4214;4794;4795;6148;6149;6630;6631;6632;6633;6958;6959;6960;7463;7464;8419;8420;8421;8492;8493;8494;8495;8496;8683;9198;9199;9200;9308;9448;9449;9720;9721;9722;9723;9724;9725;10069;10070;10557;10717;10718;10719;10720;12680;12797;12798;12799;12800;13554;13555;13556;13735;14063;14064;16488;16489;16490;16491;16636;1…	716;727;1012;1264;1332;1486;1961;2190;2296;4213;4794;6148;6149;6630;6632;6958;7464;8420;8492;8683;9200;9308;9449;9722;9725;10070;10557;10717;12680;12798;13555;13735;14063;16489;16636;17176;17769;18664;18665;19157
Q66K14	TBC1D9B	TBC1 domain family member 9B OS=Homo sapiens OX=9606 GN=TBC1D9B PE=1 SV=3	140.525	1250	E5RIN2	By MS/MS	By MS/MS	14	14	13	8	8	7	34.9	34.9	32	25.3	3149600000	1303500000	1846100000	136940000	1.16987	56674000	0.955294	80264000	1.71555	1657100000	2207000000	71	28	43	0.189333	0.114667	0.0746667	896	331;1061;1201;1572;1683;2023;3663;3819;4159;4232;4233;4645;7246;9320	636;637;2038;2039;2310;2311;3015;3016;3017;3018;3244;3245;3912;3913;3914;3915;3916;3917;3918;3919;3920;3921;3922;3923;3924;3925;3926;3927;7097;7098;7099;7100;7413;7414;7415;7416;7417;7418;7419;7420;7421;7422;7423;7424;8069;8070;8226;8227;8228;8229;8230;8231;9071;14451;14452;18553;18554	577;578;579;1883;1884;1885;2138;2791;2792;2793;2794;2998;2999;3644;3645;3646;3647;3648;3649;3650;3651;3652;3653;3654;3655;3656;3657;3658;3659;3660;3661;3662;3663;3664;3665;3666;3667;3668;3669;6568;6569;6570;6571;6901;6902;6903;6904;6905;6906;6907;6908;6909;6910;6911;6912;6913;6914;7505;7506;7507;7651;7652;7653;7654;7655;8461;8462;13370;13371;13372;13373;17187;17188;17189;17190	577;1885;2138;2794;2998;3668;6569;6913;7506;7652;7653;8462;13371;17187
Q66K74	MAP1S	Microtubule-associated protein 1S OS=Homo sapiens OX=9606 GN=MAP1S PE=1 SV=2	112.211	1059	M0R1M7;M0QXQ9;M0R1J2;M0QY41	By MS/MS	By MS/MS	29	26	25	29	26	25	27.4	27.2	24.4	27.4	2308500000	904260000	1404200000	47112000	0.402476	18454000	0.341073	28657000	0.558611	1253100000	1642000000	69	32	37	0.0836364	0.0448485	0.0387879	1019	254;802;952;1407;1550;3196;3256;3646;3669;3795;4716;4922;5704;5762;5763;5969;6437;6571;6734;6735;6753;7380;7944;8386;8422;9962;9963;10028;10488	482;483;484;485;1541;1542;1838;1839;2709;2710;2974;2975;6209;6210;6325;7066;7067;7109;7110;7111;7112;7113;7357;7358;9216;9217;9631;9632;9633;9634;11160;11161;11275;11276;11277;11680;11681;12650;12651;12652;12653;12984;12985;12986;12987;12988;12989;12990;12991;13353;13354;13403;13404;13405;13406;13407;13408;14710;14711;15814;16691;16692;16693;16694;16770;16771;16772;19800;19801;19802;19803;19804;1…	444;445;446;447;1410;1411;1412;1413;1689;1690;2502;2503;2753;2754;2755;2756;5757;5758;5863;6544;6583;6584;6585;6586;6587;6588;6589;6819;6820;6821;8593;8594;8965;8966;8967;8968;10360;10361;10465;10466;10467;10843;10844;10845;11729;11730;11731;11732;12023;12024;12025;12026;12027;12028;12029;12030;12356;12357;12406;12407;12408;12409;12410;12411;12412;13602;14610;15424;15425;15499;15500;15501;18361;1…	447;1413;1689;2502;2756;5758;5863;6544;6587;6821;8594;8965;10360;10466;10467;10843;11731;12030;12356;12357;12409;13602;14610;15424;15500;18361;18367;18473;19331
Q68E01	INTS3	Integrator complex subunit 3 OS=Homo sapiens OX=9606 GN=INTS3 PE=1 SV=1	118.07	1043		By MS/MS	By MS/MS	33	32	31	29	28	27	57.9	57.9	56	52.6	1772500000	409270000	1363300000	50644000	0.432649	11694000	0.463579	38950000	0.353983	1366700000	682860000	68	27	41	0.145923	0.0879828	0.0579399	448	1889;2037;2310;2311;2395;2420;2432;2613;3536;4307;4881;5034;5441;5750;6014;6015;6023;6475;6882;7244;7479;7480;7498;7499;7654;7655;8064;8207;8543;8590;8976;9166;9435	3645;3646;3958;3959;3960;3961;4484;4485;4486;4487;4488;4489;4659;4660;4710;4711;4712;4736;4737;4738;4739;4740;5078;5079;5080;6861;6862;8375;8376;9554;9555;9863;9864;9865;10639;10640;10641;10642;11253;11254;11761;11762;11763;11764;11779;11780;11781;12736;12737;13683;13684;14447;14448;14924;14925;14926;14927;14928;14929;14930;14970;14971;14972;15273;15274;15275;15276;16055;16056;16333;16334;17011;1…	3367;3368;3369;3695;3696;3697;4173;4174;4175;4176;4177;4178;4179;4180;4181;4341;4342;4343;4392;4393;4394;4395;4416;4417;4418;4419;4728;4729;4730;6365;7783;7784;8899;8900;9162;9163;9164;9891;9892;9893;9894;9895;9896;10447;10448;10917;10918;10919;10920;10932;10933;10934;11801;12666;12667;12668;12669;13366;13780;13781;13782;13783;13784;13825;13826;14097;14098;14099;14100;14101;14840;14841;15096;1509…	3367;3696;4173;4179;4342;4392;4417;4730;6365;7783;8899;9163;9896;10448;10917;10918;10933;11801;12666;13366;13780;13783;13825;13826;14097;14100;14840;15097;15742;15818;16567;16921;17419
Q6DKI1	RPL7L1	60S ribosomal protein L7-like 1 OS=Homo sapiens OX=9606 GN=RPL7L1 PE=1 SV=2	29.669	255	R4GMU7	By MS/MS	By MS/MS	29	28	29	19	18	19	42.4	41.2	42.4	32	1675900000	636760000	1039200000	40876000	0.349202	15531000	0.301654	25345000	0.470131	1026900000	1083200000	67	30	37	0.0919067	0.0507545	0.0411523	1560	789;795;1250;1586;1750;2066;2255;2535;2934;3221;3518;3565;4600;4839;5573;5574;5701;5924;6256;6543;6744;7318;7462;7943;8418;8438;8817;9143;9694	1519;1520;1529;1530;1531;2401;2402;3041;3042;3043;3044;3382;3383;4017;4018;4387;4388;4932;4933;5703;5704;6260;6261;6826;6827;6917;6918;8983;8984;8985;8986;9460;9461;9462;9463;10904;10905;10906;10907;10908;10909;11155;11156;11596;11597;11598;11599;12309;12310;12918;12919;12920;12921;12922;12923;12924;13373;13374;13375;13376;14589;14590;14885;14886;14887;14888;15812;15813;16763;16764;16801;16802;17…	1387;1388;1389;1390;1391;1392;1400;1401;2218;2219;2818;2819;2820;3129;3130;3749;3750;4090;4596;4597;5299;5300;5802;5803;6333;6334;6414;6415;8385;8386;8387;8803;8804;8805;10123;10124;10125;10126;10355;10356;10761;10762;10763;10764;11422;11958;11959;11960;11961;11962;11963;11964;11965;11966;11967;12379;12380;12381;12382;13500;13501;13751;13752;14608;14609;15494;15529;15530;15531;15532;16229;16881;1…	1387;1400;2218;2819;3129;3749;4090;4597;5299;5802;6333;6414;8387;8803;10123;10126;10355;10764;11422;11967;12381;13500;13752;14609;15494;15529;16229;16882;17905
Q6P3W7	SCYL2	SCY1-like protein 2 OS=Homo sapiens OX=9606 GN=SCYL2 PE=1 SV=1	103.709	929	A0A0U1RQQ9;F8VSC5;H0YI32;H0YIK6	By MS/MS	By MS/MS	33	26	33	10	8	10	39.7	34.2	39.7	13.7	1952100000	1681500000	270570000	39041000	0.333525	33630000	0.0644047	5411300	1.018	280210000	2941500000	66	45	21	0.0980684	0.0312036	0.0668648	437	458;603;709;1284;1808;1891;2000;2672;2867;2964;3545;4302;4303;6288;6568;6618;6828;7135;7245;7428;7536;7567;7844;7845;7853;8107;8108;8471;8577;8977;9124;9419;10313	889;890;891;892;1165;1166;1361;1362;1363;2467;2468;3494;3649;3864;3865;5197;5198;5199;5572;5573;5758;5759;6877;6878;8365;8366;8367;8368;12367;12368;12977;13089;13090;13571;13572;13573;13574;14229;14449;14450;14818;14819;15038;15039;15040;15101;15618;15619;15620;15621;15637;15638;15639;15640;16134;16135;16136;16137;16138;16139;16876;16877;17071;17072;17894;18192;18193;18194;18195;18745;20484;20485…	817;818;819;820;821;1082;1083;1254;1255;2287;2288;3232;3372;3598;3599;3600;4826;4827;5176;5177;5178;5346;5347;6376;6377;7770;7771;7772;7773;11470;11471;12017;12110;12557;12558;12559;12560;12561;13163;13164;13367;13368;13369;13698;13903;13904;13954;14422;14423;14424;14425;14441;14442;14443;14444;14445;14446;14447;14910;14911;14912;14913;14914;15616;15617;15796;16569;16845;16846;16847;16848;17392;1…	820;1083;1255;2287;3232;3372;3600;4826;5178;5347;6377;7771;7773;11471;12017;12110;12561;13164;13369;13698;13903;13954;14423;14425;14447;14910;14913;15617;15796;16569;16847;17393;19019
Q6PGP7	TTC37	Tetratricopeptide repeat protein 37 OS=Homo sapiens OX=9606 GN=TTC37 PE=1 SV=1	175.486	1564	D6RCE2	By MS/MS	By MS/MS	37	36	33	30	29	26	19	18.4	17.8	15.3	413570000	154190000	259370000	3205900	0.0273878	1195300	0.02393	2010600	0.0361823	239640000	286000000	65	28	37	0.0331633	0.0188776	0.0142857	689	389;390;555;932;1508;1881;2082;2183;2231;2877;3921;3922;4758;4850;4869;4917;4924;5031;5043;5286;5698;7049;7326;7431;7653;8514;8671;8699;8700;9626;9663;9752;9951;9976;10099;10309;10407	750;751;752;753;754;1074;1075;1800;1801;2890;2891;3630;3631;4048;4049;4050;4051;4241;4242;4338;4339;5588;5589;7618;7619;7620;7621;9296;9297;9482;9483;9531;9532;9622;9637;9638;9639;9857;9858;9880;10354;10355;11150;11151;14057;14058;14602;14603;14824;14825;15271;15272;16958;16959;17254;17255;17310;17311;17312;19146;19147;19219;19220;19393;19779;19780;19829;20083;20084;20476;20477;20667;20668	692;693;694;695;696;995;996;1658;2673;2674;3353;3777;3778;3779;3780;3959;3960;4044;4045;5194;7098;7099;7100;7101;7102;8663;8664;8665;8820;8821;8882;8883;8957;8970;8971;8972;9158;9159;9176;9177;9630;9631;10349;10350;13017;13018;13511;13512;13702;14095;14096;15695;15696;15961;15962;15963;15964;16014;16015;17789;17851;18012;18342;18343;18384;18647;18648;19012;19176	694;695;995;1658;2673;3353;3780;3960;4044;5194;7098;7101;8664;8820;8882;8957;8970;9159;9176;9630;10349;13017;13511;13702;14095;15695;15964;16014;16015;17789;17851;18012;18343;18384;18647;19012;19176
